# Supplementary material for: Accurate and rapid antibiotic susceptibility testing using a machine learning-assisted nanomotion technology platform
Source: Nat Commun. 2024 Mar 18;15:2037. doi: 10.1038/s41467-024-46213-y (PMC10948838; doi:10.1038/s41467-024-46213-y)
Supplement: Supplementary file 4 — Supplementary Data 1 [file 41467_2024_46213_MOESM4_ESM.xlsx]

## Sheet: Sheet1
Extended Table 1: Strains used for training and testing of classification algorithms
ATCC…American Type Culture Collection, IHMA…International Health Management Associates, CHUV…Centre hospitalier universitaiere vaudois, NARA...Swiss National Reference Center for Emerging Antibiotic Resistance
strain	species	MIC CRO	MIC CTX	MIC CIP	MIC ceftazidime	MIC ceftazidime-avibactam	reference
ATCC-25922	E. coli	0.047	0.064	0.008	0.125	0.047	ATCC
ATCC-27736	K. pneumoniae	0.19					ATCC
B1	E. coli	3000	96	32			CHUV, CH
B10	E. coli	96					CHUV, CH
B11	E. coli	48	24	0.125			CHUV, CH
B12	E. coli	64	32			0.125	CHUV, CH
B13	E. coli	48	48	0.19			CHUV, CH
B14	E. coli	256	256			1.5	CHUV, CH
B15	E. coli	256	256	0.25			CHUV, CH
B3	E. coli	6000	64	32			CHUV, CH
B4	E. coli	6000	128	32			CHUV, CH
B5	E. coli	6000	64	32			CHUV, CH
B6	E. coli	256	96	32			CHUV, CH
B9	E. coli	24	12	32			CHUV, CH
BAA-2452	E. coli	48	64	0.023	256	256	ATCC
BAA-2469	E. coli	256	256	32		256	ATCC
BAA-2471	E. coli					256	ATCC
BZ002	E. coli		256				Biozentrum Basel, CH
BZ003	E. coli		32				Biozentrum Basel, CH
BZ004	E. coli		96				Biozentrum Basel, CH
BZ007	E. coli		96				Biozentrum Basel, CH
BZ010	E. coli		32				Biozentrum Basel, CH
BZ019	E. coli		32				Biozentrum Basel, CH
BZ020	E. coli		32				Biozentrum Basel, CH
BZ021	E. coli		32				Biozentrum Basel, CH
BZ022	E. coli		32				Biozentrum Basel, CH
BZ027	E. coli		32				Biozentrum Basel, CH
BZ028	E. coli		64				Biozentrum Basel, CH
BZ031	E. coli		64				Biozentrum Basel, CH
BZ032	E. coli		48				Biozentrum Basel, CH
BZ039	E. coli		32				Biozentrum Basel, CH
BZ040	E. coli		32				Biozentrum Basel, CH
DKH001	E. coli			32			Hvidovre Hospital, DK
DKH003	E. coli			0.38			Hvidovre Hospital, DK
DKH006	E. coli			24			Hvidovre Hospital, DK
DKH010	E. coli			1.5			Hvidovre Hospital, DK
DKH011	E. coli			4			Hvidovre Hospital, DK
DKH015	E. coli			2			Hvidovre Hospital, DK
ETP-1	E. coli	256	256	0.016			CHUV, CH
ETP-2	E. coli	256	256			256	CHUV, CH
ETP-4	E. coli	256	256	32		256	CHUV, CH
IHMA-2153394	K. pneumoniae	256					IHMA
IHMA-2153764	K. pneumoniae	256					IHMA
IHMA-2155270	E. coli	2					IHMA
IHMA-2155334	E. coli	48	64	32			IHMA
IHMA-2155352	E. coli	48	24	0.004			IHMA
IHMA-2155370	E. coli	256	256	0.094			IHMA
IHMA-2155385	E. coli	192			64	0.016	IHMA
IHMA-2155403	K. pneumoniae	256					IHMA
IHMA-2155405	E. coli			32			IHMA
IHMA-2155413	E. coli			4			IHMA
IHMA-2155457	K. pneumoniae	16					IHMA
IHMA-2155458	E. coli	256		0.19		128	IHMA
IHMA-2155464	E. coli			0.094			IHMA
IHMA-2155496	K. pneumoniae	256					IHMA
IHMA-2155513	K. pneumoniae	256					IHMA
IHMA-2155526	E. coli			1.5			IHMA
IHMA-2156188	E. coli		256				IHMA
IHMA-2157009	E. coli	1.5					IHMA
IHMA-2168388	K. pneumoniae	256					IHMA
IHMA-2168419	K. pneumoniae	256					IHMA
IHMA-2168448	E. coli		6				IHMA
IHMA-2169340	E. coli	3	4				IHMA
IHMA-2176873	K. pneumoniae	0.19					IHMA
IHMA-2176998	E. coli	1.5		0.008			IHMA
IHMA-2181433	E. coli	3	2 (CRO R)	4			IHMA
IHMA-2183415	E. coli	0.064	0.016	0.016			IHMA
IHMA-2183435	E. coli	0.047	0.016	4			IHMA
IHMA-2183445	E. coli	0.064	0.047				IHMA
IHMA-2183458	E. coli	0.032	0.047				IHMA
IHMA-2183473	E. coli	0.094		32			IHMA
IHMA-2183486	E. coli	0.5	0.5	0.016			IHMA
IHMA-2183532	E. coli	0.047	0.016				IHMA
IHMA-2183560	E. coli	0.064	0.016				IHMA
IHMA-2184084	E. coli		8				IHMA
IHMA-2193295	E. coli			0.002			IHMA
IHMA-2194616	E. coli	6		32			IHMA
IHMA-2194634	K. pneumoniae	32					IHMA
IHMA-2194881	E. coli		96				IHMA
IHMA-2194954	E. coli			0.12			IHMA
IHMA-2194961	E. coli	64	32	32			IHMA
IHMA-2195436	K. pneumoniae	256					IHMA
IHMA-2195449	K. pneumoniae	0.25					IHMA
IHMA-2195636	E. coli	2		32			IHMA
IHMA-2195643	E. coli	0.064	0.094				IHMA
IHMA-2195655	K. pneumoniae	256					IHMA
IHMA-2195656	E. coli			32			IHMA
IHMA-2195748	E. coli	256	64	32			IHMA
IHMA-2195830	E. coli	0.75	0.047	0.75			IHMA
IHMA-2195868	K. pneumoniae	256					IHMA
IHMA-2203989	E. coli	8					IHMA
IHMA-2205133	E. coli		128				IHMA
IHMA-2212486	E. coli		16	0.012			IHMA
IHMA-2212788	K. pneumoniae	0.25					IHMA
IHMA-2223243	E. coli	4	0.5				IHMA
IHMA-2227874	E. coli	2	4				IHMA
IHMA-2232561	E. coli	1.5					IHMA
IHMA-2232602	E. coli		48				IHMA
IHMA-2233003	E. coli			0.125			IHMA
IHMA-2273896	E. coli			0.003		0.023	IHMA
IHMA-2316123	E. coli	1.5					IHMA
IHMA-2327694	E. coli	1.5		0.016			IHMA
IHMA-2331518	E. coli	2	2	0.012			IHMA
MEM_1	E. coli					128	CHUV, CH
MEM_2	E. coli					256	CHUV, CH
NARA-1766	E. coli			0.75			NARA, CH
NARA-2365	E. coli			0.25			NARA, CH
NARA-2564	E. coli			0.19			NARA, CH
NARA-2574	E. coli			4			NARA, CH
NARA-2798	E. coli			1			NARA, CH
NARA-4001	E. coli			0.012			NARA, CH
NARA-5001	E. coli			32		256	NARA, CH
NARA-5002	E. coli			32		256	NARA, CH
NARA-5003	E. coli			0.008			NARA, CH
NARA-5004	E. coli			0.02		256	NARA, CH
NARA-5005	E. coli			32		12	NARA, CH
NARA-5006	K. pneumoniae	256					NARA, CH
NARA-5008	K. pneumoniae	256					NARA, CH
NARA-5009	K. pneumoniae	256					NARA, CH
NARA-5010	K. pneumoniae	256					NARA, CH
NARA-5032	E. coli	128					NARA, CH
NARA-5033	E. coli	64		8			NARA, CH
NARA-5034	E. coli			8		0.016	NARA, CH
NARA-5035	E. coli			32			NARA, CH
NA-009	E. coli	0.047				0.047	CHUV, CH
NA-006	E. coli	32					CHUV, CH
NA-010	E. coli	0.094		0.012			CHUV, CH
NA-057	E. coli	0.032					CHUV, CH
NA-038	E. coli	0.064					CHUV, CH
NA-060	E. coli	0.047		0.25			CHUV, CH
NA-031	E. coli	0.094				0.064	CHUV, CH
RA-009	E. coli	12	6	0.19			CHUV, CH
RA-011	E. coli	96	64	32			CHUV, CH
NA-052	E. coli	64					CHUV, CH
NA-061	E. coli	0.047		0.016			CHUV, CH
NA-030	E. coli	0.047					CHUV, CH
NA-037	E. coli	0.047		32			CHUV, CH
NA-032	E. coli	0.047		32		0.094	CHUV, CH
NA-050	E. coli	0.023		0.012			CHUV, CH
NA-007	E. coli	0.016					CHUV, CH
NA-022	E. coli	0.023				0.021	CHUV, CH
NA-043	E. coli	0.016		0.004			CHUV, CH
NA-028	E. coli	0.047					CHUV, CH
NA-056	E. coli	0.125		0.016			CHUV, CH
NA-063	E. coli	48	16	32			CHUV, CH
NA-004	E. coli	128		0.25			CHUV, CH
NA-027	E. coli	0.064					CHUV, CH
NA-055	E. coli	0.125					CHUV, CH
NA-020	E. coli	0.064					CHUV, CH
NA-034	E. coli			0.25			CHUV, CH
NA-054	E. coli	0.047					CHUV, CH
NA-049	E. coli	0.047		0.012			CHUV, CH
NA-064	E. coli	0.047					CHUV, CH
NA-051	E. coli	0.047					CHUV, CH
NA-003	E. coli	0.125					CHUV, CH
NA-053	E. coli	0.064					CHUV, CH
NA-048	E. coli			0.016			CHUV, CH
NA-024	E. coli			32			CHUV, CH
NA-016	E. coli			32			CHUV, CH
NA-015	E. coli		0.25				CHUV, CH
NA-021	E. coli			0.008			CHUV, CH
NA-023	E. coli			0.75			CHUV, CH
NA-011	E. coli			0.38			CHUV, CH
NA-014	E. coli	0.125				0.032	CHUV, CH
NA-012	E. coli	0.047					CHUV, CH
NA-044	E. coli			32			CHUV, CH
NA-002	E. coli	0.047		0.012			CHUV, CH
NA-040	E. coli	0.047					CHUV, CH
NA-019	E. coli	256		0.25			CHUV, CH
NA-045	E. coli	64		32			CHUV, CH
NA-042	E. coli	0.094					CHUV, CH
NA-029	E. coli	0.125					CHUV, CH
NA-013	E. coli	0.125					CHUV, CH
NA-033	E. coli	0.125					CHUV, CH
NA-026	E. coli			0.016			CHUV, CH
NA-039	E. coli			0.012			CHUV, CH
NA-008	E. coli			0.19			CHUV, CH
RN-01	E. coli	0.094	0.75				CHUV, CH
RN-02	E. coli	0.094					CHUV, CH
RN-03	E. coli	0.047	0.016				CHUV, CH
RN-04	E. coli	0.047					CHUV, CH
RN-05	E. coli	0.047	0.016				CHUV, CH
RN-08	E. coli	0.047					CHUV, CH
RN-102	E. coli		128				CHUV, CH
RN-104	E. coli	0.064	0.064				CHUV, CH
RN-105	K. pneumoniae	0.064					CHUV, CH
RN-107	E. coli	0.064	0.032				CHUV, CH
RN-117	E. coli		32				CHUV, CH
RN-121	K. pneumoniae	0.19					CHUV, CH
RN-126	K. pneumoniae	0.094					CHUV, CH
RN-13	E. coli	0.047	0.047				CHUV, CH
RN-134	K. pneumoniae	0.064					CHUV, CH
RN-141	K. pneumoniae	0.047					CHUV, CH
RN-15	E. coli	0.064	0.064				CHUV, CH
RN-19	E. coli	0.025					CHUV, CH
RN-214	E. coli			0.064			CHUV, CH
RN-215	E. coli			0.047			CHUV, CH
RN-216	E. coli			32			CHUV, CH
RN-224	E. coli			0.25			CHUV, CH
RN-23	E. coli	0.023	0.016				CHUV, CH
RN-230	E. coli		0.5	32			CHUV, CH
RN-231	E. coli			32			CHUV, CH
RN-236	E. coli		128	32			CHUV, CH
RN-240	E. coli		0.064				CHUV, CH
RN-242	E. coli			12			CHUV, CH
RN-243	E. coli			12			CHUV, CH
RN-254	E. coli		0.125				CHUV, CH
RN-257	E. coli		0.047				CHUV, CH
RN-26	E. coli	0.016					CHUV, CH
RN-27	E. coli	0.047					CHUV, CH
RN-28	E. coli	32	16	12		0.094	CHUV, CH
RN-29	E. coli	750				0.047	CHUV, CH
RN-35	E. coli	3000	64				CHUV, CH
RN-36	E. coli	0.016	0.023				CHUV, CH
RN-37	E. coli	0.023	0.032				CHUV, CH
RN-42	E. coli	0.016	0.032				CHUV, CH
RN-43	E. coli	0.023	0.016				CHUV, CH
RN-49	E. coli	0.047	0.023				CHUV, CH
RN-52	E. coli	0.094	0.047				CHUV, CH
RN-53	E. coli	0.047					CHUV, CH
RN-55	E. coli	6000					CHUV, CH
RN-57	K. pneumoniae	0.032					CHUV, CH
RN-59	E. coli	0.19	0.19				CHUV, CH
RN-61	E. coli	0.032	0.125				CHUV, CH
RN-64	E. coli	24	12	0.25			CHUV, CH
RN-66	E. coli	0.19					CHUV, CH
RN-70	E. coli	0.064	0.032				CHUV, CH
RN-75	E. coli	0.094	0.064				CHUV, CH
RN-77	E. coli	48	96				CHUV, CH
RN-80	E. coli	0.047					CHUV, CH
RN-86	E. coli	0.016					CHUV, CH
RN-89	E. coli	32	6				CHUV, CH
RN-91	E. coli		32				CHUV, CH
RN-92	E. coli	64					CHUV, CH
RN-94	E. coli	0.094					CHUV, CH
RN-95	E. coli	0.125					CHUV, CH
RN-99	K. pneumoniae	0.064					CHUV, CH
RYC-008	E. coli			32			Ramon y Cajal Hospital, ES
RYC-010	E. coli		0.064				Ramon y Cajal Hospital, ES
RYC-041	E. coli		24	32			Ramon y Cajal Hospital, ES
RYC-042	E. coli		0.064	0.016			Ramon y Cajal Hospital, ES
RYC-043	E. coli		0.094	0.008			Ramon y Cajal Hospital, ES
RYC-044	E. coli			32			Ramon y Cajal Hospital, ES
RYC-045	E. coli			0.008			Ramon y Cajal Hospital, ES
RYC-046	E. coli			32			Ramon y Cajal Hospital, ES
RYC-047	E. coli			0.023			Ramon y Cajal Hospital, ES
RYC-048	E. coli		48	32			Ramon y Cajal Hospital, ES
RYC-049	E. coli			16			Ramon y Cajal Hospital, ES
RYC-050	E. coli			12			Ramon y Cajal Hospital, ES
RYC-051	E. coli			0.008			Ramon y Cajal Hospital, ES
RYC-052	E. coli			32			Ramon y Cajal Hospital, ES
RYC-053	E. coli			0.023			Ramon y Cajal Hospital, ES
RYC-054	E. coli		3	0.023			Ramon y Cajal Hospital, ES
RYC-057	E. coli		96				Ramon y Cajal Hospital, ES
RYC-058	E. coli		12				Ramon y Cajal Hospital, ES
RYC-059	E. coli		16				Ramon y Cajal Hospital, ES
RYC-060	E. coli		64				Ramon y Cajal Hospital, ES
RYC-073	E. coli		256			256	Ramon y Cajal Hospital, ES
RYC-108	E. coli		0.064				Ramon y Cajal Hospital, ES
RYC-110	E. coli		0.047				Ramon y Cajal Hospital, ES
RYC-111	E. coli		0.094				Ramon y Cajal Hospital, ES
RYC-112	E. coli		0.032				Ramon y Cajal Hospital, ES
RYC-113	E. coli		0.094				Ramon y Cajal Hospital, ES
RYC-114	E. coli		0.032				Ramon y Cajal Hospital, ES
RYC-115	E. coli		0.094				Ramon y Cajal Hospital, ES
RYC-117	E. coli		0.032				Ramon y Cajal Hospital, ES
RYC-118	E. coli		0.016				Ramon y Cajal Hospital, ES
RYC-119	E. coli		0.094				Ramon y Cajal Hospital, ES
RYC-120	E. coli		0.064				Ramon y Cajal Hospital, ES
RYC-121	E. coli		0.064				Ramon y Cajal Hospital, ES
RYC-123	E. coli		0.032				Ramon y Cajal Hospital, ES
RYC-124	E. coli		0.047				Ramon y Cajal Hospital, ES
RYC-125	E. coli		0.032				Ramon y Cajal Hospital, ES
RYC-126	E. coli		0.032				Ramon y Cajal Hospital, ES
RYC-127	E. coli		0.047				Ramon y Cajal Hospital, ES
RYC-130	E. coli			1			Ramon y Cajal Hospital, ES
RYC-152	E. coli			0.064			Ramon y Cajal Hospital, ES
RYC-153	E. coli			0.094			Ramon y Cajal Hospital, ES
RYC-155	E. coli		256				Ramon y Cajal Hospital, ES
S1	E. coli	0.047	0.047	0.006			CHUV, CH
S2	E. coli	0.016	0.047	0.004			CHUV, CH
S3	E. coli			0.006			CHUV, CH
S4	E. coli			0.003			CHUV, CH
S6	E. coli	0.047					CHUV, CH
IHMA-2155359	K. pneumoniae			32			IHMA
IHMA-2195694	K. pneumoniae			0.25			IHMA
IHMA-2212774	K. pneumoniae			0.032			IHMA
NARA-5006	K. pneumoniae			32			NARA, CH
NARA-5007	K. pneumoniae			32			NARA, CH
NARA-5008	K. pneumoniae			32			NARA, CH
NARA-5009	K. pneumoniae			32			NARA, CH
NARA-5010	K. pneumoniae			32			NARA, CH
NA-046	K. pneumoniae			0.047			CHUV, CH
NA-036	K. pneumoniae			0.38			CHUV, CH
NA-017	K. pneumoniae			24			CHUV, CH
NA-005	K. pneumoniae			0.094			CHUV, CH
NA-058	K. pneumoniae			0.094			CHUV, CH
NA-018	K. pneumoniae			0.032			CHUV, CH
NA-041	K. pneumoniae			0.75			CHUV, CH
NA-059	K. pneumoniae			2			CHUV, CH
NA-062	K. pneumoniae			0.016			CHUV, CH
NA-001	K. pneumoniae			0.023			CHUV, CH
NA-035	K. pneumoniae			8			CHUV, CH
RN-106	K. pneumoniae			0.5			CHUV, CH
RN-175	K. pneumoniae			0.064			CHUV, CH
RN-183	K. pneumoniae			0.023			CHUV, CH
RN-185	K. pneumoniae			0.047			CHUV, CH
RN-192	K. pneumoniae			0.023			CHUV, CH
RN-206	K. pneumoniae			0.032			CHUV, CH
RN-207	K. pneumoniae			0.023			CHUV, CH
RN-210	K. pneumoniae			0.047			CHUV, CH
RN-213	K. pneumoniae			0.047			CHUV, CH
RN-218	K. pneumoniae			0.38			CHUV, CH
RN-223	K. pneumoniae			0.064			CHUV, CH
RN-235	K. pneumoniae			0.032			CHUV, CH
RN-247	K. pneumoniae			0.064			CHUV, CH
RN-253	K. pneumoniae			0.032			CHUV, CH
RN-259	K. pneumoniae			0.064			CHUV, CH
RN-262	K. pneumoniae			0.064			CHUV, CH
RN-51	K. pneumoniae			0.047			CHUV, CH
RN-54	K. pneumoniae			0.032			CHUV, CH
RN-60	K. pneumoniae			0.047			CHUV, CH
RN-76	K. pneumoniae			0.032			CHUV, CH
RN-93	K. pneumoniae			0.032			CHUV, CH
RYC-001	K. pneumoniae			32			Ramon y Cajal Hospital, ES
RYC-002	K. pneumoniae			32			Ramon y Cajal Hospital, ES
RYC-003	K. pneumoniae			32			Ramon y Cajal Hospital, ES
RYC-004	K. pneumoniae			32			Ramon y Cajal Hospital, ES
RYC-005	K. pneumoniae			32			Ramon y Cajal Hospital, ES
RYC-006	K. pneumoniae			32			Ramon y Cajal Hospital, ES
RYC-007	K. pneumoniae			32			Ramon y Cajal Hospital, ES
RYC-009	K. pneumoniae			32			Ramon y Cajal Hospital, ES
RYC-011	K. pneumoniae			32			Ramon y Cajal Hospital, ES
RYC-012	K. pneumoniae			32			Ramon y Cajal Hospital, ES
RYC-013	K. pneumoniae			0.032			Ramon y Cajal Hospital, ES
RYC-014	K. pneumoniae			32			Ramon y Cajal Hospital, ES
RYC-017	K. pneumoniae			0.023			Ramon y Cajal Hospital, ES
RYC-018	K. pneumoniae			32			Ramon y Cajal Hospital, ES
RYC-019	K. pneumoniae			32			Ramon y Cajal Hospital, ES
RYC-020	K. pneumoniae			0.032			Ramon y Cajal Hospital, ES
RYC-021	K. pneumoniae			0.032			Ramon y Cajal Hospital, ES
RYC-022	K. pneumoniae			32			Ramon y Cajal Hospital, ES
RYC-026	K. pneumoniae			32			Ramon y Cajal Hospital, ES
RYC-027	K. pneumoniae			32			Ramon y Cajal Hospital, ES
RYC-028	K. pneumoniae			32			Ramon y Cajal Hospital, ES
RYC-029	K. pneumoniae			32			Ramon y Cajal Hospital, ES
RYC-030	K. pneumoniae			32			Ramon y Cajal Hospital, ES
RYC-032	K. pneumoniae			32			Ramon y Cajal Hospital, ES
BAA 2452	E. coli	48					ATCC
ATCC 25922	E. coli	0.047					ATCC
ETP_2	E. coli					>128	CHUV, CH
RYC-157	K. pneumoniae					0.125	Ramon y Cajal Hospital, ES
RYC-158	E. coli					>256	Ramon y Cajal Hospital, ES
RYC-159	K. pneumoniae					0.38	Ramon y Cajal Hospital, ES
RYC-161	K. pneumoniae					>256	Ramon y Cajal Hospital, ES
NARA-1606	E. coli					>256	NARA, CH
NARA-1949	E. coli					>256	NARA, CH
RYC-092	K. pneumoniae					1.5	Ramon y Cajal Hospital, ES
BZ013	E. coli					0.5	Biozentrum Basel, CH
NARA-0859	K. pneumoniae					>256	NARA, CH
KSA023	E. coli					>256	Kantonsspital Aarau, CH
KSA021	K. pneumoniae					1	Kantonsspital Aarau, CH
KSA035	K. pneumoniae					>256	Kantonsspital Aarau, CH
BZ034	E. coli					1.5	Biozentrum Basel, CH
NARA-3418	K. pneumoniae					>256	NARA, CH
RYC-031	K. pneumoniae					0.5	Ramon y Cajal Hospital, ES
RN-62	E. coli					0.064	CHUV, CH
RN-47	E. coli					0.064	CHUV, CH
RN-108	K. pneumoniae					0.064	CHUV, CH
RN-227	E. coli					0.125	CHUV, CH
RN-127	E. coli					0.19	CHUV, CH
RN-219	E. coli					0.047	CHUV, CH
RN-143	E. coli			0.016			CHUV, CH
RN-144	E. coli			0.023			CHUV, CH
RN-174	E. coli			0.006			CHUV, CH
RN-182	E. coli			32			CHUV, CH
RN-184	E. coli			0.016			CHUV, CH
RN-186	E. coli			0.032			CHUV, CH
RN-193	E. coli			0.016			CHUV, CH
RN-205	E. coli			0.016			CHUV, CH
RN-212	E. coli			0.023			CHUV, CH
RN-217	E. coli			0.023			CHUV, CH
RN-219	E. coli			0.008			CHUV, CH
RN-225	E. coli			0.016			CHUV, CH
RN-226	E. coli			0.023			CHUV, CH
RN-227	E. coli			0.023			CHUV, CH
RN-233	E. coli			0.016			CHUV, CH
RN-238	E. coli			0.023			CHUV, CH
RN-239	E. coli			0.012			CHUV, CH
RN-241	E. coli			0.023			CHUV, CH
RN-244	E. coli			0.032			CHUV, CH
RN-246	E. coli			0.012			CHUV, CH
RN-258	E. coli			0.064			CHUV, CH
RN-261	E. coli			0.016			CHUV, CH
BZ023	E. coli			0.125			Biozentrum Basel, CH
BZ024	E. coli			0.064			Biozentrum Basel, CH
BZ015	E. coli			0.008			Biozentrum Basel, CH
BZ005	E. coli			>32			Biozentrum Basel, CH
BZ006	E. coli			16			Biozentrum Basel, CH
BZ013	E. coli			>32			Biozentrum Basel, CH
BZ014	E. coli			0.008			Biozentrum Basel, CH
BZ001	E. coli			0.125			Biozentrum Basel, CH
RN-68	E. coli			0.19			CHUV, CH
BZ011	E. coli			>32			Biozentrum Basel, CH
BZ008	E. coli			>32			Biozentrum Basel, CH
BZ009	E. coli			>32			Biozentrum Basel, CH
BZ017	E. coli			>32			Biozentrum Basel, CH
BZ018	E. coli			0.094			Biozentrum Basel, CH
RN-280	E. coli			>32			CHUV, CH
RN-284	E. coli			0.006			CHUV, CH
RN-285	E. coli			0.006			CHUV, CH
RN-278	E. coli			0.016			CHUV, CH
RN-279	E. coli			24			CHUV, CH
RN-283	E. coli			0.008			CHUV, CH
RN-217	E. coli			0.012			CHUV, CH
RN-103	E. coli			>32			CHUV, CH
RN-128	E. coli			0.002			CHUV, CH
RN-90	E. coli			0.125			CHUV, CH
RN-58	E. coli			0.008			CHUV, CH
RN-50	E. coli			0.047			CHUV, CH
RN-47	E. coli			0.008			CHUV, CH
RN-63	E. coli			0.012			CHUV, CH
RN-62	E. coli			0.012			CHUV, CH
RN-67	E. coli			0.006			CHUV, CH
RN-118	E. coli			0.016			CHUV, CH
RYC-056	E. coli			≥32			Ramon y Cajal Hospital, ES
NC-001	E. coli			≥32			CHUV, CH
NC-005	E. coli			≥32			CHUV, CH
NC-002	E. coli			≥32			CHUV, CH
NC-004	E. coli			32			CHUV, CH
NC-006	E. coli			≥32			CHUV, CH
RN-47	E. coli	0.016					CHUV, CH
RN-50	E. coli	0.19					CHUV, CH
RN-58	E. coli	0.064					CHUV, CH
RN-62	E. coli	0.032					CHUV, CH
RN-63	E. coli	0.064					CHUV, CH
RN-65	E. coli	96					CHUV, CH
RN-67	E. coli	0.016					CHUV, CH
RN-68	E. coli	0.75					CHUV, CH
RN-69	E. coli	0.094					CHUV, CH
RN-71	E. coli	0.094					CHUV, CH
RN-72	E. coli	0.047					CHUV, CH
RN-73	E. coli	0.094					CHUV, CH
RN-74	E. coli	0.064					CHUV, CH
RN-78	E. coli	0.016					CHUV, CH
RN-79	E. coli	0.047					CHUV, CH
RN-81	E. coli	0.032					CHUV, CH
RN-82	E. coli	0.023					CHUV, CH
RN-83	E. coli	0.016					CHUV, CH
RN-84	E. coli	0.016					CHUV, CH
RN-85	E. coli	0.016					CHUV, CH
RN-87	E. coli	0.032					CHUV, CH
RN-90	E. coli	32					CHUV, CH
RN-96	E. coli	0.064					CHUV, CH
RN-97	E. coli	0.094					CHUV, CH
RN-98	E. coli	0.094					CHUV, CH
RN-103	E. coli	96					CHUV, CH
RN-108	K. pneumoniae	0.064					CHUV, CH
RN-109	E. coli	0.047					CHUV, CH
RN-110	E. coli	0.047					CHUV, CH
RN-111	E. coli	0.064					CHUV, CH
RN-113	E. coli	0.047					CHUV, CH
RN-114	E. coli	0.047					CHUV, CH
RN-116	E. coli	0.094					CHUV, CH
RN-118	E. coli	0.125					CHUV, CH
RN-119	E. coli	0.064					CHUV, CH
RN-120	E. coli	0.064					CHUV, CH
RN-127	E. coli	0.125					CHUV, CH
RN-128	E. coli	24					CHUV, CH
RN-139	K. pneumoniae	256					CHUV, CH
RN-148	K. pneumoniae	0.032					CHUV, CH
RN-191	K. pneumoniae	0.032					CHUV, CH
RN-199	K. pneumoniae	0.38					CHUV, CH
RN-203	K. pneumoniae	0.064					CHUV, CH
RN-234	K. pneumoniae	0.094					CHUV, CH
BZ023	E. coli	32					Biozentrum Basel, CH
RN-280	E. coli	>256					CHUV, CH
BZ024	E. coli	48					Biozentrum Basel, CH
BZ015	E. coli	32					Biozentrum Basel, CH
BZ005	E. coli	48					Biozentrum Basel, CH
BZ006	E. coli	24					Biozentrum Basel, CH
BZ013	E. coli	>256					Biozentrum Basel, CH
BZ009	E. coli	>256					Biozentrum Basel, CH
BZ017	E. coli	128					Biozentrum Basel, CH
RN-284	E. coli	0.032					CHUV, CH
BZ008	E. coli	>256					Biozentrum Basel, CH
BZ014	E. coli	64					Biozentrum Basel, CH
RN-285	E. coli	0.047					CHUV, CH
BZ011	E. coli	24					Biozentrum Basel, CH
BZ001	E. coli	>256					Biozentrum Basel, CH
RN-278	E. coli	0.047					CHUV, CH
RN-279	E. coli	0.032					CHUV, CH
BZ018	E. coli	6					Biozentrum Basel, CH
RN-282	E. coli	0.023					CHUV, CH
RN-283	E. coli	0.047					CHUV, CH
RN-217	E. coli	0.047					CHUV, CH
RN-219	E. coli	0.023					CHUV, CH
RN-244	E. coli	0.064					CHUV, CH
RN-205	E. coli	0.125					CHUV, CH
RN-225	E. coli	0.032					CHUV, CH
RN-212	E. coli	0.047					CHUV, CH
RN-227	E. coli	0.064					CHUV, CH
RYC-160	K. pneumoniae					0.38	Ramon y Cajal Hospital, ES
RYC-162	K. pneumoniae					0.19	Ramon y Cajal Hospital, ES
KSA024	E. coli					>256	Kantonsspital Aarau, CH
