# Supplementary material for: Accurate and rapid antibiotic susceptibility testing using a machine learning-assisted nanomotion technology platform
Source: Nat Commun. 2024 Mar 18;15:2037. doi: 10.1038/s41467-024-46213-y (PMC10948838; doi:10.1038/s41467-024-46213-y)
Supplement: Supplementary file 5 — Supplementary Data 2 [file 41467_2024_46213_MOESM5_ESM.xlsx]

## Sheet: CIP Model (Ecoli)
exp_id	sample_id	strain	species	antibiotic	test concentration (µgg/ml)	mic (µg/ml)	reference phenotype	classified_as	score	model_name	SP1	SP2	SP3	SP4
0900e5	CIP009	IHMA-2195636	E. coli	ciprofloxacin	8	>32	R	S	0.460043	mfdfa_qsd_ecoli_ciprofloxacin_20221129.bin	1.41414	0.912948	0.958956	0.0206155
120107	CIP034	IHMA-2331518	E. coli	ciprofloxacin	8	0.012	S	R	-0.241609	mfdfa_qsd_ecoli_ciprofloxacin_20221129.bin	1.77365	0.995983	1.09579	0.0457372
0900e6	CIP011	IHMA-2155405	E. coli	ciprofloxacin	8	>32	R	R	-12.5042	mfdfa_qsd_ecoli_ciprofloxacin_20221129.bin	5.37944	0.509725	0.673591	0.0752571
160085	CIP032	IHMA-2331518	E. coli	ciprofloxacin	8	0.012	S	S	2.31936	mfdfa_qsd_ecoli_ciprofloxacin_20221129.bin	0.24861	1.11599	0.607762	0.121772
1100de	CIP009	IHMA-2195636	E. coli	ciprofloxacin	8	>32	R	R	-4.98965	mfdfa_qsd_ecoli_ciprofloxacin_20221129.bin	2.85214	0.600212	0.705675	0.0283852
1100df	CIP011	IHMA-2155405	E. coli	ciprofloxacin	8	>32	R	R	-0.606974	mfdfa_qsd_ecoli_ciprofloxacin_20221129.bin	1.41542	0.957935	0.670573	0.0779064
120108	CIP038	IHMA-2155464	E. coli	ciprofloxacin	8	0.094	S	S	1.88802	mfdfa_qsd_ecoli_ciprofloxacin_20221129.bin	1.22451	1.13647	0.897319	0.00916976
15005a	CIP009	IHMA-2195636	E. coli	ciprofloxacin	8	>32	R	R	-4.71791	mfdfa_qsd_ecoli_ciprofloxacin_20221129.bin	2.9806	0.658184	0.893358	0.0238427
150086	CIP036	IHMA-2155464	E. coli	ciprofloxacin	8	0.094	S	S	3.48758	mfdfa_qsd_ecoli_ciprofloxacin_20221129.bin	1.01577	1.24559	1.32745	0.0149663
15005b	CIP011	IHMA-2155405	E. coli	ciprofloxacin	8	>32	R	R	-11.8352	mfdfa_qsd_ecoli_ciprofloxacin_20221129.bin	5.91636	0.766329	1.06449	0.0470233
160088	CIP038	IHMA-2155464	E. coli	ciprofloxacin	8	0.094	S	S	0.833322	mfdfa_qsd_ecoli_ciprofloxacin_20221129.bin	1.10388	0.755963	1.03848	0.0151678
0900ea	CIP019	IHMA-2195830	E. coli	ciprofloxacin	8	0.75	R	S	2.50768	mfdfa_qsd_ecoli_ciprofloxacin_20221129.bin	1.86521	1.60105	1.20981	0.0169461
100111	CIP040	BAA-2452	E. coli	ciprofloxacin	8	0.023	S	S	0.888207	mfdfa_qsd_ecoli_ciprofloxacin_20221129.bin	1.14071	0.956872	1.03869	0.063746
1100e3	CIP019	IHMA-2195830	E. coli	ciprofloxacin	8	0.75	R	S	3.43691	mfdfa_qsd_ecoli_ciprofloxacin_20221129.bin	2.28981	2.13766	1.13634	0.0169261
100112	CIP042	BAA-2452	E. coli	ciprofloxacin	8	0.023	S	S	2.55767	mfdfa_qsd_ecoli_ciprofloxacin_20221129.bin	0.899271	1.09066	0.91942	0.0104563
150060	CIP019	IHMA-2195830	E. coli	ciprofloxacin	8	0.75	R	R	-2.33536	mfdfa_qsd_ecoli_ciprofloxacin_20221129.bin	2.16193	0.724949	1.22383	0.0629305
110108	CIP041	IHMA-2195748	E. coli	ciprofloxacin	8	>32	R	R	-2.80463	mfdfa_qsd_ecoli_ciprofloxacin_20221129.bin	2.14204	0.633943	0.927714	0.0383405
0900ec	CIP021	IHMA-2155458	E. coli	ciprofloxacin	8	0.19	S	S	3.29114	mfdfa_qsd_ecoli_ciprofloxacin_20221129.bin	1.07018	1.49287	0.977255	0.0496874
110109	CIP043	IHMA-2195748	E. coli	ciprofloxacin	8	>32	R	R	-3.56785	mfdfa_qsd_ecoli_ciprofloxacin_20221129.bin	2.72948	0.633306	1.22145	0.0189258
1000ed	CIP022	ATCC-25922	E. coli	ciprofloxacin	8	0.008	S	S	4.2648	mfdfa_qsd_ecoli_ciprofloxacin_20221129.bin	0.684724	1.49526	0.72405	0.0203255
120109	CIP040	BAA-2452	E. coli	ciprofloxacin	8	0.023	S	S	2.59599	mfdfa_qsd_ecoli_ciprofloxacin_20221129.bin	0.393817	1.13295	0.496575	0.0647954
1100e5	CIP021	IHMA-2155458	E. coli	ciprofloxacin	8	0.19	S	R	-0.417029	mfdfa_qsd_ecoli_ciprofloxacin_20221129.bin	1.69454	0.927813	0.873715	0.026418
12010a	CIP042	BAA-2452	E. coli	ciprofloxacin	8	0.023	S	S	3.06831	mfdfa_qsd_ecoli_ciprofloxacin_20221129.bin	0.905314	1.14745	1.08157	0.00799646
1200e7	CIP022	ATCC-25922	E. coli	ciprofloxacin	8	0.008	S	S	2.52656	mfdfa_qsd_ecoli_ciprofloxacin_20221129.bin	1.05928	1.3242	0.73539	0.0289947
150087	CIP041	IHMA-2195748	E. coli	ciprofloxacin	8	>32	R	R	-2.29398	mfdfa_qsd_ecoli_ciprofloxacin_20221129.bin	2.04097	0.790693	0.670966	0.0346063
150062	CIP021	IHMA-2155458	E. coli	ciprofloxacin	8	0.19	S	S	1.89554	mfdfa_qsd_ecoli_ciprofloxacin_20221129.bin	1.64369	1.47503	1.03219	0.0456705
150088	CIP043	IHMA-2195748	E. coli	ciprofloxacin	8	>32	R	R	-2.11783	mfdfa_qsd_ecoli_ciprofloxacin_20221129.bin	2.41479	0.799875	1.1807	0.0153709
160065	CIP022	ATCC-25922	E. coli	ciprofloxacin	8	0.008	S	S	9.44723	mfdfa_qsd_ecoli_ciprofloxacin_20221129.bin	0.846658	2.14162	2.52672	0.0161998
16008a	CIP042	BAA-2452	E. coli	ciprofloxacin	8	0.023	S	S	4.48485	mfdfa_qsd_ecoli_ciprofloxacin_20221129.bin	1.0318	1.4771	1.32866	0.00644996
100108	CIP023	IHMA-2195636	E. coli	ciprofloxacin	8	>32	R	S	0.319334	mfdfa_qsd_ecoli_ciprofloxacin_20221129.bin	1.4816	0.984736	0.877051	0.0294926
17006d	CIP041	IHMA-2195748	E. coli	ciprofloxacin	8	>32	R	R	-2.93085	mfdfa_qsd_ecoli_ciprofloxacin_20221129.bin	2.76726	0.882851	1.08986	0.0221783
120101	CIP023	IHMA-2195636	E. coli	ciprofloxacin	8	>32	R	R	-0.315956	mfdfa_qsd_ecoli_ciprofloxacin_20221129.bin	1.37203	0.974701	1.24918	0.140502
17006e	CIP043	IHMA-2195748	E. coli	ciprofloxacin	8	>32	R	R	-2.04735	mfdfa_qsd_ecoli_ciprofloxacin_20221129.bin	2.54646	0.759508	1.54554	0.0177627
160080	CIP023	IHMA-2195636	E. coli	ciprofloxacin	8	>32	R	R	-0.310074	mfdfa_qsd_ecoli_ciprofloxacin_20221129.bin	1.12267	0.608516	0.855007	0.0305286
100113	CIP044	IHMA-2155526	E. coli	ciprofloxacin	8	1.5	R	R	-3.66179	mfdfa_qsd_ecoli_ciprofloxacin_20221129.bin	3.00536	0.733097	1.41088	0.0261365
100109	CIP024	IHMA-2155405	E. coli	ciprofloxacin	8	>32	R	R	-4.34023	mfdfa_qsd_ecoli_ciprofloxacin_20221129.bin	3.12754	0.867899	1.21633	0.0695542
11010b	CIP047	B15	E. coli	ciprofloxacin	8	0.25	S	S	1.75202	mfdfa_qsd_ecoli_ciprofloxacin_20221129.bin	1.32616	1.16536	0.959784	0.0161459
10010a	CIP026	IHMA-2195830	E. coli	ciprofloxacin	8	0.75	R	S	0.136351	mfdfa_qsd_ecoli_ciprofloxacin_20221129.bin	2.09783	0.943229	1.70077	0.014229
12010b	CIP044	IHMA-2155526	E. coli	ciprofloxacin	8	1.5	R	R	-4.9271	mfdfa_qsd_ecoli_ciprofloxacin_20221129.bin	3.00478	0.591758	0.961284	0.0234328
110101	CIP025	IHMA-2155458	E. coli	ciprofloxacin	8	0.19	S	S	0.0837702	mfdfa_qsd_ecoli_ciprofloxacin_20221129.bin	1.62792	0.874971	1.09992	0.0138685
150089	CIP045	B15	E. coli	ciprofloxacin	8	0.25	S	S	0.76448	mfdfa_qsd_ecoli_ciprofloxacin_20221129.bin	0.958892	0.860444	0.766262	0.0456137
110102	CIP027	ATCC-25922	E. coli	ciprofloxacin	8	0.008	S	S	0.0523399	mfdfa_qsd_ecoli_ciprofloxacin_20221129.bin	1.31852	0.916036	0.988952	0.0738844
15008a	CIP047	B15	E. coli	ciprofloxacin	8	0.25	S	S	2.73018	mfdfa_qsd_ecoli_ciprofloxacin_20221129.bin	1.49201	1.46487	1.15774	0.0247907
120102	CIP024	IHMA-2155405	E. coli	ciprofloxacin	8	>32	R	R	-3.81575	mfdfa_qsd_ecoli_ciprofloxacin_20221129.bin	2.48305	0.517187	0.92944	0.0141434
16008b	CIP044	IHMA-2155526	E. coli	ciprofloxacin	8	1.5	R	R	-2.87606	mfdfa_qsd_ecoli_ciprofloxacin_20221129.bin	1.81546	0.57595	0.535628	0.0406878
120103	CIP026	IHMA-2195830	E. coli	ciprofloxacin	8	0.75	R	S	1.89563	mfdfa_qsd_ecoli_ciprofloxacin_20221129.bin	1.54363	0.880222	2.0434	0.0122253
17006f	CIP045	B15	E. coli	ciprofloxacin	8	0.25	S	S	1.40212	mfdfa_qsd_ecoli_ciprofloxacin_20221129.bin	0.575001	0.997976	0.56785	0.0878809
15007f	CIP025	IHMA-2155458	E. coli	ciprofloxacin	8	0.19	S	S	1.88601	mfdfa_qsd_ecoli_ciprofloxacin_20221129.bin	0.956111	0.971793	0.963453	0.0197879
100115	CIP048	IHMA-2181433	E. coli	ciprofloxacin	8	4	R	R	-0.57691	mfdfa_qsd_ecoli_ciprofloxacin_20221129.bin	2.24794	1.02565	1.32208	0.0167456
150080	CIP027	ATCC-25922	E. coli	ciprofloxacin	8	0.008	S	S	3.83668	mfdfa_qsd_ecoli_ciprofloxacin_20221129.bin	0.812878	1.40855	1.00113	0.0360321
100116	CIP050	IHMA-2181433	E. coli	ciprofloxacin	8	4	R	R	-2.7865	mfdfa_qsd_ecoli_ciprofloxacin_20221129.bin	3.2794	0.987239	1.71509	0.0213547
160082	CIP026	IHMA-2195830	E. coli	ciprofloxacin	8	0.75	R	S	1.14636	mfdfa_qsd_ecoli_ciprofloxacin_20221129.bin	0.644248	0.684317	0.705542	0.01746
11010c	CIP049	S1	E. coli	ciprofloxacin	8	0.006	S	S	2.2008	mfdfa_qsd_ecoli_ciprofloxacin_20221129.bin	0.826511	1.02027	0.772759	0.0120558
170065	CIP025	IHMA-2155458	E. coli	ciprofloxacin	8	0.19	S	S	0.147159	mfdfa_qsd_ecoli_ciprofloxacin_20221129.bin	1.29369	0.725089	1.01115	0.017559
11010d	CIP051	S1	E. coli	ciprofloxacin	8	0.006	S	S	2.70818	mfdfa_qsd_ecoli_ciprofloxacin_20221129.bin	0.699069	1.02709	0.88531	0.0144023
170066	CIP027	ATCC-25922	E. coli	ciprofloxacin	8	0.008	S	S	0.914808	mfdfa_qsd_ecoli_ciprofloxacin_20221129.bin	1.19357	0.911684	0.925469	0.0243429
12010d	CIP048	IHMA-2181433	E. coli	ciprofloxacin	8	4	R	R	-4.41187	mfdfa_qsd_ecoli_ciprofloxacin_20221129.bin	2.86142	0.576668	1.07342	0.0216746
110103	CIP029	IHMA-2327694	E. coli	ciprofloxacin	8	0.016	S	S	1.15595	mfdfa_qsd_ecoli_ciprofloxacin_20221129.bin	1.3664	0.985323	1.07276	0.0133047
12010e	CIP050	IHMA-2181433	E. coli	ciprofloxacin	8	4	R	R	-2.90192	mfdfa_qsd_ecoli_ciprofloxacin_20221129.bin	3.00965	1.06284	0.989341	0.0148489
110104	CIP031	IHMA-2327694	E. coli	ciprofloxacin	8	0.016	S	R	-4.70545	mfdfa_qsd_ecoli_ciprofloxacin_20221129.bin	3.24682	0.676402	1.27087	0.0238207
15008b	CIP049	S1	E. coli	ciprofloxacin	8	0.006	S	S	3.35294	mfdfa_qsd_ecoli_ciprofloxacin_20221129.bin	0.977538	1.33055	0.956932	0.0120609
120104	CIP028	RN-28	E. coli	ciprofloxacin	8	12	R	R	-3.94779	mfdfa_qsd_ecoli_ciprofloxacin_20221129.bin	2.86852	0.685789	1.07777	0.0186571
15008c	CIP051	S1	E. coli	ciprofloxacin	8	0.006	S	S	1.98009	mfdfa_qsd_ecoli_ciprofloxacin_20221129.bin	0.761928	1.1012	1.0502	0.0989494
120105	CIP030	RN-28	E. coli	ciprofloxacin	8	12	R	R	-4.44547	mfdfa_qsd_ecoli_ciprofloxacin_20221129.bin	3.21285	0.758042	1.09049	0.0130269
16008d	CIP048	IHMA-2181433	E. coli	ciprofloxacin	8	4	R	R	-2.35912	mfdfa_qsd_ecoli_ciprofloxacin_20221129.bin	2.73581	0.87694	1.40667	0.0226815
150081	CIP029	IHMA-2327694	E. coli	ciprofloxacin	8	0.016	S	S	0.510345	mfdfa_qsd_ecoli_ciprofloxacin_20221129.bin	1.5651	0.895989	1.29797	0.0246087
16008e	CIP050	IHMA-2181433	E. coli	ciprofloxacin	8	4	R	R	-4.12852	mfdfa_qsd_ecoli_ciprofloxacin_20221129.bin	2.89774	0.707665	0.993251	0.0226769
150082	CIP031	IHMA-2327694	E. coli	ciprofloxacin	8	0.016	S	R	-2.97585	mfdfa_qsd_ecoli_ciprofloxacin_20221129.bin	2.35048	0.717727	0.845198	0.0260555
170071	CIP049	S1	E. coli	ciprofloxacin	8	0.006	S	S	2.63939	mfdfa_qsd_ecoli_ciprofloxacin_20221129.bin	0.982399	1.06967	1.10299	0.00478585
160083	CIP028	RN-28	E. coli	ciprofloxacin	8	12	R	S	2.62017	mfdfa_qsd_ecoli_ciprofloxacin_20221129.bin	0.445903	1.06449	0.812669	0.0715127
170072	CIP051	S1	E. coli	ciprofloxacin	8	0.006	S	S	3.2998	mfdfa_qsd_ecoli_ciprofloxacin_20221129.bin	0.760455	1.20198	0.963389	0.0200887
170067	CIP029	IHMA-2327694	E. coli	ciprofloxacin	8	0.016	S	R	-1.2289	mfdfa_qsd_ecoli_ciprofloxacin_20221129.bin	1.63158	0.572391	1.10757	0.0221223
10013c	CIP052	B5	E. coli	ciprofloxacin	8	>32	R	R	-3.35366	mfdfa_qsd_ecoli_ciprofloxacin_20221129.bin	2.53213	0.634883	0.982756	0.0118144
170068	CIP031	IHMA-2327694	E. coli	ciprofloxacin	8	0.016	S	S	3.77751	mfdfa_qsd_ecoli_ciprofloxacin_20221129.bin	0.923333	1.33495	1.17079	0.0183121
110135	CIP053	B5	E. coli	ciprofloxacin	8	>32	R	R	-0.226102	mfdfa_qsd_ecoli_ciprofloxacin_20221129.bin	1.71459	0.689655	1.40994	0.00343347
110105	CIP033	IHMA-2194961	E. coli	ciprofloxacin	8	>32	R	R	-2.14112	mfdfa_qsd_ecoli_ciprofloxacin_20221129.bin	1.94197	0.668751	0.962712	0.0417075
120134	CIP052	B5	E. coli	ciprofloxacin	8	>32	R	R	-3.78651	mfdfa_qsd_ecoli_ciprofloxacin_20221129.bin	2.8599	0.620585	1.26356	0.0117134
110106	CIP035	IHMA-2194961	E. coli	ciprofloxacin	8	>32	R	R	-1.83347	mfdfa_qsd_ecoli_ciprofloxacin_20221129.bin	2.63942	1.03535	1.19867	0.0234103
1500b5	CIP053	B5	E. coli	ciprofloxacin	8	>32	R	R	-1.20251	mfdfa_qsd_ecoli_ciprofloxacin_20221129.bin	1.90977	0.713265	1.0734	0.00467037
120106	CIP032	IHMA-2331518	E. coli	ciprofloxacin	8	0.012	S	S	2.91472	mfdfa_qsd_ecoli_ciprofloxacin_20221129.bin	0.225665	1.06371	0.573823	0.0620596
170069	CIP033	IHMA-2194961	E. coli	ciprofloxacin	8	>32	R	R	-3.45673	mfdfa_qsd_ecoli_ciprofloxacin_20221129.bin	2.75939	0.74573	1.20229	0.0359697
1600b5	CIP052	B5	E. coli	ciprofloxacin	8	>32	R	R	-3.82241	mfdfa_qsd_ecoli_ciprofloxacin_20221129.bin	2.72394	0.591805	1.08683	0.010116
17006a	CIP035	IHMA-2194961	E. coli	ciprofloxacin	8	>32	R	R	-1.81657	mfdfa_qsd_ecoli_ciprofloxacin_20221129.bin	2.26327	0.851348	1.18139	0.0372211
17009c	CIP053	B5	E. coli	ciprofloxacin	8	>32	R	R	-1.98642	mfdfa_qsd_ecoli_ciprofloxacin_20221129.bin	2.3356	0.71775	1.2821	0.00874866
100110	CIP038	IHMA-2155464	E. coli	ciprofloxacin	8	0.094	S	S	0.857594	mfdfa_qsd_ecoli_ciprofloxacin_20221129.bin	1.77535	1.0828	1.28927	0.0129785
10013e	CIP054	BAA-2469	E. coli	ciprofloxacin	8	>32	R	R	-3.24275	mfdfa_qsd_ecoli_ciprofloxacin_20221129.bin	2.22863	0.446736	1.14904	0.0260375
110107	CIP036	IHMA-2155464	E. coli	ciprofloxacin	8	0.094	S	S	6.8312	mfdfa_qsd_ecoli_ciprofloxacin_20221129.bin	0.751894	1.86161	1.66538	0.0404816
110137	CIP055	BAA-2469	E. coli	ciprofloxacin	8	>32	R	R	-2.38946	mfdfa_qsd_ecoli_ciprofloxacin_20221129.bin	2.77688	0.87421	1.39684	0.0150838
1500b7	CIP055	BAA-2469	E. coli	ciprofloxacin	8	>32	R	R	-1.99844	mfdfa_qsd_ecoli_ciprofloxacin_20221129.bin	2.2836	0.716611	1.21569	0.0110873
1600b7	CIP054	BAA-2469	E. coli	ciprofloxacin	8	>32	R	R	-1.56382	mfdfa_qsd_ecoli_ciprofloxacin_20221129.bin	1.93863	0.606756	1.28186	0.0200555
17009e	CIP055	BAA-2469	E. coli	ciprofloxacin	8	>32	R	R	-4.3765	mfdfa_qsd_ecoli_ciprofloxacin_20221129.bin	2.84411	0.554017	1.09762	0.0185866
100140	CIP056	IHMA-2183415	E. coli	ciprofloxacin	8	0.016	S	S	1.58417	mfdfa_qsd_ecoli_ciprofloxacin_20221129.bin	1.69972	1.06722	1.79176	0.0302946
110139	CIP057	IHMA-2183415	E. coli	ciprofloxacin	8	0.016	S	S	0.218099	mfdfa_qsd_ecoli_ciprofloxacin_20221129.bin	1.53397	0.854259	1.07034	0.0120105
120138	CIP056	IHMA-2183415	E. coli	ciprofloxacin	8	0.016	S	S	1.49615	mfdfa_qsd_ecoli_ciprofloxacin_20221129.bin	1.52507	1.06469	1.34884	0.0150945
1500b9	CIP057	IHMA-2183415	E. coli	ciprofloxacin	8	0.016	S	S	2.15844	mfdfa_qsd_ecoli_ciprofloxacin_20221129.bin	1.11254	1.05158	1.14314	0.015351
1600b9	CIP056	IHMA-2183415	E. coli	ciprofloxacin	8	0.016	S	S	0.49288	mfdfa_qsd_ecoli_ciprofloxacin_20221129.bin	1.28243	0.799889	0.957495	0.00956102
1700a0	CIP057	IHMA-2183415	E. coli	ciprofloxacin	8	0.016	S	S	3.11618	mfdfa_qsd_ecoli_ciprofloxacin_20221129.bin	0.941512	1.07574	1.33485	0.00730353
100142	CIP058	IHMA-2183435	E. coli	ciprofloxacin	8	4	R	R	-0.165335	mfdfa_qsd_ecoli_ciprofloxacin_20221129.bin	1.02748	0.538001	0.891823	0.0214895
11013b	CIP059	IHMA-2183435	E. coli	ciprofloxacin	8	4	R	R	-3.97929	mfdfa_qsd_ecoli_ciprofloxacin_20221129.bin	3.2605	0.996995	0.887718	0.0152484
12013a	CIP058	IHMA-2183435	E. coli	ciprofloxacin	8	4	R	R	-0.562214	mfdfa_qsd_ecoli_ciprofloxacin_20221129.bin	2.07217	0.783049	1.79369	0.0350529
1500bb	CIP059	IHMA-2183435	E. coli	ciprofloxacin	8	4	R	R	-2.43929	mfdfa_qsd_ecoli_ciprofloxacin_20221129.bin	2.47123	0.83614	1.06191	0.0247537
1600bb	CIP058	IHMA-2183435	E. coli	ciprofloxacin	8	4	R	S	0.331661	mfdfa_qsd_ecoli_ciprofloxacin_20221129.bin	0.906445	0.608381	0.828258	0.0206459
1700a2	CIP059	IHMA-2183435	E. coli	ciprofloxacin	8	4	R	R	-1.42488	mfdfa_qsd_ecoli_ciprofloxacin_20221129.bin	1.89325	0.828747	0.774454	0.0220149
100144	CIP060	B1	E. coli	ciprofloxacin	8	>32	R	R	-0.459204	mfdfa_qsd_ecoli_ciprofloxacin_20221129.bin	1.35915	0.671681	0.851626	0.0148295
11013d	CIP061	B1	E. coli	ciprofloxacin	8	>32	R	R	-4.32918	mfdfa_qsd_ecoli_ciprofloxacin_20221129.bin	2.95016	0.62616	1.10721	0.0174071
12013c	CIP060	B1	E. coli	ciprofloxacin	8	>32	R	R	-3.54894	mfdfa_qsd_ecoli_ciprofloxacin_20221129.bin	2.87492	0.862053	0.85126	0.01224
1500bd	CIP061	B1	E. coli	ciprofloxacin	8	>32	R	R	-1.95028	mfdfa_qsd_ecoli_ciprofloxacin_20221129.bin	2.39598	0.816477	1.18671	0.0121392
1600bd	CIP060	B1	E. coli	ciprofloxacin	8	>32	R	R	-3.79389	mfdfa_qsd_ecoli_ciprofloxacin_20221129.bin	2.84628	0.763249	0.954162	0.0192626
1700a4	CIP061	B1	E. coli	ciprofloxacin	8	>32	R	R	-2.09696	mfdfa_qsd_ecoli_ciprofloxacin_20221129.bin	2.63468	0.961139	1.14112	0.0148604
11013f	CIP063	B11	E. coli	ciprofloxacin	8	0.125	S	S	4.66217	mfdfa_qsd_ecoli_ciprofloxacin_20221129.bin	0.819608	1.54933	1.09654	0.0267145
12013e	CIP062	B11	E. coli	ciprofloxacin	8	0.125	S	R	-1.33973	mfdfa_qsd_ecoli_ciprofloxacin_20221129.bin	2.3665	0.759746	1.65485	0.0128525
1500bf	CIP063	B11	E. coli	ciprofloxacin	8	0.125	S	S	2.74413	mfdfa_qsd_ecoli_ciprofloxacin_20221129.bin	1.35571	1.19484	1.58256	0.0217234
1600bf	CIP062	B11	E. coli	ciprofloxacin	8	0.125	S	R	-0.0280754	mfdfa_qsd_ecoli_ciprofloxacin_20221129.bin	1.77331	0.940589	1.07198	0.010501
1700a6	CIP063	B11	E. coli	ciprofloxacin	8	0.125	S	S	0.975478	mfdfa_qsd_ecoli_ciprofloxacin_20221129.bin	1.05468	0.844356	0.98204	0.0332922
na457f	CCIP001	NA-061	E. coli	ciprofloxacin	8	0.016	S	S	2.1236	mfdfa_qsd_ecoli_ciprofloxacin_20221129.bin	1.06321	1.06009	1.26734	0.0451474
nb5189	CCIP001	NA-061	E. coli	ciprofloxacin	8	0.016	S	S	0.394575	mfdfa_qsd_ecoli_ciprofloxacin_20221129.bin	1.20049	0.869952	0.796312	0.0335685
n65348	CCIP001	NA-061	E. coli	ciprofloxacin	8	0.016	S	S	1.57268	mfdfa_qsd_ecoli_ciprofloxacin_20221129.bin	0.949856	0.958506	0.939148	0.0374186
100148	CIP064	B9	E. coli	ciprofloxacin	8	>32	R	S	1.10485	mfdfa_qsd_ecoli_ciprofloxacin_20221129.bin	1.43957	1.04667	1.06957	0.0209702
110141	CIP065	B9	E. coli	ciprofloxacin	8	>32	R	R	-9.06665	mfdfa_qsd_ecoli_ciprofloxacin_20221129.bin	4.29746	0.44214	0.867532	0.0292908
120140	CIP064	B9	E. coli	ciprofloxacin	8	>32	R	R	-2.32758	mfdfa_qsd_ecoli_ciprofloxacin_20221129.bin	2.57565	0.811774	1.24751	0.0120253
1500c1	CIP065	B9	E. coli	ciprofloxacin	8	>32	R	S	2.0322	mfdfa_qsd_ecoli_ciprofloxacin_20221129.bin	0.590278	0.795161	1.141	0.0480882
1600c1	CIP064	B9	E. coli	ciprofloxacin	8	>32	R	R	-0.574092	mfdfa_qsd_ecoli_ciprofloxacin_20221129.bin	1.81844	0.815774	1.16471	0.0169084
1700a8	CIP065	B9	E. coli	ciprofloxacin	8	>32	R	S	1.57999	mfdfa_qsd_ecoli_ciprofloxacin_20221129.bin	0.646766	0.783121	0.725792	0.0164756
10014a	CIP067	S3	E. coli	ciprofloxacin	8	0.006	S	S	6.44424	mfdfa_qsd_ecoli_ciprofloxacin_20221129.bin	0.425525	1.8105	0.82454	0.0132746
110143	CIP066	S3	E. coli	ciprofloxacin	8	0.006	S	S	1.14384	mfdfa_qsd_ecoli_ciprofloxacin_20221129.bin	1.42552	1.17181	0.709191	0.0136788
120142	CIP067	S3	E. coli	ciprofloxacin	8	0.006	S	S	2.06159	mfdfa_qsd_ecoli_ciprofloxacin_20221129.bin	1.03471	0.985528	1.08574	0.0107723
1500c3	CIP066	S3	E. coli	ciprofloxacin	8	0.006	S	S	4.89073	mfdfa_qsd_ecoli_ciprofloxacin_20221129.bin	1.14318	1.78967	1.06755	0.0156991
1600c3	CIP067	S3	E. coli	ciprofloxacin	8	0.006	S	S	2.59234	mfdfa_qsd_ecoli_ciprofloxacin_20221129.bin	0.878705	1.05358	1.00947	0.0118388
1700aa	CIP066	S3	E. coli	ciprofloxacin	8	0.006	S	S	0.40365	mfdfa_qsd_ecoli_ciprofloxacin_20221129.bin	0.905513	0.624889	0.782267	0.0147128
10014c	CIP69	S2	E. coli	ciprofloxacin	8	0.004	S	S	3.37922	mfdfa_qsd_ecoli_ciprofloxacin_20221129.bin	1.04681	1.35972	1.06839	0.019219
110145	CIP68	S2	E. coli	ciprofloxacin	8	0.004	S	S	2.51108	mfdfa_qsd_ecoli_ciprofloxacin_20221129.bin	0.747793	1.10979	0.655253	0.0161165
120144	CIP69	S2	E. coli	ciprofloxacin	8	0.004	S	S	2.41126	mfdfa_qsd_ecoli_ciprofloxacin_20221129.bin	1.15218	1.18568	1.07083	0.0198815
1500c5	CIP68	S2	E. coli	ciprofloxacin	8	0.004	S	S	1.85281	mfdfa_qsd_ecoli_ciprofloxacin_20221129.bin	1.11751	1.03379	1.10589	0.0273367
1600c5	CIP69	S2	E. coli	ciprofloxacin	8	0.004	S	S	1.23852	mfdfa_qsd_ecoli_ciprofloxacin_20221129.bin	1.27205	0.930001	1.14177	0.0172062
1700ac	CIP68	S2	E. coli	ciprofloxacin	8	0.004	S	S	1.94425	mfdfa_qsd_ecoli_ciprofloxacin_20221129.bin	1.12114	1.0854	0.894571	0.00921214
10014e	CIP71	B4	E. coli	ciprofloxacin	8	>32	R	R	-3.48697	mfdfa_qsd_ecoli_ciprofloxacin_20221129.bin	2.62738	0.622038	1.04566	0.007469
110147	CIP70	B4	E. coli	ciprofloxacin	8	>32	R	R	-1.58354	mfdfa_qsd_ecoli_ciprofloxacin_20221129.bin	1.95272	0.761849	0.787798	0.00425449
120146	CIP71	B4	E. coli	ciprofloxacin	8	>32	R	R	-0.34045	mfdfa_qsd_ecoli_ciprofloxacin_20221129.bin	1.87373	0.808126	1.33578	0.00765273
1500c7	CIP70	B4	E. coli	ciprofloxacin	8	>32	R	R	-6.56464	mfdfa_qsd_ecoli_ciprofloxacin_20221129.bin	4.27395	0.92335	1.03963	0.0112562
1600c7	CIP71	B4	E. coli	ciprofloxacin	8	>32	R	R	-2.2009	mfdfa_qsd_ecoli_ciprofloxacin_20221129.bin	2.06346	0.661456	0.843149	0.00611822
1700ae	CIP70	B4	E. coli	ciprofloxacin	8	>32	R	R	-0.906003	mfdfa_qsd_ecoli_ciprofloxacin_20221129.bin	1.9337	0.885279	0.868321	0.00390853
100151	CIP072	IHMA-2155370	E. coli	ciprofloxacin	8	0.094	S	S	1.06497	mfdfa_qsd_ecoli_ciprofloxacin_20221129.bin	1.72937	1.17162	1.65141	0.0771353
11014a	CIP073	IHMA-2155370	E. coli	ciprofloxacin	8	0.094	S	S	1.39202	mfdfa_qsd_ecoli_ciprofloxacin_20221129.bin	0.719172	1.12225	0.612605	0.103507
120149	CIP072	IHMA-2155370	E. coli	ciprofloxacin	8	0.094	S	S	2.36891	mfdfa_qsd_ecoli_ciprofloxacin_20221129.bin	0.749763	1.26764	0.690701	0.0775836
1500ca	CIP073	IHMA-2155370	E. coli	ciprofloxacin	8	0.094	S	S	1.42605	mfdfa_qsd_ecoli_ciprofloxacin_20221129.bin	1.00237	1.11385	0.422533	0.0210467
1600ca	CIP072	IHMA-2155370	E. coli	ciprofloxacin	8	0.094	S	S	1.33107	mfdfa_qsd_ecoli_ciprofloxacin_20221129.bin	1.77108	1.08355	1.7143	0.0308822
1700b1	CIP073	IHMA-2155370	E. coli	ciprofloxacin	8	0.094	S	S	1.65408	mfdfa_qsd_ecoli_ciprofloxacin_20221129.bin	1.24278	1.03508	1.34138	0.047522
100152	CIP074	NARA-5033	E. coli	ciprofloxacin	8	8	R	S	0.0166676	mfdfa_qsd_ecoli_ciprofloxacin_20221129.bin	1.55625	1.05252	1.08045	0.082912
11014b	CIP075	NARA-5033	E. coli	ciprofloxacin	8	8	R	S	2.98089	mfdfa_qsd_ecoli_ciprofloxacin_20221129.bin	0.934387	1.25335	0.912463	0.0196586
1500cb	CIP075	NARA-5033	E. coli	ciprofloxacin	8	8	R	R	-2.75504	mfdfa_qsd_ecoli_ciprofloxacin_20221129.bin	2.62625	0.720588	1.3169	0.0156713
100153	CIP076	NARA-5004	E. coli	ciprofloxacin	8	0.02	S	S	5.20762	mfdfa_qsd_ecoli_ciprofloxacin_20221129.bin	1.04659	1.89864	0.887017	0.0207228
11014c	CIP077	NARA-5004	E. coli	ciprofloxacin	8	0.02	S	S	3.25553	mfdfa_qsd_ecoli_ciprofloxacin_20221129.bin	0.913828	1.24969	1.06258	0.0204458
12014b	CIP076	NARA-5004	E. coli	ciprofloxacin	8	0.02	S	S	4.96176	mfdfa_qsd_ecoli_ciprofloxacin_20221129.bin	0.643855	1.33911	1.47449	0.0218931
1500cc	CIP077	NARA-5004	E. coli	ciprofloxacin	8	0.02	S	S	2.27317	mfdfa_qsd_ecoli_ciprofloxacin_20221129.bin	0.57287	0.927862	0.841072	0.0360417
1600cc	CIP076	NARA-5004	E. coli	ciprofloxacin	8	0.02	S	S	4.22093	mfdfa_qsd_ecoli_ciprofloxacin_20221129.bin	1.1079	1.47742	1.45428	0.0271133
1700b3	CIP077	NARA-5004	E. coli	ciprofloxacin	8	0.02	S	S	2.09418	mfdfa_qsd_ecoli_ciprofloxacin_20221129.bin	0.909549	1.08507	0.739386	0.0192984
100155	CIP078	NARA-5035	E. coli	ciprofloxacin	8	32	R	R	-1.28178	mfdfa_qsd_ecoli_ciprofloxacin_20221129.bin	1.96992	0.76711	1.06127	0.0135986
11014e	CIP079	NARA-5035	E. coli	ciprofloxacin	8	32	R	R	-2.74069	mfdfa_qsd_ecoli_ciprofloxacin_20221129.bin	2.30638	0.855081	0.486617	0.0137217
12014d	CIP078	NARA-5035	E. coli	ciprofloxacin	8	32	R	R	-1.23379	mfdfa_qsd_ecoli_ciprofloxacin_20221129.bin	2.17116	1.0923	0.649216	0.0175948
1500ce	CIP079	NARA-5035	E. coli	ciprofloxacin	8	32	R	R	-1.20014	mfdfa_qsd_ecoli_ciprofloxacin_20221129.bin	2.28672	0.882256	1.30728	0.011404
1600ce	CIP078	NARA-5035	E. coli	ciprofloxacin	8	32	R	R	-1.23252	mfdfa_qsd_ecoli_ciprofloxacin_20221129.bin	1.84398	0.686532	1.17165	0.0235962
1700b5	CIP079	NARA-5035	E. coli	ciprofloxacin	8	32	R	S	1.91824	mfdfa_qsd_ecoli_ciprofloxacin_20221129.bin	0.816855	0.98729	0.67452	0.0131157
100157	CIP080	B13	E. coli	ciprofloxacin	8	0.19	S	S	0.86444	mfdfa_qsd_ecoli_ciprofloxacin_20221129.bin	0.940229	1.05082	0.806531	0.103218
110150	CIP081	B13	E. coli	ciprofloxacin	8	0.19	S	S	1.20409	mfdfa_qsd_ecoli_ciprofloxacin_20221129.bin	1.81575	1.28519	1.07891	0.0137156
12014f	CIP080	B13	E. coli	ciprofloxacin	8	0.19	S	R	-0.886626	mfdfa_qsd_ecoli_ciprofloxacin_20221129.bin	1.90155	0.896374	0.900064	0.0157953
1500d0	CIP081	B13	E. coli	ciprofloxacin	8	0.19	S	S	0.798792	mfdfa_qsd_ecoli_ciprofloxacin_20221129.bin	1.72835	1.05867	1.24751	0.0140456
1600d0	CIP080	B13	E. coli	ciprofloxacin	8	0.19	S	S	2.0444	mfdfa_qsd_ecoli_ciprofloxacin_20221129.bin	0.486555	0.80368	0.905756	0.0406415
1700b7	CIP081	B13	E. coli	ciprofloxacin	8	0.19	S	R	-0.217159	mfdfa_qsd_ecoli_ciprofloxacin_20221129.bin	2.08675	1.10649	1.07559	0.014457
100159	CIP082	IHMA-2155413	E. coli	ciprofloxacin	8	4	R	R	-4.51453	mfdfa_qsd_ecoli_ciprofloxacin_20221129.bin	2.9889	0.777519	0.7008	0.0189001
110152	CIP083	IHMA-2155413	E. coli	ciprofloxacin	8	4	R	R	-7.67245	mfdfa_qsd_ecoli_ciprofloxacin_20221129.bin	4.02903	0.582811	0.890272	0.0211636
120151	CIP082	IHMA-2155413	E. coli	ciprofloxacin	8	4	R	R	-7.77487	mfdfa_qsd_ecoli_ciprofloxacin_20221129.bin	4.71225	0.929073	1.25412	0.0458261
1500d2	CIP083	IHMA-2155413	E. coli	ciprofloxacin	8	4	R	R	-4.66212	mfdfa_qsd_ecoli_ciprofloxacin_20221129.bin	3.11273	0.674801	0.983623	0.0104632
1600d2	CIP082	IHMA-2155413	E. coli	ciprofloxacin	8	4	R	R	-3.93843	mfdfa_qsd_ecoli_ciprofloxacin_20221129.bin	2.78156	0.679986	1.01575	0.0252323
1700b9	CIP083	IHMA-2155413	E. coli	ciprofloxacin	8	4	R	R	-1.96509	mfdfa_qsd_ecoli_ciprofloxacin_20221129.bin	2.34745	0.83717	1.03765	0.0103596
10015b	CIP084	S4	E. coli	ciprofloxacin	8	0.003	S	S	3.40387	mfdfa_qsd_ecoli_ciprofloxacin_20221129.bin	0.817811	1.1222	1.18927	0.0054061
110154	CIP085	S4	E. coli	ciprofloxacin	8	0.003	S	S	3.01813	mfdfa_qsd_ecoli_ciprofloxacin_20221129.bin	0.480906	1.00094	0.838374	0.0194267
120153	CIP084	S4	E. coli	ciprofloxacin	8	0.003	S	S	3.1696	mfdfa_qsd_ecoli_ciprofloxacin_20221129.bin	0.74256	1.15313	0.854653	0.00535955
1500d4	CIP085	S4	E. coli	ciprofloxacin	8	0.003	S	S	0.739964	mfdfa_qsd_ecoli_ciprofloxacin_20221129.bin	1.49323	1.00253	0.986137	0.014578
1600d4	CIP084	S4	E. coli	ciprofloxacin	8	0.003	S	S	3.66851	mfdfa_qsd_ecoli_ciprofloxacin_20221129.bin	0.648908	1.07847	1.21012	0.00749994
1700bb	CIP085	S4	E. coli	ciprofloxacin	8	0.003	S	S	4.06657	mfdfa_qsd_ecoli_ciprofloxacin_20221129.bin	1.03035	1.3865	1.37784	0.0170466
19005f	CIP086	ETP-1	E. coli	ciprofloxacin	8	0.016	S	S	2.62738	mfdfa_qsd_ecoli_ciprofloxacin_20221129.bin	0.811957	1.06242	1.07761	0.032966
190060	CIP087	ETP-1	E. coli	ciprofloxacin	8	0.016	S	S	2.57132	mfdfa_qsd_ecoli_ciprofloxacin_20221129.bin	0.857843	1.09467	0.901819	0.0163825
200041	CIP086	ETP-1	E. coli	ciprofloxacin	8	0.016	S	S	3.19222	mfdfa_qsd_ecoli_ciprofloxacin_20221129.bin	0.90945	1.31765	0.83934	0.0187844
200042	CIP087	ETP-1	E. coli	ciprofloxacin	8	0.016	S	S	2.68481	mfdfa_qsd_ecoli_ciprofloxacin_20221129.bin	0.962009	1.16542	1.00161	0.0212896
220010	CIP086	ETP-1	E. coli	ciprofloxacin	8	0.016	S	S	4.36296	mfdfa_qsd_ecoli_ciprofloxacin_20221129.bin	0.590377	1.50943	0.721501	0.0349222
220011	CIP087	ETP-1	E. coli	ciprofloxacin	8	0.016	S	S	1.91842	mfdfa_qsd_ecoli_ciprofloxacin_20221129.bin	1.04946	1.08695	0.81328	0.0153116
10015d	CIP088	B3	E. coli	ciprofloxacin	8	>32	R	R	-1.74383	mfdfa_qsd_ecoli_ciprofloxacin_20221129.bin	1.93102	0.699711	0.864065	0.0112577
110156	CIP089	B3	E. coli	ciprofloxacin	8	>32	R	R	-6.03427	mfdfa_qsd_ecoli_ciprofloxacin_20221129.bin	3.24575	0.478238	0.799045	0.00633915
120155	CIP088	B3	E. coli	ciprofloxacin	8	>32	R	R	-2.52969	mfdfa_qsd_ecoli_ciprofloxacin_20221129.bin	2.29659	0.794727	0.668184	0.00421662
1500d6	CIP089	B3	E. coli	ciprofloxacin	8	>32	R	R	-4.02328	mfdfa_qsd_ecoli_ciprofloxacin_20221129.bin	2.73277	0.566015	1.04892	0.0110949
1600d6	CIP088	B3	E. coli	ciprofloxacin	8	>32	R	R	-2.57658	mfdfa_qsd_ecoli_ciprofloxacin_20221129.bin	2.06811	0.641457	0.717579	0.0118908
1700bd	CIP089	B3	E. coli	ciprofloxacin	8	>32	R	R	-4.70036	mfdfa_qsd_ecoli_ciprofloxacin_20221129.bin	3.09007	0.779934	0.692729	0.0131609
190061	CIP090	ETP-4	E. coli	ciprofloxacin	8	>32	R	R	-4.71213	mfdfa_qsd_ecoli_ciprofloxacin_20221129.bin	2.92804	0.50899	1.16761	0.0228018
190062	CIP091	ETP-4	E. coli	ciprofloxacin	8	>32	R	R	-1.67457	mfdfa_qsd_ecoli_ciprofloxacin_20221129.bin	2.13723	0.912343	0.796851	0.0216163
200043	CIP090	ETP-4	E. coli	ciprofloxacin	8	>32	R	R	-3.17583	mfdfa_qsd_ecoli_ciprofloxacin_20221129.bin	2.25767	0.524484	1.05422	0.026955
200044	CIP091	ETP-4	E. coli	ciprofloxacin	8	>32	R	R	-2.09229	mfdfa_qsd_ecoli_ciprofloxacin_20221129.bin	2.32221	0.846637	0.939885	0.0154772
220012	CIP090	ETP-4	E. coli	ciprofloxacin	8	>32	R	R	-6.84161	mfdfa_qsd_ecoli_ciprofloxacin_20221129.bin	3.69627	0.733755	0.733664	0.048373
220013	CIP091	ETP-4	E. coli	ciprofloxacin	8	>32	R	R	-1.70478	mfdfa_qsd_ecoli_ciprofloxacin_20221129.bin	2.20117	0.833653	1.0079	0.014191
10015f	CIP092	IHMA-2176998	E. coli	ciprofloxacin	8	0.008	S	S	3.99891	mfdfa_qsd_ecoli_ciprofloxacin_20221129.bin	1.03602	1.31003	1.5098	0.014493
110158	CIP093	IHMA-2176998	E. coli	ciprofloxacin	8	0.008	S	S	1.23891	mfdfa_qsd_ecoli_ciprofloxacin_20221129.bin	1.12389	1.01773	0.747647	0.0231524
120157	CIP092	IHMA-2176998	E. coli	ciprofloxacin	8	0.008	S	S	1.99504	mfdfa_qsd_ecoli_ciprofloxacin_20221129.bin	1.27843	1.02083	1.36597	0.014071
1500d8	CIP093	IHMA-2176998	E. coli	ciprofloxacin	8	0.008	S	R	-0.860129	mfdfa_qsd_ecoli_ciprofloxacin_20221129.bin	1.95517	1.00987	0.742657	0.0179688
1600d8	CIP092	IHMA-2176998	E. coli	ciprofloxacin	8	0.008	S	S	2.64424	mfdfa_qsd_ecoli_ciprofloxacin_20221129.bin	0.635574	1.04334	0.817261	0.0277698
190063	CIP094	NARA-5003	E. coli	ciprofloxacin	8	0.008	S	S	2.53892	mfdfa_qsd_ecoli_ciprofloxacin_20221129.bin	0.662925	1.0581	0.666877	0.0163246
190064	CIP095	NARA-5003	E. coli	ciprofloxacin	8	0.008	S	S	1.79927	mfdfa_qsd_ecoli_ciprofloxacin_20221129.bin	1.03453	0.880865	1.19627	0.0128477
200045	CIP094	NARA-5003	E. coli	ciprofloxacin	8	0.008	S	S	1.73572	mfdfa_qsd_ecoli_ciprofloxacin_20221129.bin	1.11065	1.10884	0.740986	0.0148773
200046	CIP095	NARA-5003	E. coli	ciprofloxacin	8	0.008	S	S	1.448	mfdfa_qsd_ecoli_ciprofloxacin_20221129.bin	1.12074	1.06033	0.699911	0.0149539
220014	CIP094	NARA-5003	E. coli	ciprofloxacin	8	0.008	S	S	2.05161	mfdfa_qsd_ecoli_ciprofloxacin_20221129.bin	1.15995	1.22459	0.76797	0.0195989
100161	CIP096	B6	E. coli	ciprofloxacin	8	>32	R	R	-4.1356	mfdfa_qsd_ecoli_ciprofloxacin_20221129.bin	2.98475	0.639157	1.20422	0.0121339
11015a	CIP097	B6	E. coli	ciprofloxacin	8	>32	R	R	-5.18729	mfdfa_qsd_ecoli_ciprofloxacin_20221129.bin	2.67086	0.568789	0.544992	0.0486896
120159	CIP096	B6	E. coli	ciprofloxacin	8	>32	R	R	-16.0059	mfdfa_qsd_ecoli_ciprofloxacin_20221129.bin	7.92304	0.730934	1.44441	0.0109034
1500da	CIP097	B6	E. coli	ciprofloxacin	8	>32	R	R	-15.3821	mfdfa_qsd_ecoli_ciprofloxacin_20221129.bin	6.94586	0.447592	1.03388	0.0164688
1600da	CIP096	B6	E. coli	ciprofloxacin	8	>32	R	R	-1.65779	mfdfa_qsd_ecoli_ciprofloxacin_20221129.bin	2.12241	0.889918	0.760785	0.0121062
1700c1	CIP097	B6	E. coli	ciprofloxacin	8	>32	R	R	-7.16337	mfdfa_qsd_ecoli_ciprofloxacin_20221129.bin	4.55067	0.657641	2.01026	0.0432814
190065	CIP098	IHMA-2195656	E. coli	ciprofloxacin	8	>32	R	R	-3.3805	mfdfa_qsd_ecoli_ciprofloxacin_20221129.bin	2.09651	0.584602	0.566807	0.031022
200047	CIP098	IHMA-2195656	E. coli	ciprofloxacin	8	>32	R	R	-4.5459	mfdfa_qsd_ecoli_ciprofloxacin_20221129.bin	2.9518	0.673336	1.10543	0.0470513
220016	CIP098	IHMA-2195656	E. coli	ciprofloxacin	8	>32	R	R	-1.75296	mfdfa_qsd_ecoli_ciprofloxacin_20221129.bin	2.19879	0.831141	1.03463	0.0207733
100163	CIP100	RN-55	E. coli	ciprofloxacin	8	0.25	S	S	0.873842	mfdfa_qsd_ecoli_ciprofloxacin_20221129.bin	1.62455	0.955657	1.40624	0.0171618
11015c	CIP101	RN-55	E. coli	ciprofloxacin	8	0.25	S	S	1.87809	mfdfa_qsd_ecoli_ciprofloxacin_20221129.bin	1.59821	0.997206	1.77915	0.00541818
12015b	CIP100	RN-55	E. coli	ciprofloxacin	8	0.25	S	R	-1.72442	mfdfa_qsd_ecoli_ciprofloxacin_20221129.bin	2.2468	0.818347	1.12477	0.0167403
1500dc	CIP101	RN-55	E. coli	ciprofloxacin	8	0.25	S	S	2.96889	mfdfa_qsd_ecoli_ciprofloxacin_20221129.bin	1.36668	1.29323	1.38342	0.0076468
1600dd	CIP100	RN-55	E. coli	ciprofloxacin	8	0.25	S	S	0.370079	mfdfa_qsd_ecoli_ciprofloxacin_20221129.bin	1.92974	0.947952	1.56015	0.0130445
1700c3	CIP101	RN-55	E. coli	ciprofloxacin	8	0.25	S	S	0.549814	mfdfa_qsd_ecoli_ciprofloxacin_20221129.bin	1.94778	1.15721	1.15914	0.00912513
190066	CIP102	IHMA-2183473	E. coli	ciprofloxacin	8	>32	R	R	-2.89062	mfdfa_qsd_ecoli_ciprofloxacin_20221129.bin	1.97358	0.509362	0.791983	0.0232609
190067	CIP103	IHMA-2183473	E. coli	ciprofloxacin	8	>32	R	R	-3.6371	mfdfa_qsd_ecoli_ciprofloxacin_20221129.bin	2.69192	0.592375	1.14427	0.00963319
200048	CIP102	IHMA-2183473	E. coli	ciprofloxacin	8	>32	R	R	-8.88428	mfdfa_qsd_ecoli_ciprofloxacin_20221129.bin	4.26614	0.445136	0.80594	0.0150004
200049	CIP103	IHMA-2183473	E. coli	ciprofloxacin	8	>32	R	R	-4.60828	mfdfa_qsd_ecoli_ciprofloxacin_20221129.bin	3.09941	0.738579	0.839364	0.0102273
220017	CIP102	IHMA-2183473	E. coli	ciprofloxacin	8	>32	R	R	-5.66556	mfdfa_qsd_ecoli_ciprofloxacin_20221129.bin	3.3191	0.639523	0.835991	0.0172759
220019	CIP103	IHMA-2183473	E. coli	ciprofloxacin	8	>32	R	R	-4.56338	mfdfa_qsd_ecoli_ciprofloxacin_20221129.bin	3.09748	0.626846	1.15416	0.0127018
100165	CIP104	RN-64	E. coli	ciprofloxacin	8	0.25	S	S	0.968735	mfdfa_qsd_ecoli_ciprofloxacin_20221129.bin	1.75329	1.23108	1.002	0.0176825
11015e	CIP105	RN-64	E. coli	ciprofloxacin	8	0.25	S	S	1.28938	mfdfa_qsd_ecoli_ciprofloxacin_20221129.bin	1.52627	1.10726	1.31724	0.0390517
12015d	CIP104	RN-64	E. coli	ciprofloxacin	8	0.25	S	S	1.09235	mfdfa_qsd_ecoli_ciprofloxacin_20221129.bin	1.61956	1.05922	1.24318	0.0125633
1500de	CIP105	RN-64	E. coli	ciprofloxacin	8	0.25	S	R	-1.3057	mfdfa_qsd_ecoli_ciprofloxacin_20221129.bin	1.56727	0.628974	0.762405	0.0145684
1600df	CIP104	RN-64	E. coli	ciprofloxacin	8	0.25	S	S	0.487588	mfdfa_qsd_ecoli_ciprofloxacin_20221129.bin	1.77931	1.10299	1.0255	0.0134332
1700c5	CIP105	RN-64	E. coli	ciprofloxacin	8	0.25	S	S	0.67923	mfdfa_qsd_ecoli_ciprofloxacin_20221129.bin	2.11355	1.35633	1.07295	0.0163764
100167	CIP108	IHMA-2183486	E. coli	ciprofloxacin	8	0.016	S	S	3.58434	mfdfa_qsd_ecoli_ciprofloxacin_20221129.bin	1.00466	1.21974	1.41355	0.0127629
110160	CIP109	IHMA-2183486	E. coli	ciprofloxacin	8	0.016	S	S	1.86656	mfdfa_qsd_ecoli_ciprofloxacin_20221129.bin	1.40246	1.28951	0.810865	0.0116284
12015f	CIP108	IHMA-2183486	E. coli	ciprofloxacin	8	0.016	S	S	1.67952	mfdfa_qsd_ecoli_ciprofloxacin_20221129.bin	0.977662	0.8379	1.13329	0.0121469
1500e0	CIP109	IHMA-2183486	E. coli	ciprofloxacin	8	0.016	S	S	0.579836	mfdfa_qsd_ecoli_ciprofloxacin_20221129.bin	1.83317	1.03343	1.35365	0.015887
1700c7	CIP109	IHMA-2183486	E. coli	ciprofloxacin	8	0.016	S	S	1.12155	mfdfa_qsd_ecoli_ciprofloxacin_20221129.bin	1.50005	1.17314	0.823424	0.0155238
190069	CIP110	NARA-5034	E. coli	ciprofloxacin	8	8	R	R	-3.60954	mfdfa_qsd_ecoli_ciprofloxacin_20221129.bin	2.4344	0.631944	1.12179	0.0657576
19006a	CIP111	NARA-5034	E. coli	ciprofloxacin	8	8	R	R	-1.67476	mfdfa_qsd_ecoli_ciprofloxacin_20221129.bin	2.10196	0.749131	1.0694	0.0133444
20004b	CIP110	NARA-5034	E. coli	ciprofloxacin	8	8	R	R	-3.80733	mfdfa_qsd_ecoli_ciprofloxacin_20221129.bin	2.6433	0.688034	0.901896	0.0302743
22001b	CIP110	NARA-5034	E. coli	ciprofloxacin	8	8	R	S	0.0580691	mfdfa_qsd_ecoli_ciprofloxacin_20221129.bin	1.31142	0.832142	0.718004	0.0166314
22001c	CIP111	NARA-5034	E. coli	ciprofloxacin	8	8	R	R	-1.46192	mfdfa_qsd_ecoli_ciprofloxacin_20221129.bin	2.16861	0.769016	1.24369	0.0120416
100169	CIP112	IHMA-2194616	E. coli	ciprofloxacin	8	>32	R	R	-5.40476	mfdfa_qsd_ecoli_ciprofloxacin_20221129.bin	2.91245	0.417755	0.915037	0.0193267
120161	CIP112	IHMA-2194616	E. coli	ciprofloxacin	8	>32	R	R	-6.39317	mfdfa_qsd_ecoli_ciprofloxacin_20221129.bin	3.59783	0.638026	0.797809	0.0131694
1500e2	CIP113	IHMA-2194616	E. coli	ciprofloxacin	8	>32	R	R	-7.23089	mfdfa_qsd_ecoli_ciprofloxacin_20221129.bin	4.32302	0.7027	1.27025	0.0143381
1600e3	CIP112	IHMA-2194616	E. coli	ciprofloxacin	8	>32	R	R	-6.11332	mfdfa_qsd_ecoli_ciprofloxacin_20221129.bin	3.11033	0.39353	0.851754	0.0194089
1700c9	CIP113	IHMA-2194616	E. coli	ciprofloxacin	8	>32	R	R	-4.10398	mfdfa_qsd_ecoli_ciprofloxacin_20221129.bin	3.20027	0.990837	0.710629	0.0124823
19006b	CIP099	IHMA-2195656	E. coli	ciprofloxacin	8	>32	R	R	-9.62493	mfdfa_qsd_ecoli_ciprofloxacin_20221129.bin	4.08333	0.297639	0.626631	0.039328
20004d	CIP099	IHMA-2195656	E. coli	ciprofloxacin	8	>32	R	R	-4.53173	mfdfa_qsd_ecoli_ciprofloxacin_20221129.bin	2.65542	0.496708	0.881552	0.022654
22001d	CIP099	IHMA-2195656	E. coli	ciprofloxacin	8	>32	R	R	-8.14361	mfdfa_qsd_ecoli_ciprofloxacin_20221129.bin	4.2514	0.659433	0.883995	0.0358174
10016b	CIP112a	IHMA-2155352	E. coli	ciprofloxacin	8	0.004	S	S	1.87837	mfdfa_qsd_ecoli_ciprofloxacin_20221129.bin	1.06901	1.08682	0.887285	0.0236114
110164	CIP113a	IHMA-2155352	E. coli	ciprofloxacin	8	0.004	S	S	2.69406	mfdfa_qsd_ecoli_ciprofloxacin_20221129.bin	1.03907	1.15425	1.05759	0.00943268
120163	CIP112a	IHMA-2155352	E. coli	ciprofloxacin	8	0.004	S	S	0.734908	mfdfa_qsd_ecoli_ciprofloxacin_20221129.bin	1.44575	0.899952	1.09587	0.00702541
1500e4	CIP113a	IHMA-2155352	E. coli	ciprofloxacin	8	0.004	S	S	3.88493	mfdfa_qsd_ecoli_ciprofloxacin_20221129.bin	1.06744	1.29541	1.47076	0.00785743
1600e5	CIP112a	IHMA-2155352	E. coli	ciprofloxacin	8	0.004	S	S	1.70509	mfdfa_qsd_ecoli_ciprofloxacin_20221129.bin	1.41901	1.03368	1.33578	0.00895487
1700cb	CIP113a	IHMA-2155352	E. coli	ciprofloxacin	8	0.004	S	S	4.71791	mfdfa_qsd_ecoli_ciprofloxacin_20221129.bin	1.09953	1.64562	1.19598	0.00990199
19006c	CIP114	IHMA-2155334	E. coli	ciprofloxacin	8	>32	R	R	-4.10076	mfdfa_qsd_ecoli_ciprofloxacin_20221129.bin	2.77211	0.538186	1.13895	0.0121434
19006d	CIP115	IHMA-2155334	E. coli	ciprofloxacin	8	>32	R	R	-0.763189	mfdfa_qsd_ecoli_ciprofloxacin_20221129.bin	1.90396	0.871496	0.972326	0.007612
20004e	CIP114	IHMA-2155334	E. coli	ciprofloxacin	8	>32	R	R	-4.28474	mfdfa_qsd_ecoli_ciprofloxacin_20221129.bin	3.04224	0.697111	1.06321	0.0121804
20004f	CIP115	IHMA-2155334	E. coli	ciprofloxacin	8	>32	R	R	-2.97517	mfdfa_qsd_ecoli_ciprofloxacin_20221129.bin	2.75946	0.831269	1.0458	0.00624127
22001f	CIP115	IHMA-2155334	E. coli	ciprofloxacin	8	>32	R	R	-2.87208	mfdfa_qsd_ecoli_ciprofloxacin_20221129.bin	2.50128	0.763749	0.880653	0.00753705
10016d	CIP116	NARA-5002	E. coli	ciprofloxacin	8	32	R	R	-1.66927	mfdfa_qsd_ecoli_ciprofloxacin_20221129.bin	2.55345	0.87965	1.46256	0.0137327
110166	CIP117	NARA-5002	E. coli	ciprofloxacin	8	32	R	R	-11.3964	mfdfa_qsd_ecoli_ciprofloxacin_20221129.bin	5.5674	1.02926	0.944732	0.144352
120165	CIP116	NARA-5002	E. coli	ciprofloxacin	8	32	R	R	-3.68806	mfdfa_qsd_ecoli_ciprofloxacin_20221129.bin	2.52016	0.740851	0.544274	0.0166875
1700cd	CIP117	NARA-5002	E. coli	ciprofloxacin	8	32	R	R	-3.61615	mfdfa_qsd_ecoli_ciprofloxacin_20221129.bin	2.39743	0.477289	1.03809	0.0170976
19006e	CIP118	IHMA-2193295	E. coli	ciprofloxacin	8	0.002	S	S	1.97969	mfdfa_qsd_ecoli_ciprofloxacin_20221129.bin	1.07342	0.977617	1.07858	0.00625644
19006f	CIP119	IHMA-2193295	E. coli	ciprofloxacin	8	0.002	S	S	2.35464	mfdfa_qsd_ecoli_ciprofloxacin_20221129.bin	1.06066	0.813808	1.69505	0.0077521
200050	CIP118	IHMA-2193295	E. coli	ciprofloxacin	8	0.002	S	S	3.59815	mfdfa_qsd_ecoli_ciprofloxacin_20221129.bin	0.964599	1.36055	0.961998	0.00577973
200051	CIP119	IHMA-2193295	E. coli	ciprofloxacin	8	0.002	S	S	4.82716	mfdfa_qsd_ecoli_ciprofloxacin_20221129.bin	0.647771	1.32474	1.29196	0.00450974
220020	CIP118	IHMA-2193295	E. coli	ciprofloxacin	8	0.002	S	S	3.17928	mfdfa_qsd_ecoli_ciprofloxacin_20221129.bin	0.719074	1.23304	0.712846	0.0154526
220021	CIP119	IHMA-2193295	E. coli	ciprofloxacin	8	0.002	S	S	3.33785	mfdfa_qsd_ecoli_ciprofloxacin_20221129.bin	0.762007	1.06732	1.21318	0.00762014
10016f	CIP120	IHMA-2194954	E. coli	ciprofloxacin	8	0.12	S	S	2.77374	mfdfa_qsd_ecoli_ciprofloxacin_20221129.bin	0.88774	1.10337	1.00137	0.0103826
110168	CIP121	IHMA-2194954	E. coli	ciprofloxacin	8	0.12	S	S	3.39772	mfdfa_qsd_ecoli_ciprofloxacin_20221129.bin	0.820702	1.27485	0.837161	0.00742913
120167	CIP120	IHMA-2194954	E. coli	ciprofloxacin	8	0.12	S	S	2.63806	mfdfa_qsd_ecoli_ciprofloxacin_20221129.bin	1.15661	1.34505	0.726521	0.00719398
1500e8	CIP121	IHMA-2194954	E. coli	ciprofloxacin	8	0.12	S	S	2.38387	mfdfa_qsd_ecoli_ciprofloxacin_20221129.bin	1.03472	1.10547	0.993313	0.0110163
1600e9	CIP120	IHMA-2194954	E. coli	ciprofloxacin	8	0.12	S	S	3.35284	mfdfa_qsd_ecoli_ciprofloxacin_20221129.bin	0.908916	1.29675	0.924718	0.0111816
1700cf	CIP121	IHMA-2194954	E. coli	ciprofloxacin	8	0.12	S	S	0.472029	mfdfa_qsd_ecoli_ciprofloxacin_20221129.bin	1.11719	0.764968	0.771241	0.00943919
190070	CIP122	NARA-5005	E. coli	ciprofloxacin	8	32	R	R	-2.35024	mfdfa_qsd_ecoli_ciprofloxacin_20221129.bin	2.28825	0.754925	0.949258	0.0151095
200052	CIP122	NARA-5005	E. coli	ciprofloxacin	8	32	R	R	-1.90282	mfdfa_qsd_ecoli_ciprofloxacin_20221129.bin	2.05986	0.623878	1.18773	0.0157132
220022	CIP122	NARA-5005	E. coli	ciprofloxacin	8	32	R	R	-2.57305	mfdfa_qsd_ecoli_ciprofloxacin_20221129.bin	2.44848	0.639095	1.34399	0.0151725
100171	CIP124	NARA-5001	E. coli	ciprofloxacin	8	32	R	R	-5.02085	mfdfa_qsd_ecoli_ciprofloxacin_20221129.bin	2.72201	0.406257	0.853096	0.0160504
11016a	CIP125	NARA-5001	E. coli	ciprofloxacin	8	32	R	R	-6.10526	mfdfa_qsd_ecoli_ciprofloxacin_20221129.bin	3.28312	0.577767	0.661898	0.0172238
1500ea	CIP125	NARA-5001	E. coli	ciprofloxacin	8	32	R	R	-4.11313	mfdfa_qsd_ecoli_ciprofloxacin_20221129.bin	2.88685	0.722826	0.887296	0.0151055
1600eb	CIP124	NARA-5001	E. coli	ciprofloxacin	8	32	R	R	-10.166	mfdfa_qsd_ecoli_ciprofloxacin_20221129.bin	4.29404	0.330365	0.562384	0.0412653
1700d1	CIP125	NARA-5001	E. coli	ciprofloxacin	8	32	R	R	-4.5379	mfdfa_qsd_ecoli_ciprofloxacin_20221129.bin	3.00074	0.653913	0.932483	0.010107
190071	CIP126	IHMA-2212486	E. coli	ciprofloxacin	8	0.012	S	S	0.995695	mfdfa_qsd_ecoli_ciprofloxacin_20221129.bin	0.984508	1.02655	0.833843	0.0811138
190072	CIP127	IHMA-2212486	E. coli	ciprofloxacin	8	0.012	S	S	2.54197	mfdfa_qsd_ecoli_ciprofloxacin_20221129.bin	0.997864	1.0647	1.22078	0.0220805
200053	CIP126	IHMA-2212486	E. coli	ciprofloxacin	8	0.012	S	S	2.76643	mfdfa_qsd_ecoli_ciprofloxacin_20221129.bin	1.32535	1.43331	0.994833	0.0245458
220023	CIP126	IHMA-2212486	E. coli	ciprofloxacin	8	0.012	S	R	-0.00257816	mfdfa_qsd_ecoli_ciprofloxacin_20221129.bin	1.48153	0.8216	1.2571	0.0517111
220024	CIP127	IHMA-2212486	E. coli	ciprofloxacin	8	0.012	S	S	2.17072	mfdfa_qsd_ecoli_ciprofloxacin_20221129.bin	0.879505	0.939356	1.10829	0.0213316
10020e	CIP130	NARA-5003	E. coli	ciprofloxacin	8	0.008	S	S	3.04204	mfdfa_qsd_ecoli_ciprofloxacin_20221129.bin	0.546777	1.08604	0.801876	0.02586
110206	CIP131	NARA-5001	E. coli	ciprofloxacin	8	32	R	R	-4.37163	mfdfa_qsd_ecoli_ciprofloxacin_20221129.bin	2.96269	0.807736	0.774462	0.031269
120205	CIP130	NARA-5003	E. coli	ciprofloxacin	8	0.008	S	S	1.2066	mfdfa_qsd_ecoli_ciprofloxacin_20221129.bin	0.809711	0.753546	1.16221	0.0579879
15018f	CIP131	NARA-5001	E. coli	ciprofloxacin	8	32	R	R	-4.00807	mfdfa_qsd_ecoli_ciprofloxacin_20221129.bin	2.49044	0.626123	1.09578	0.0798544
16018b	CIP130	NARA-5003	E. coli	ciprofloxacin	8	0.008	S	S	2.10795	mfdfa_qsd_ecoli_ciprofloxacin_20221129.bin	0.787699	1.0332	0.829753	0.0372305
17016f	CIP131	NARA-5001	E. coli	ciprofloxacin	8	32	R	R	-6.281	mfdfa_qsd_ecoli_ciprofloxacin_20221129.bin	3.40843	0.584827	0.727988	0.0166053
190114	CIP144	NARA-5033	E. coli	ciprofloxacin	8	8	R	R	-2.86939	mfdfa_qsd_ecoli_ciprofloxacin_20221129.bin	2.59068	0.63818	1.41864	0.0190041
10020f	CIP132	RN-214	E. coli	ciprofloxacin	8	0.064	S	S	0.107547	mfdfa_qsd_ecoli_ciprofloxacin_20221129.bin	1.42005	0.955519	1.15908	0.0829866
100210	CIP134	RN-215	E. coli	ciprofloxacin	8	0.047	S	S	1.91823	mfdfa_qsd_ecoli_ciprofloxacin_20221129.bin	0.849138	1.01948	0.700023	0.0196433
110207	CIP133	RYC-008	E. coli	ciprofloxacin	8	32	R	R	-0.0608066	mfdfa_qsd_ecoli_ciprofloxacin_20221129.bin	1.34983	0.739067	0.907497	0.0137747
110208	CIP135	RYC-041	E. coli	ciprofloxacin	8	32	R	R	-1.62793	mfdfa_qsd_ecoli_ciprofloxacin_20221129.bin	2.47433	0.974233	1.22035	0.0241242
120206	CIP132	RN-214	E. coli	ciprofloxacin	8	0.064	S	S	0.410467	mfdfa_qsd_ecoli_ciprofloxacin_20221129.bin	1.20855	1.0085	0.596351	0.0474519
120207	CIP134	RN-215	E. coli	ciprofloxacin	8	0.047	S	S	0.814092	mfdfa_qsd_ecoli_ciprofloxacin_20221129.bin	1.25943	0.959655	0.80396	0.0186087
150190	CIP133	RYC-008	E. coli	ciprofloxacin	8	32	R	R	-0.936916	mfdfa_qsd_ecoli_ciprofloxacin_20221129.bin	1.45204	0.738485	0.721651	0.036603
150191	CIP135	RYC-041	E. coli	ciprofloxacin	8	32	R	S	0.438937	mfdfa_qsd_ecoli_ciprofloxacin_20221129.bin	1.69946	1.05625	1.11567	0.029498
170170	CIP133	RYC-008	E. coli	ciprofloxacin	8	32	R	R	-0.268559	mfdfa_qsd_ecoli_ciprofloxacin_20221129.bin	1.39856	0.802736	0.833638	0.0298068
170171	CIP135	RYC-041	E. coli	ciprofloxacin	8	32	R	R	-0.882077	mfdfa_qsd_ecoli_ciprofloxacin_20221129.bin	1.8247	0.847156	1.08915	0.038727
190115	CIP145	RYC-047	E. coli	ciprofloxacin	8	0.023	S	S	2.98062	mfdfa_qsd_ecoli_ciprofloxacin_20221129.bin	1.03497	1.20159	1.11819	0.0103469
190116	CIP146	RYC-051	E. coli	ciprofloxacin	8	0.008	S	S	3.09067	mfdfa_qsd_ecoli_ciprofloxacin_20221129.bin	0.953413	1.18657	1.08923	0.00970113
2000f4	CIP145	RYC-047	E. coli	ciprofloxacin	8	0.023	S	S	1.50162	mfdfa_qsd_ecoli_ciprofloxacin_20221129.bin	1.13511	1.06747	0.752	0.0167262
2000f5	CIP146	RYC-051	E. coli	ciprofloxacin	8	0.008	S	S	3.50093	mfdfa_qsd_ecoli_ciprofloxacin_20221129.bin	0.795477	1.18229	1.10712	0.0101956
2200c3	CIP145	RYC-047	E. coli	ciprofloxacin	8	0.023	S	S	3.2158	mfdfa_qsd_ecoli_ciprofloxacin_20221129.bin	0.736846	1.23579	0.791349	0.0197878
2200c4	CIP146	RYC-051	E. coli	ciprofloxacin	8	0.008	S	S	4.07334	mfdfa_qsd_ecoli_ciprofloxacin_20221129.bin	0.641624	1.35252	0.780214	0.00732978
100211	CIP136	RYC-042	E. coli	ciprofloxacin	8	0.016	S	S	2.37333	mfdfa_qsd_ecoli_ciprofloxacin_20221129.bin	1.05722	1.0664	1.19816	0.0210489
100212	CIP138	RYC-043	E. coli	ciprofloxacin	8	0.008	S	S	2.53126	mfdfa_qsd_ecoli_ciprofloxacin_20221129.bin	0.622142	1.05217	0.815907	0.0412182
110209	CIP137	RYC-044	E. coli	ciprofloxacin	8	32	R	R	-9.42099	mfdfa_qsd_ecoli_ciprofloxacin_20221129.bin	5.51028	0.749285	2.26123	0.0863908
11020a	CIP139	RYC-048	E. coli	ciprofloxacin	8	32	R	R	-2.22956	mfdfa_qsd_ecoli_ciprofloxacin_20221129.bin	2.26931	0.825784	0.869668	0.0210043
120208	CIP136	RYC-042	E. coli	ciprofloxacin	8	0.016	S	S	3.51362	mfdfa_qsd_ecoli_ciprofloxacin_20221129.bin	0.870577	1.15102	1.35735	0.0163367
120209	CIP138	RYC-043	E. coli	ciprofloxacin	8	0.008	S	S	2.15798	mfdfa_qsd_ecoli_ciprofloxacin_20221129.bin	0.893805	1.12556	0.825854	0.0401893
150192	CIP137	RYC-044	E. coli	ciprofloxacin	8	32	R	R	-3.1657	mfdfa_qsd_ecoli_ciprofloxacin_20221129.bin	2.44273	0.820152	0.77759	0.0447194
150193	CIP139	RYC-048	E. coli	ciprofloxacin	8	32	R	S	0.925833	mfdfa_qsd_ecoli_ciprofloxacin_20221129.bin	1.59583	1.02268	1.23366	0.0174916
16018e	CIP136	RYC-042	E. coli	ciprofloxacin	8	0.016	S	S	4.34486	mfdfa_qsd_ecoli_ciprofloxacin_20221129.bin	0.609728	1.47196	0.652672	0.0129938
16018f	CIP138	RYC-043	E. coli	ciprofloxacin	8	0.008	S	S	3.74096	mfdfa_qsd_ecoli_ciprofloxacin_20221129.bin	0.713812	1.44917	0.874373	0.0585985
170172	CIP137	RYC-044	E. coli	ciprofloxacin	8	32	R	R	-2.02686	mfdfa_qsd_ecoli_ciprofloxacin_20221129.bin	1.97979	0.866609	0.814316	0.0665196
170173	CIP139	RYC-048	E. coli	ciprofloxacin	8	32	R	R	-1.8566	mfdfa_qsd_ecoli_ciprofloxacin_20221129.bin	2.07322	0.670788	1.11265	0.014431
190117	CIP147	RYC-053	E. coli	ciprofloxacin	8	0.023	S	S	3.10823	mfdfa_qsd_ecoli_ciprofloxacin_20221129.bin	0.726378	1.08303	1.20027	0.0346325
2000f6	CIP147	RYC-053	E. coli	ciprofloxacin	8	0.023	S	S	2.44515	mfdfa_qsd_ecoli_ciprofloxacin_20221129.bin	1.06534	1.31382	0.740619	0.031468
2200c5	CIP147	RYC-053	E. coli	ciprofloxacin	8	0.023	S	R	-0.0133325	mfdfa_qsd_ecoli_ciprofloxacin_20221129.bin	1.38261	1.05053	0.922481	0.0983306
100213	CIP140	RYC-045	E. coli	ciprofloxacin	8	0.008	S	S	0.962989	mfdfa_qsd_ecoli_ciprofloxacin_20221129.bin	0.523619	1.08649	0.46416	0.144007
100214	CIP142	RYC-046	E. coli	ciprofloxacin	8	32	R	R	-3.82681	mfdfa_qsd_ecoli_ciprofloxacin_20221129.bin	2.24218	0.832548	0.563165	0.109689
11020b	CIP141	RYC-049	E. coli	ciprofloxacin	8	16	R	R	-2.98772	mfdfa_qsd_ecoli_ciprofloxacin_20221129.bin	2.43367	0.750268	0.832615	0.0191733
11020c	CIP143	RYC-050	E. coli	ciprofloxacin	8	12	R	R	-5.81696	mfdfa_qsd_ecoli_ciprofloxacin_20221129.bin	3.66376	0.785163	1.12514	0.0414946
12020a	CIP140	RYC-045	E. coli	ciprofloxacin	8	0.008	S	S	1.29614	mfdfa_qsd_ecoli_ciprofloxacin_20221129.bin	0.960969	1.05341	0.93188	0.0832176
12020b	CIP142	RYC-046	E. coli	ciprofloxacin	8	32	R	R	-6.30218	mfdfa_qsd_ecoli_ciprofloxacin_20221129.bin	3.79193	0.620822	1.28393	0.0238768
150194	CIP141	RYC-049	E. coli	ciprofloxacin	8	16	R	R	-1.74846	mfdfa_qsd_ecoli_ciprofloxacin_20221129.bin	2.50341	1.03593	1.02919	0.0224194
150195	CIP143	RYC-050	E. coli	ciprofloxacin	8	12	R	R	-24.3641	mfdfa_qsd_ecoli_ciprofloxacin_20221129.bin	10.3848	0.585206	1.15981	0.0858077
160190	CIP140	RYC-045	E. coli	ciprofloxacin	8	0.008	S	S	0.81318	mfdfa_qsd_ecoli_ciprofloxacin_20221129.bin	0.788315	0.908556	0.53055	0.059918
160191	CIP142	RYC-046	E. coli	ciprofloxacin	8	32	R	R	-2.41151	mfdfa_qsd_ecoli_ciprofloxacin_20221129.bin	2.9046	0.829175	1.78327	0.0263946
170174	CIP141	RYC-049	E. coli	ciprofloxacin	8	16	R	R	-0.818932	mfdfa_qsd_ecoli_ciprofloxacin_20221129.bin	1.2966	0.617323	0.732281	0.0228077
170175	CIP143	RYC-050	E. coli	ciprofloxacin	8	12	R	R	-3.03303	mfdfa_qsd_ecoli_ciprofloxacin_20221129.bin	3.3252	1.192	1.71795	0.0921667
190118	CIP148	RYC-054	E. coli	ciprofloxacin	8	0.023	S	S	0.418736	mfdfa_qsd_ecoli_ciprofloxacin_20221129.bin	1.98093	0.960889	1.62409	0.0113311
190119	CIP149	RYC-052	E. coli	ciprofloxacin	8	32	R	R	-1.21706	mfdfa_qsd_ecoli_ciprofloxacin_20221129.bin	2.0928	0.771865	1.30059	0.0160936
2000f7	CIP148	RYC-054	E. coli	ciprofloxacin	8	0.023	S	S	0.818051	mfdfa_qsd_ecoli_ciprofloxacin_20221129.bin	1.49783	1.06128	0.908662	0.0158182
2000f8	CIP149	RYC-052	E. coli	ciprofloxacin	8	32	R	R	-1.20635	mfdfa_qsd_ecoli_ciprofloxacin_20221129.bin	1.95742	0.83984	0.922483	0.0149282
2200c6	CIP148	RYC-054	E. coli	ciprofloxacin	8	0.023	S	S	1.1309	mfdfa_qsd_ecoli_ciprofloxacin_20221129.bin	1.83891	1.26233	1.13845	0.0152688
2200c7	CIP149	RYC-052	E. coli	ciprofloxacin	8	32	R	R	-1.25399	mfdfa_qsd_ecoli_ciprofloxacin_20221129.bin	1.76674	0.74091	0.830307	0.0141993
n799cc	CIP152	NA-037	E. coli	ciprofloxacin	8	>32	R	R	-3.0819	mfdfa_qsd_ecoli_ciprofloxacin_20221129.bin	2.45598	0.669135	0.959247	0.0133803
n96fb3	CIP151	NA-010	E. coli	ciprofloxacin	8	0.012	S	S	2.12234	mfdfa_qsd_ecoli_ciprofloxacin_20221129.bin	0.994467	1.16951	0.708258	0.0222414
nfe217	CIP153	NA-050	E. coli	ciprofloxacin	8	0.012	S	S	2.91264	mfdfa_qsd_ecoli_ciprofloxacin_20221129.bin	0.923765	1.14073	1.0541	0.0107112
n86ea4	CIP150	RA-011	E. coli	ciprofloxacin	8	>32	R	R	-5.39696	mfdfa_qsd_ecoli_ciprofloxacin_20221129.bin	3.38143	0.779511	0.71011	0.0114697
n30b5a	CIP152	NA-037	E. coli	ciprofloxacin	8	>32	R	R	-2.87049	mfdfa_qsd_ecoli_ciprofloxacin_20221129.bin	2.33287	0.768979	0.648796	0.0126757
n3788c	CIP151	NA-010	E. coli	ciprofloxacin	8	0.012	S	S	1.73814	mfdfa_qsd_ecoli_ciprofloxacin_20221129.bin	0.878529	1.04142	0.70052	0.0340367
nd395f	CIP153	NA-050	E. coli	ciprofloxacin	8	0.012	S	S	3.21613	mfdfa_qsd_ecoli_ciprofloxacin_20221129.bin	0.808975	1.21247	0.881476	0.0101238
n3999e	CIP150	RA-011	E. coli	ciprofloxacin	8	>32	R	R	-5.01631	mfdfa_qsd_ecoli_ciprofloxacin_20221129.bin	3.19582	0.727789	0.83788	0.0188561
ndb70b	CIP152	NA-037	E. coli	ciprofloxacin	8	>32	R	S	0.712178	mfdfa_qsd_ecoli_ciprofloxacin_20221129.bin	1.38971	1.01231	0.767806	0.0125274
n9d1a2	CIP151	NA-010	E. coli	ciprofloxacin	8	0.012	S	S	1.32144	mfdfa_qsd_ecoli_ciprofloxacin_20221129.bin	0.699665	1.11591	0.401685	0.0847195
n32918	CIP153	NA-050	E. coli	ciprofloxacin	8	0.012	S	S	0.956066	mfdfa_qsd_ecoli_ciprofloxacin_20221129.bin	1.15552	0.939128	0.716292	0.0110084
nd6cd3	CIP154	NA-032	E. coli	ciprofloxacin	8	32	R	R	-5.13963	mfdfa_qsd_ecoli_ciprofloxacin_20221129.bin	3.07577	0.598341	0.852865	0.0143684
nd8a92	CIP158	NA-056	E. coli	ciprofloxacin	8	0.016	S	S	3.14892	mfdfa_qsd_ecoli_ciprofloxacin_20221129.bin	0.761645	1.06205	1.13499	0.0106166
n2f538	CIP155	NA-043	E. coli	ciprofloxacin	8	0.004	S	S	3.16191	mfdfa_qsd_ecoli_ciprofloxacin_20221129.bin	0.899781	1.14915	1.15182	0.0112009
ne2675	CIP157	NA-044	E. coli	ciprofloxacin	8	>32	R	R	-2.1659	mfdfa_qsd_ecoli_ciprofloxacin_20221129.bin	1.63702	0.732045	0.348837	0.0452451
n908f6	CIP154	NA-032	E. coli	ciprofloxacin	8	32	R	R	-5.83468	mfdfa_qsd_ecoli_ciprofloxacin_20221129.bin	3.43554	0.637308	0.855249	0.00935481
n48d7c	CIP158	NA-056	E. coli	ciprofloxacin	8	0.016	S	S	3.2581	mfdfa_qsd_ecoli_ciprofloxacin_20221129.bin	0.799454	1.05524	1.28497	0.0116394
n8596e	CIP155	NA-043	E. coli	ciprofloxacin	8	0.004	S	S	1.66927	mfdfa_qsd_ecoli_ciprofloxacin_20221129.bin	0.931467	0.971306	0.914898	0.0345532
n8272d	CIP157	NA-044	E. coli	ciprofloxacin	8	>32	R	R	-2.58581	mfdfa_qsd_ecoli_ciprofloxacin_20221129.bin	1.81779	0.506993	0.677488	0.0155273
n6b973	CIP154	NA-032	E. coli	ciprofloxacin	8	32	R	R	-0.91777	mfdfa_qsd_ecoli_ciprofloxacin_20221129.bin	1.86831	0.696904	1.28512	0.0124858
n9a4dd	CIP158	NA-056	E. coli	ciprofloxacin	8	0.016	S	S	2.96073	mfdfa_qsd_ecoli_ciprofloxacin_20221129.bin	0.817326	1.01823	1.21582	0.0109216
n892da	CIP155	NA-043	E. coli	ciprofloxacin	8	0.004	S	S	1.58953	mfdfa_qsd_ecoli_ciprofloxacin_20221129.bin	0.990697	0.939207	0.874208	0.0146569
n11386	CIP157	NA-044	E. coli	ciprofloxacin	8	>32	R	S	0.0645818	mfdfa_qsd_ecoli_ciprofloxacin_20221129.bin	1.41946	0.910328	0.743159	0.0218218
n225b5	CIP156	NA-060	E. coli	ciprofloxacin	8	0.25	S	S	2.32628	mfdfa_qsd_ecoli_ciprofloxacin_20221129.bin	0.952082	1.02467	0.976615	0.00504657
n086ab	CIP156	NA-060	E. coli	ciprofloxacin	8	0.25	S	S	3.57054	mfdfa_qsd_ecoli_ciprofloxacin_20221129.bin	0.677774	1.04269	1.46199	0.0295842
n4d682	CIP156	NA-060	E. coli	ciprofloxacin	8	0.25	S	S	1.6236	mfdfa_qsd_ecoli_ciprofloxacin_20221129.bin	1.21484	1.00121	1.1315	0.0193054
nc9cb8	CIP159	NA-004	E. coli	ciprofloxacin	8	0.25	S	S	0.236527	mfdfa_qsd_ecoli_ciprofloxacin_20221129.bin	1.63321	1.04529	0.83657	0.0197272
ncb440	CIP159	NA-004	E. coli	ciprofloxacin	8	0.25	S	S	2.22608	mfdfa_qsd_ecoli_ciprofloxacin_20221129.bin	0.994052	1.13299	0.766675	0.0109046
n0380c	CIP159	NA-004	E. coli	ciprofloxacin	8	0.25	S	S	0.425397	mfdfa_qsd_ecoli_ciprofloxacin_20221129.bin	1.62317	0.978995	0.973079	0.00462568
n49356	CIP160	NA-045	E. coli	ciprofloxacin	8	32	R	R	-2.27513	mfdfa_qsd_ecoli_ciprofloxacin_20221129.bin	2.28945	0.822219	0.816258	0.0129419
nfb381	CIP164	NA-002	E. coli	ciprofloxacin	8	0.012	S	S	2.27638	mfdfa_qsd_ecoli_ciprofloxacin_20221129.bin	0.6404	1.05459	0.497977	0.0184286
n999d4	CIP161	NA-019	E. coli	ciprofloxacin	8	0.25	S	S	0.457672	mfdfa_qsd_ecoli_ciprofloxacin_20221129.bin	2.14439	1.24989	1.27069	0.0196683
n33b45	CIP163	NA-024	E. coli	ciprofloxacin	8	32	R	R	-5.64872	mfdfa_qsd_ecoli_ciprofloxacin_20221129.bin	3.33483	0.668086	0.76131	0.0123331
n6612d	CIP160	NA-045	E. coli	ciprofloxacin	8	32	R	R	-5.57958	mfdfa_qsd_ecoli_ciprofloxacin_20221129.bin	3.24458	0.704818	0.577214	0.0127258
n0e765	CIP164	NA-002	E. coli	ciprofloxacin	8	0.012	S	S	2.02804	mfdfa_qsd_ecoli_ciprofloxacin_20221129.bin	0.778111	1.34458	0.531489	0.1009
n115b2	CIP161	NA-019	E. coli	ciprofloxacin	8	0.25	S	S	1.38776	mfdfa_qsd_ecoli_ciprofloxacin_20221129.bin	1.63799	1.13439	1.22863	0.00755614
n28640	CIP163	NA-024	E. coli	ciprofloxacin	8	32	R	R	-5.03873	mfdfa_qsd_ecoli_ciprofloxacin_20221129.bin	3.13684	0.574797	1.06201	0.0138616
n991ce	CIP160	NA-045	E. coli	ciprofloxacin	8	32	R	R	-0.726948	mfdfa_qsd_ecoli_ciprofloxacin_20221129.bin	1.72274	0.859081	0.818302	0.0169262
n1a8ce	CIP164	NA-002	E. coli	ciprofloxacin	8	0.012	S	S	1.23782	mfdfa_qsd_ecoli_ciprofloxacin_20221129.bin	0.73705	0.840178	0.572942	0.022934
nc787d	CIP161	NA-019	E. coli	ciprofloxacin	8	0.25	S	S	0.723088	mfdfa_qsd_ecoli_ciprofloxacin_20221129.bin	1.82992	1.01408	1.51056	0.0193396
nc4a64	CIP163	NA-024	E. coli	ciprofloxacin	8	32	R	R	-6.08512	mfdfa_qsd_ecoli_ciprofloxacin_20221129.bin	3.73066	0.780299	0.832365	0.0113283
nc41b2	CIP162	NA-011	E. coli	ciprofloxacin	8	0.38	I	S	2.10325	mfdfa_qsd_ecoli_ciprofloxacin_20221129.bin	1.33138	1.11397	1.25241	0.00961303
n95084	CIP162	NA-011	E. coli	ciprofloxacin	8	0.38	I	S	1.21768	mfdfa_qsd_ecoli_ciprofloxacin_20221129.bin	1.65935	1.12144	1.2356	0.0131694
n4532d	CIP162	NA-011	E. coli	ciprofloxacin	8	0.38	I	S	2.88666	mfdfa_qsd_ecoli_ciprofloxacin_20221129.bin	1.15056	1.10785	1.46623	0.0101572
n2ac98	CIP166	RA-009	E. coli	ciprofloxacin	8	0.19	S	S	0.277596	mfdfa_qsd_ecoli_ciprofloxacin_20221129.bin	1.84494	0.980876	1.45341	0.0328153
n2d15c	CIP170	NA-039	E. coli	ciprofloxacin	8	0.012	S	S	3.63858	mfdfa_qsd_ecoli_ciprofloxacin_20221129.bin	0.820942	1.24248	1.06547	0.00783176
11029b	CIP167	RN-29	E. coli	ciprofloxacin	8	0.38	I	S	1.15972	mfdfa_qsd_ecoli_ciprofloxacin_20221129.bin	1.49157	1.09681	1.02572	0.0164586
nbe647	CIP171	NA-016	E. coli	ciprofloxacin	8	32	R	R	-6.15873	mfdfa_qsd_ecoli_ciprofloxacin_20221129.bin	3.52955	0.604888	0.947183	0.0172196
150222	CIP167	RN-29	E. coli	ciprofloxacin	8	0.38	I	S	0.410201	mfdfa_qsd_ecoli_ciprofloxacin_20221129.bin	1.62001	0.956332	1.15352	0.0217834
nbc9e8	CIP171	NA-016	E. coli	ciprofloxacin	8	32	R	R	-2.314	mfdfa_qsd_ecoli_ciprofloxacin_20221129.bin	2.48782	0.820869	1.21371	0.026341
nd23d7	CIP166	RA-009	E. coli	ciprofloxacin	8	0.19	S	R	-1.18996	mfdfa_qsd_ecoli_ciprofloxacin_20221129.bin	2.43975	1.01601	1.28617	0.0185561
ne6615	CIP170	NA-039	E. coli	ciprofloxacin	8	0.012	S	S	2.97385	mfdfa_qsd_ecoli_ciprofloxacin_20221129.bin	1.11885	1.15855	1.34987	0.0104875
170202	CIP167	RN-29	E. coli	ciprofloxacin	8	0.38	I	S	0.336979	mfdfa_qsd_ecoli_ciprofloxacin_20221129.bin	1.7581	0.997679	1.18044	0.0164541
n296fb	CIP171	NA-016	E. coli	ciprofloxacin	8	32	R	R	-2.51942	mfdfa_qsd_ecoli_ciprofloxacin_20221129.bin	2.50753	0.855803	0.951101	0.0160339
na8459	CIP168	NA-026	E. coli	ciprofloxacin	8	0.016	S	S	2.07725	mfdfa_qsd_ecoli_ciprofloxacin_20221129.bin	0.927525	0.87412	1.14181	0.00386774
na37bf	CIP172	NA-049	E. coli	ciprofloxacin	8	0.012	S	S	2.58305	mfdfa_qsd_ecoli_ciprofloxacin_20221129.bin	1.06041	1.12755	1.05238	0.00506809
190197	CIP196	RN-55	E. coli	ciprofloxacin	8	0.25	S	S	0.123123	mfdfa_qsd_ecoli_ciprofloxacin_20221129.bin	1.42147	0.845035	0.843694	0.0100189
190198	CIP197	RN-64	E. coli	ciprofloxacin	8	0.25	S	S	0.276999	mfdfa_qsd_ecoli_ciprofloxacin_20221129.bin	1.32894	0.916544	0.626367	0.0107792
200176	CIP196	RN-55	E. coli	ciprofloxacin	8	0.25	S	R	-0.319767	mfdfa_qsd_ecoli_ciprofloxacin_20221129.bin	2.26159	1.1632	1.14505	0.0140876
200177	CIP197	RN-64	E. coli	ciprofloxacin	8	0.25	S	R	-0.126346	mfdfa_qsd_ecoli_ciprofloxacin_20221129.bin	1.74344	0.816758	1.31152	0.0161576
220143	CIP196	RN-55	E. coli	ciprofloxacin	8	0.25	S	S	2.30853	mfdfa_qsd_ecoli_ciprofloxacin_20221129.bin	1.50662	1.24881	1.35998	0.0140925
220144	CIP197	RN-64	E. coli	ciprofloxacin	8	0.25	S	R	-1.02493	mfdfa_qsd_ecoli_ciprofloxacin_20221129.bin	1.90976	0.856914	1.05639	0.032012
nfaeaa	CIP168	NA-026	E. coli	ciprofloxacin	8	0.016	S	S	2.39445	mfdfa_qsd_ecoli_ciprofloxacin_20221129.bin	0.972017	0.924655	1.35551	0.0129589
nddd5a	CIP172	NA-049	E. coli	ciprofloxacin	8	0.012	S	S	3.07079	mfdfa_qsd_ecoli_ciprofloxacin_20221129.bin	0.741705	1.02844	1.14677	0.0117123
nd21bb	CIP168	NA-026	E. coli	ciprofloxacin	8	0.016	S	S	1.7139	mfdfa_qsd_ecoli_ciprofloxacin_20221129.bin	1.20257	1.00726	1.06769	0.00888024
n54958	CIP172	NA-049	E. coli	ciprofloxacin	8	0.012	S	S	2.43309	mfdfa_qsd_ecoli_ciprofloxacin_20221129.bin	1.18802	1.22024	0.980775	0.0106179
340011	CIP169	NARA-4001	E. coli	ciprofloxacin	8	0.012	S	S	3.02675	mfdfa_qsd_ecoli_ciprofloxacin_20221129.bin	0.744108	1.16877	0.909783	0.0271299
nface5	CIP173	NA-063	E. coli	ciprofloxacin	8	32	R	R	-3.05121	mfdfa_qsd_ecoli_ciprofloxacin_20221129.bin	2.59613	0.68822	1.29656	0.0314011
350011	CIP169	NARA-4001	E. coli	ciprofloxacin	8	0.012	S	S	3.29578	mfdfa_qsd_ecoli_ciprofloxacin_20221129.bin	0.688583	1.04031	1.46716	0.0479376
n3bcc6	CIP173	NA-063	E. coli	ciprofloxacin	8	32	R	R	-6.27573	mfdfa_qsd_ecoli_ciprofloxacin_20221129.bin	3.32923	0.493184	1.02518	0.0406017
360013	CIP169	NARA-4001	E. coli	ciprofloxacin	8	0.012	S	S	2.19358	mfdfa_qsd_ecoli_ciprofloxacin_20221129.bin	0.870569	0.967282	1.0465	0.0220435
n57cd1	CIP166	RA-009	E. coli	ciprofloxacin	8	0.19	S	R	-3.93074	mfdfa_qsd_ecoli_ciprofloxacin_20221129.bin	3.24398	0.867255	1.17716	0.0117746
nf2759	CIP170	NA-039	E. coli	ciprofloxacin	8	0.012	S	S	3.26572	mfdfa_qsd_ecoli_ciprofloxacin_20221129.bin	0.808897	1.09126	1.23655	0.0140251
nc61af	CIP174	NA-048	E. coli	ciprofloxacin	8	0.016	S	S	2.53117	mfdfa_qsd_ecoli_ciprofloxacin_20221129.bin	1.06609	1.19784	1.13657	0.0390656
n6bb20	CIP178	NA-060	E. coli	ciprofloxacin	8	0.25	S	S	2.63724	mfdfa_qsd_ecoli_ciprofloxacin_20221129.bin	0.493407	1.01997	0.597211	0.0214919
11029d	CIP175	NARA-5033	E. coli	ciprofloxacin	8	8	R	R	-0.335138	mfdfa_qsd_ecoli_ciprofloxacin_20221129.bin	0.799025	0.713592	0.0468164	0.0262137
11029e	CIP179	RN-216	E. coli	ciprofloxacin	8	32	R	R	-1.11385	mfdfa_qsd_ecoli_ciprofloxacin_20221129.bin	2.07425	1.06304	0.754275	0.0313669
150224	CIP175	NARA-5033	E. coli	ciprofloxacin	8	8	R	R	-3.65734	mfdfa_qsd_ecoli_ciprofloxacin_20221129.bin	2.75334	0.691644	1.06563	0.0192437
150225	CIP179	RN-216	E. coli	ciprofloxacin	8	32	R	R	-0.71992	mfdfa_qsd_ecoli_ciprofloxacin_20221129.bin	1.4271	0.85265	0.588926	0.0428026
n174d9	CIP174	NA-048	E. coli	ciprofloxacin	8	0.016	S	S	4.22639	mfdfa_qsd_ecoli_ciprofloxacin_20221129.bin	0.64596	1.38245	0.906746	0.0195113
nfe024	CIP178	NA-060	E. coli	ciprofloxacin	8	0.25	S	S	2.3292	mfdfa_qsd_ecoli_ciprofloxacin_20221129.bin	0.926401	1.13574	0.762702	0.0164648
170204	CIP175	NARA-5033	E. coli	ciprofloxacin	8	8	R	R	-2.31217	mfdfa_qsd_ecoli_ciprofloxacin_20221129.bin	2.35195	0.770603	1.14147	0.0283564
170205	CIP179	RN-216	E. coli	ciprofloxacin	8	32	R	R	-2.45405	mfdfa_qsd_ecoli_ciprofloxacin_20221129.bin	1.70983	0.863976	0.590101	0.121635
n2bbb8	CIP180	NA-021	E. coli	ciprofloxacin	8	0.008	S	S	3.24335	mfdfa_qsd_ecoli_ciprofloxacin_20221129.bin	0.900915	1.1882	1.07646	0.00725923
ne18fd	CIP198	NA-011	E. coli	ciprofloxacin	8	0.38	I	S	1.17617	mfdfa_qsd_ecoli_ciprofloxacin_20221129.bin	1.36388	1.00881	1.11356	0.0242626
naecb9	CIP199	NA-023	E. coli	ciprofloxacin	8	0.75	R	R	-1.04538	mfdfa_qsd_ecoli_ciprofloxacin_20221129.bin	2.22708	0.97042	1.07915	0.00943804
nb3c2b	CIP198	NA-011	E. coli	ciprofloxacin	8	0.38	I	S	1.92469	mfdfa_qsd_ecoli_ciprofloxacin_20221129.bin	1.1881	1.0771	1.17138	0.0293984
ne188d	CIP199	NA-023	E. coli	ciprofloxacin	8	0.75	R	S	0.726141	mfdfa_qsd_ecoli_ciprofloxacin_20221129.bin	1.97623	1.13243	1.38713	0.0111691
ncb75d	CIP199	NA-023	E. coli	ciprofloxacin	8	0.75	R	R	-0.534623	mfdfa_qsd_ecoli_ciprofloxacin_20221129.bin	1.91081	1.00583	0.844005	0.013409
n6c260	CIP180	NA-021	E. coli	ciprofloxacin	8	0.008	S	S	2.28489	mfdfa_qsd_ecoli_ciprofloxacin_20221129.bin	1.14741	1.13614	1.07205	0.0156522
n7e944	CIP180	NA-021	E. coli	ciprofloxacin	8	0.008	S	S	2.16423	mfdfa_qsd_ecoli_ciprofloxacin_20221129.bin	1.08843	1.05632	1.08867	0.0142469
340013	CIP177	RN-28	E. coli	ciprofloxacin	8	12	R	R	-1.95445	mfdfa_qsd_ecoli_ciprofloxacin_20221129.bin	2.43069	0.942644	0.959623	0.0154188
340014	CIP181	RN-230	E. coli	ciprofloxacin	8	32	R	R	-2.38606	mfdfa_qsd_ecoli_ciprofloxacin_20221129.bin	2.57546	0.905957	1.0337	0.0181537
350013	CIP177	RN-28	E. coli	ciprofloxacin	8	12	R	R	-3.08781	mfdfa_qsd_ecoli_ciprofloxacin_20221129.bin	2.82248	0.915167	0.96154	0.0171821
350014	CIP181	RN-230	E. coli	ciprofloxacin	8	32	R	R	-0.79644	mfdfa_qsd_ecoli_ciprofloxacin_20221129.bin	1.99365	0.988935	0.844405	0.0121409
360015	CIP177	RN-28	E. coli	ciprofloxacin	8	12	R	R	-0.688571	mfdfa_qsd_ecoli_ciprofloxacin_20221129.bin	1.97089	0.961222	0.8883	0.00560068
360016	CIP181	RN-230	E. coli	ciprofloxacin	8	32	R	R	-0.550713	mfdfa_qsd_ecoli_ciprofloxacin_20221129.bin	1.96879	0.993741	0.888569	0.00541259
ndad07	CIP174	NA-048	E. coli	ciprofloxacin	8	0.016	S	S	2.85849	mfdfa_qsd_ecoli_ciprofloxacin_20221129.bin	0.919355	1.10986	1.35722	0.0436339
nf68a9	CIP178	NA-060	E. coli	ciprofloxacin	8	0.25	S	S	2.66338	mfdfa_qsd_ecoli_ciprofloxacin_20221129.bin	1.17116	1.06338	1.47878	0.0112056
na3ede	CIP182	NA-034	E. coli	ciprofloxacin	8	0.25	S	S	0.469437	mfdfa_qsd_ecoli_ciprofloxacin_20221129.bin	0.955462	1.0161	1.24686	0.173509
1002ab	CIP188	RN-224	E. coli	ciprofloxacin	8	0.25	S	S	5.60802	mfdfa_qsd_ecoli_ciprofloxacin_20221129.bin	0.998092	1.86069	1.05082	0.00895912
11029f	CIP183	RN-231	E. coli	ciprofloxacin	8	32	R	R	-7.25685	mfdfa_qsd_ecoli_ciprofloxacin_20221129.bin	3.62019	0.523072	0.79418	0.0387176
1102a0	CIP187	RN-242	E. coli	ciprofloxacin	8	12	R	R	-5.21025	mfdfa_qsd_ecoli_ciprofloxacin_20221129.bin	2.99046	0.559368	0.868207	0.026238
150226	CIP183	RN-231	E. coli	ciprofloxacin	8	32	R	R	-13.1632	mfdfa_qsd_ecoli_ciprofloxacin_20221129.bin	5.86888	0.400519	1.04115	0.0436062
150227	CIP187	RN-242	E. coli	ciprofloxacin	8	12	R	R	-3.75738	mfdfa_qsd_ecoli_ciprofloxacin_20221129.bin	2.9072	0.968511	0.729212	0.0382591
n7ec18	CIP182	NA-034	E. coli	ciprofloxacin	8	0.25	S	S	0.041653	mfdfa_qsd_ecoli_ciprofloxacin_20221129.bin	1.66321	1.19776	1.05773	0.100972
160226	CIP188	RN-224	E. coli	ciprofloxacin	8	0.25	S	S	3.28793	mfdfa_qsd_ecoli_ciprofloxacin_20221129.bin	1.22046	1.30816	1.39987	0.0182362
170206	CIP183	RN-231	E. coli	ciprofloxacin	8	32	R	R	-3.32064	mfdfa_qsd_ecoli_ciprofloxacin_20221129.bin	2.30347	0.559951	0.885988	0.0188894
170207	CIP187	RN-242	E. coli	ciprofloxacin	8	12	R	R	-6.83257	mfdfa_qsd_ecoli_ciprofloxacin_20221129.bin	3.45411	0.5488	1.46524	0.128819
180060	CIP186	B11	E. coli	ciprofloxacin	8	0.125	S	R	-2.94868	mfdfa_qsd_ecoli_ciprofloxacin_20221129.bin	2.83403	0.85886	1.09569	0.00434234
180061	CIP189	RN-243	E. coli	ciprofloxacin	8	12	R	R	-2.6682	mfdfa_qsd_ecoli_ciprofloxacin_20221129.bin	2.5309	0.91458	0.665489	0.00506374
nc24af	CIP200	NA-019	E. coli	ciprofloxacin	8	0.25	S	R	-0.0850135	mfdfa_qsd_ecoli_ciprofloxacin_20221129.bin	1.68354	0.983883	0.816404	0.0133793
19019c	CIP201	RN-29	E. coli	ciprofloxacin	8	0.38	I	R	-1.02448	mfdfa_qsd_ecoli_ciprofloxacin_20221129.bin	1.9531	0.866283	0.901286	0.00744123
n43123	CIP200	NA-019	E. coli	ciprofloxacin	8	0.25	S	S	1.63533	mfdfa_qsd_ecoli_ciprofloxacin_20221129.bin	1.63567	1.22717	1.17727	0.0107904
20017b	CIP201	RN-29	E. coli	ciprofloxacin	8	0.38	I	S	0.184816	mfdfa_qsd_ecoli_ciprofloxacin_20221129.bin	1.77619	0.941325	1.19276	0.00911842
n38dcd	CIP200	NA-019	E. coli	ciprofloxacin	8	0.25	S	S	0.98481	mfdfa_qsd_ecoli_ciprofloxacin_20221129.bin	1.85849	1.23891	1.09063	0.00959733
220148	CIP201	RN-29	E. coli	ciprofloxacin	8	0.38	I	R	-0.457882	mfdfa_qsd_ecoli_ciprofloxacin_20221129.bin	1.87035	0.89599	1.07673	0.011354
32002d	CIP186	B11	E. coli	ciprofloxacin	8	0.125	S	R	-1.19997	mfdfa_qsd_ecoli_ciprofloxacin_20221129.bin	2.34492	1.00015	1.09599	0.00935725
32002e	CIP189	RN-243	E. coli	ciprofloxacin	8	12	R	R	-3.526	mfdfa_qsd_ecoli_ciprofloxacin_20221129.bin	2.95467	0.933361	0.852485	0.0166291
33002d	CIP186	B11	E. coli	ciprofloxacin	8	0.125	S	R	-2.14782	mfdfa_qsd_ecoli_ciprofloxacin_20221129.bin	2.77848	1.06233	1.03471	0.00817914
340015	CIP185	RN-236	E. coli	ciprofloxacin	8	32	R	R	-0.477404	mfdfa_qsd_ecoli_ciprofloxacin_20221129.bin	1.76153	0.850691	1.00873	0.0117907
350015	CIP185	RN-236	E. coli	ciprofloxacin	8	32	R	R	-1.16276	mfdfa_qsd_ecoli_ciprofloxacin_20221129.bin	1.74062	0.841909	0.606202	0.0148744
360017	CIP185	RN-236	E. coli	ciprofloxacin	8	32	R	R	-3.25817	mfdfa_qsd_ecoli_ciprofloxacin_20221129.bin	2.88415	0.870209	0.958092	0.00433029
nac337	CIP182	NA-034	E. coli	ciprofloxacin	8	0.25	S	S	0.583097	mfdfa_qsd_ecoli_ciprofloxacin_20221129.bin	1.80397	1.13128	1.48184	0.0660221
370014	CIP188	RN-224	E. coli	ciprofloxacin	8	0.25	S	S	2.55402	mfdfa_qsd_ecoli_ciprofloxacin_20221129.bin	0.983936	1.01598	1.23065	0.0105827
1002ac	CIP190	IHMA-2183435	E. coli	ciprofloxacin	8	4	R	R	-3.70787	mfdfa_qsd_ecoli_ciprofloxacin_20221129.bin	2.69007	0.797385	0.884528	0.0442742
1102a1	CIP191	B13	E. coli	ciprofloxacin	8	0.19	S	R	-0.488945	mfdfa_qsd_ecoli_ciprofloxacin_20221129.bin	2.07191	1.04449	1.05844	0.0170379
1102a2	CIP193	B15	E. coli	ciprofloxacin	8	0.25	S	S	0.7909	mfdfa_qsd_ecoli_ciprofloxacin_20221129.bin	1.7444	0.998018	1.47977	0.022065
150228	CIP191	B13	E. coli	ciprofloxacin	8	0.19	S	S	0.320248	mfdfa_qsd_ecoli_ciprofloxacin_20221129.bin	1.74341	1.00103	1.07618	0.00870267
150229	CIP193	B15	E. coli	ciprofloxacin	8	0.25	S	S	0.42646	mfdfa_qsd_ecoli_ciprofloxacin_20221129.bin	1.95823	1.22258	1.02323	0.0190602
160227	CIP190	IHMA-2183435	E. coli	ciprofloxacin	8	4	R	R	-8.47713	mfdfa_qsd_ecoli_ciprofloxacin_20221129.bin	4.5683	0.603897	1.2483	0.0283869
170208	CIP191	B13	E. coli	ciprofloxacin	8	0.19	S	R	-1.41158	mfdfa_qsd_ecoli_ciprofloxacin_20221129.bin	2.17289	0.827527	1.17835	0.0168308
170209	CIP193	B15	E. coli	ciprofloxacin	8	0.25	S	R	-0.080317	mfdfa_qsd_ecoli_ciprofloxacin_20221129.bin	2.05185	1.19074	1.01148	0.0280737
180062	CIP192	IHMA-2195830	E. coli	ciprofloxacin	8	0.75	R	R	-0.306293	mfdfa_qsd_ecoli_ciprofloxacin_20221129.bin	2.10809	1.02509	1.15719	0.00286452
n63340	CIP195	NA-004	E. coli	ciprofloxacin	8	0.25	S	S	2.0792	mfdfa_qsd_ecoli_ciprofloxacin_20221129.bin	1.37606	1.152	1.2235	0.0106218
nbb1c8	CIP202	NA-023	E. coli	ciprofloxacin	8	0.75	R	R	-2.43551	mfdfa_qsd_ecoli_ciprofloxacin_20221129.bin	2.5982	0.889312	0.978155	0.00573399
nbe658	CIP203	NA-011	E. coli	ciprofloxacin	8	0.38	I	R	-0.228777	mfdfa_qsd_ecoli_ciprofloxacin_20221129.bin	1.74072	0.967383	0.810956	0.00760861
32002f	CIP192	IHMA-2195830	E. coli	ciprofloxacin	8	0.75	R	R	-0.346439	mfdfa_qsd_ecoli_ciprofloxacin_20221129.bin	2.09267	1.1076	1.06557	0.0220674
nbc0da	CIP195	NA-004	E. coli	ciprofloxacin	8	0.25	S	S	0.772096	mfdfa_qsd_ecoli_ciprofloxacin_20221129.bin	1.47338	0.959644	1.10455	0.017771
33002f	CIP192	IHMA-2195830	E. coli	ciprofloxacin	8	0.75	R	S	0.756215	mfdfa_qsd_ecoli_ciprofloxacin_20221129.bin	1.69007	1.0937	1.06633	0.012697
n39538	CIP195	NA-004	E. coli	ciprofloxacin	8	0.25	S	S	0.0188013	mfdfa_qsd_ecoli_ciprofloxacin_20221129.bin	1.54916	0.985743	0.667116	0.0135295
1002ae	CIP204	IHMA-2195830	E. coli	ciprofloxacin	8	0.75	R	R	-1.3115	mfdfa_qsd_ecoli_ciprofloxacin_20221129.bin	2.17622	1.02546	0.823755	0.0239954
15022a	CIP205	RN-29	E. coli	ciprofloxacin	8	0.38	I	S	0.92228	mfdfa_qsd_ecoli_ciprofloxacin_20221129.bin	1.58926	0.978625	1.29629	0.0136157
160229	CIP204	IHMA-2195830	E. coli	ciprofloxacin	8	0.75	R	R	-0.658992	mfdfa_qsd_ecoli_ciprofloxacin_20221129.bin	1.98184	0.887488	1.20102	0.0177903
n13e54	CIP208	NA-011	E. coli	ciprofloxacin	8	0.38	I	R	-0.0491617	mfdfa_qsd_ecoli_ciprofloxacin_20221129.bin	1.85223	0.855568	1.36808	0.00809321
17020a	CIP205	RN-29	E. coli	ciprofloxacin	8	0.38	I	S	3.08353	mfdfa_qsd_ecoli_ciprofloxacin_20221129.bin	1.07748	1.28136	1.04909	0.00976597
320032	CIP210	RYC-050	E. coli	ciprofloxacin	8	12	R	R	-3.6966	mfdfa_qsd_ecoli_ciprofloxacin_20221129.bin	2.75436	0.66588	1.04839	0.0122073
330032	CIP210	RYC-050	E. coli	ciprofloxacin	8	12	R	R	-2.0875	mfdfa_qsd_ecoli_ciprofloxacin_20221129.bin	2.0884	0.693329	0.930575	0.0130961
340017	CIP211	RYC-049	E. coli	ciprofloxacin	8	16	R	R	-4.43266	mfdfa_qsd_ecoli_ciprofloxacin_20221129.bin	3.13047	0.917908	0.964405	0.0598159
350016	CIP207	NARA-5034	E. coli	ciprofloxacin	8	8	R	R	-2.78384	mfdfa_qsd_ecoli_ciprofloxacin_20221129.bin	2.79045	0.592071	1.90405	0.0203597
350017	CIP211	RYC-049	E. coli	ciprofloxacin	8	16	R	R	-3.26035	mfdfa_qsd_ecoli_ciprofloxacin_20221129.bin	2.37359	0.662462	0.761012	0.0161071
360018	CIP207	NARA-5034	E. coli	ciprofloxacin	8	8	R	R	-3.87131	mfdfa_qsd_ecoli_ciprofloxacin_20221129.bin	2.90898	0.6889	1.06034	0.0040097
370017	CIP204	IHMA-2195830	E. coli	ciprofloxacin	8	0.75	R	R	-2.33091	mfdfa_qsd_ecoli_ciprofloxacin_20221129.bin	2.68746	0.835064	1.35898	0.0115199
ne4bc4	CIP208	NA-011	E. coli	ciprofloxacin	8	0.38	I	S	1.06154	mfdfa_qsd_ecoli_ciprofloxacin_20221129.bin	1.43853	0.994319	1.13508	0.0168914
n387cb	CIP212	NA-023	E. coli	ciprofloxacin	8	0.75	R	S	2.78455	mfdfa_qsd_ecoli_ciprofloxacin_20221129.bin	1.42237	1.14255	1.78164	0.0148848
n2c238	CIP215	NA-008	E. coli	ciprofloxacin	8	0.19	S	S	4.46849	mfdfa_qsd_ecoli_ciprofloxacin_20221129.bin	0.746887	0.941448	2.18313	0.00786994
n6ba4d	CIP215	NA-008	E. coli	ciprofloxacin	8	0.19	S	S	2.60205	mfdfa_qsd_ecoli_ciprofloxacin_20221129.bin	0.857822	0.840688	1.48754	0.0105533
n890a3	CIP215	NA-008	E. coli	ciprofloxacin	8	0.19	S	S	2.65669	mfdfa_qsd_ecoli_ciprofloxacin_20221129.bin	0.897394	0.987274	1.22025	0.00965034
1002b6	CIP216	NARA-1766	E. coli	ciprofloxacin	8	0.75	R	R	-1.11705	mfdfa_qsd_ecoli_ciprofloxacin_20221129.bin	2.17926	0.898745	1.16597	0.0132849
1102ac	CIP219	NARA-2574	E. coli	ciprofloxacin	8	4	R	R	-6.43823	mfdfa_qsd_ecoli_ciprofloxacin_20221129.bin	3.81871	0.660892	1.07226	0.0148238
150232	CIP217	NARA-2365	E. coli	ciprofloxacin	8	0.25	S	S	0.823107	mfdfa_qsd_ecoli_ciprofloxacin_20221129.bin	1.77953	1.09773	1.20271	0.00855945
170212	CIP217	NARA-2365	E. coli	ciprofloxacin	8	0.25	S	S	0.18029	mfdfa_qsd_ecoli_ciprofloxacin_20221129.bin	1.87932	0.995228	1.19118	0.00557571
18006c	CIP218	NARA-2564	E. coli	ciprofloxacin	8	0.19	S	S	0.198188	mfdfa_qsd_ecoli_ciprofloxacin_20221129.bin	1.8249	0.972463	1.14688	0.00243506
18006d	CIP221	NARA-2798	E. coli	ciprofloxacin	8	1	R	S	0.154821	mfdfa_qsd_ecoli_ciprofloxacin_20221129.bin	2.22766	1.25074	1.10678	0.00648031
320039	CIP218	NARA-2564	E. coli	ciprofloxacin	8	0.19	S	S	0.753084	mfdfa_qsd_ecoli_ciprofloxacin_20221129.bin	1.62731	0.958535	1.25258	0.00763261
32003a	CIP221	NARA-2798	E. coli	ciprofloxacin	8	1	R	R	-1.49639	mfdfa_qsd_ecoli_ciprofloxacin_20221129.bin	2.38758	1.00529	1.00944	0.0142176
330039	CIP218	NARA-2564	E. coli	ciprofloxacin	8	0.19	S	R	-0.592762	mfdfa_qsd_ecoli_ciprofloxacin_20221129.bin	2.1702	0.905241	1.40942	0.00773027
33003a	CIP221	NARA-2798	E. coli	ciprofloxacin	8	1	R	R	-3.65414	mfdfa_qsd_ecoli_ciprofloxacin_20221129.bin	3.46433	0.895501	1.62323	0.0122101
37001f	CIP216	NARA-1766	E. coli	ciprofloxacin	8	0.75	R	S	0.680135	mfdfa_qsd_ecoli_ciprofloxacin_20221129.bin	1.75115	0.847605	1.85585	0.0305258
1002b8	CIP222	DKH001	E. coli	ciprofloxacin	8	>32	R	R	-4.46111	mfdfa_qsd_ecoli_ciprofloxacin_20221129.bin	3.03204	0.657665	1.05109	0.0140769
1002b9	CIP226	DKH011	E. coli	ciprofloxacin	8	4	R	R	-1.80269	mfdfa_qsd_ecoli_ciprofloxacin_20221129.bin	2.55307	0.987962	1.26574	0.0317671
1102ae	CIP225	DKH010	E. coli	ciprofloxacin	8	1.5	R	R	-0.591039	mfdfa_qsd_ecoli_ciprofloxacin_20221129.bin	2.03634	0.91416	1.23881	0.0148751
150235	CIP225	DKH010	E. coli	ciprofloxacin	8	1.5	R	R	-1.25115	mfdfa_qsd_ecoli_ciprofloxacin_20221129.bin	2.23067	0.979578	0.968325	0.0132142
160233	CIP222	DKH001	E. coli	ciprofloxacin	8	>32	R	R	-3.23162	mfdfa_qsd_ecoli_ciprofloxacin_20221129.bin	2.37785	0.894453	0.936859	0.10365
160234	CIP226	DKH011	E. coli	ciprofloxacin	8	4	R	R	-1.24847	mfdfa_qsd_ecoli_ciprofloxacin_20221129.bin	1.87797	0.850357	1.05334	0.0524332
170215	CIP225	DKH010	E. coli	ciprofloxacin	8	1.5	R	R	-1.15059	mfdfa_qsd_ecoli_ciprofloxacin_20221129.bin	2.11171	1.01811	0.82412	0.0221786
18006e	CIP224	DKH003	E. coli	ciprofloxacin	8	0.38	I	S	1.36403	mfdfa_qsd_ecoli_ciprofloxacin_20221129.bin	1.46018	1.08837	1.02939	0.00515877
18006f	CIP227	DKH006	E. coli	ciprofloxacin	8	24	R	R	-2.96532	mfdfa_qsd_ecoli_ciprofloxacin_20221129.bin	2.84102	0.990071	0.784105	0.00497495
32003b	CIP224	DKH003	E. coli	ciprofloxacin	8	0.38	I	S	0.821403	mfdfa_qsd_ecoli_ciprofloxacin_20221129.bin	1.78645	1.03719	1.39872	0.0134435
32003c	CIP227	DKH006	E. coli	ciprofloxacin	8	24	R	R	-0.323224	mfdfa_qsd_ecoli_ciprofloxacin_20221129.bin	1.77108	0.924006	0.992094	0.0182041
33003b	CIP224	DKH003	E. coli	ciprofloxacin	8	0.38	I	R	-0.170758	mfdfa_qsd_ecoli_ciprofloxacin_20221129.bin	1.99258	0.970429	1.29805	0.0158755
33003c	CIP227	DKH006	E. coli	ciprofloxacin	8	24	R	R	-3.7393	mfdfa_qsd_ecoli_ciprofloxacin_20221129.bin	3.19292	0.949996	1.02062	0.0126117
370021	CIP222	DKH001	E. coli	ciprofloxacin	8	>32	R	R	-2.47671	mfdfa_qsd_ecoli_ciprofloxacin_20221129.bin	2.42526	0.976644	0.575034	0.0182937
370022	CIP226	DKH011	E. coli	ciprofloxacin	8	4	R	R	-1.4743	mfdfa_qsd_ecoli_ciprofloxacin_20221129.bin	2.07587	0.967197	0.74128	0.0278716
1002bb	CIP232	RN-224	E. coli	ciprofloxacin	8	0.25	S	S	6.19003	mfdfa_qsd_ecoli_ciprofloxacin_20221129.bin	1.27421	2.13385	1.33771	0.0291755
n47e71	CIP231	NA-034	E. coli	ciprofloxacin	8	0.25	S	R	-1.96244	mfdfa_qsd_ecoli_ciprofloxacin_20221129.bin	2.50578	0.980938	1.02795	0.0214366
n86e88	CIP231	NA-034	E. coli	ciprofloxacin	8	0.25	S	R	-2.06035	mfdfa_qsd_ecoli_ciprofloxacin_20221129.bin	2.73963	1.0099	1.23017	0.0174981
160236	CIP232	RN-224	E. coli	ciprofloxacin	8	0.25	S	S	4.24619	mfdfa_qsd_ecoli_ciprofloxacin_20221129.bin	1.17798	1.42038	1.62168	0.0154489
170216	CIP229	IHMA-2233003	E. coli	ciprofloxacin	8	0.125	S	R	-1.76507	mfdfa_qsd_ecoli_ciprofloxacin_20221129.bin	2.51978	0.853535	1.36157	0.0071529
nce5cf	CIP231	NA-034	E. coli	ciprofloxacin	8	0.25	S	S	3.236	mfdfa_qsd_ecoli_ciprofloxacin_20221129.bin	1.5258	1.52158	1.39069	0.0260555
n9b216	CIP230	NA-060	E. coli	ciprofloxacin	8	0.25	S	S	2.08751	mfdfa_qsd_ecoli_ciprofloxacin_20221129.bin	1.0311	1.08678	0.897677	0.0165198
nc65b2	CIP230	NA-060	E. coli	ciprofloxacin	8	0.25	S	S	2.72661	mfdfa_qsd_ecoli_ciprofloxacin_20221129.bin	0.973328	1.12649	1.50784	0.0665887
32003e	CIP233	B13	E. coli	ciprofloxacin	8	0.19	S	S	0.401948	mfdfa_qsd_ecoli_ciprofloxacin_20221129.bin	1.64707	0.976215	1.04807	0.0101908
nd197b	CIP230	NA-060	E. coli	ciprofloxacin	8	0.25	S	S	1.74725	mfdfa_qsd_ecoli_ciprofloxacin_20221129.bin	0.913354	0.896646	0.99396	0.0197256
33003e	CIP233	B13	E. coli	ciprofloxacin	8	0.19	S	R	-0.232918	mfdfa_qsd_ecoli_ciprofloxacin_20221129.bin	1.79573	0.764831	1.53844	0.0265493
370024	CIP232	RN-224	E. coli	ciprofloxacin	8	0.25	S	S	1.82473	mfdfa_qsd_ecoli_ciprofloxacin_20221129.bin	1.15842	0.88462	1.49707	0.0253289
1002bc	CIP234	NARA-2574	E. coli	ciprofloxacin	8	4	R	R	-8.07445	mfdfa_qsd_ecoli_ciprofloxacin_20221129.bin	4.2273	0.443718	1.27288	0.0189245
1002bd	CIP236	DKH015	E. coli	ciprofloxacin	8	2	R	R	-3.65529	mfdfa_qsd_ecoli_ciprofloxacin_20221129.bin	2.75717	0.76981	1.08059	0.0434158
150238	CIP235	NARA-2798	E. coli	ciprofloxacin	8	1	R	S	5.00344	mfdfa_qsd_ecoli_ciprofloxacin_20221129.bin	1.65041	1.87273	1.73549	0.0170812
160238	CIP236	DKH015	E. coli	ciprofloxacin	8	2	R	S	0.805838	mfdfa_qsd_ecoli_ciprofloxacin_20221129.bin	1.64771	1.03123	1.28419	0.0252753
170218	CIP235	NARA-2798	E. coli	ciprofloxacin	8	1	R	S	0.0855463	mfdfa_qsd_ecoli_ciprofloxacin_20221129.bin	1.49729	0.762225	1.33332	0.0338469
180072	CIP238	RYC-153	E. coli	ciprofloxacin	8	0.094	S	S	1.46579	mfdfa_qsd_ecoli_ciprofloxacin_20221129.bin	1.36819	0.876696	1.46163	0.00532486
32003f	CIP238	RYC-153	E. coli	ciprofloxacin	8	0.094	S	S	1.61779	mfdfa_qsd_ecoli_ciprofloxacin_20221129.bin	1.35158	0.84202	1.67659	0.0132506
33003f	CIP238	RYC-153	E. coli	ciprofloxacin	8	0.094	S	S	0.424215	mfdfa_qsd_ecoli_ciprofloxacin_20221129.bin	1.78234	0.816608	1.65852	0.0102209
370025	CIP234	NARA-2574	E. coli	ciprofloxacin	8	4	R	R	-8.51783	mfdfa_qsd_ecoli_ciprofloxacin_20221129.bin	4.7457	0.879954	0.971986	0.0456197
370026	CIP236	DKH015	E. coli	ciprofloxacin	8	2	R	R	-7.61954	mfdfa_qsd_ecoli_ciprofloxacin_20221129.bin	4.48849	0.873771	0.921331	0.0197002
1102b4	CIP239	DKH003	E. coli	ciprofloxacin	8	0.38	I	S	0.257161	mfdfa_qsd_ecoli_ciprofloxacin_20221129.bin	1.65879	0.906063	1.1586	0.0114796
15023b	CIP239	DKH003	E. coli	ciprofloxacin	8	0.38	I	S	3.41766	mfdfa_qsd_ecoli_ciprofloxacin_20221129.bin	1.03336	1.36918	0.974393	0.0101927
17021b	CIP239	DKH003	E. coli	ciprofloxacin	8	0.38	I	S	0.862326	mfdfa_qsd_ecoli_ciprofloxacin_20221129.bin	1.57415	1.05314	1.03249	0.0107215
1002c1	CIP243	RYC-153	E. coli	ciprofloxacin	8	0.094	S	S	0.0521965	mfdfa_qsd_ecoli_ciprofloxacin_20221129.bin	1.70471	0.962034	0.985157	0.013328
1102b6	CIP242	RYC-152	E. coli	ciprofloxacin	8	0.064	S	S	1.33859	mfdfa_qsd_ecoli_ciprofloxacin_20221129.bin	1.37505	1.078	0.964272	0.0122422
15023d	CIP242	RYC-152	E. coli	ciprofloxacin	8	0.064	S	R	-0.205404	mfdfa_qsd_ecoli_ciprofloxacin_20221129.bin	1.87141	0.81908	1.46876	0.0176029
16023c	CIP243	RYC-153	E. coli	ciprofloxacin	8	0.094	S	S	0.780336	mfdfa_qsd_ecoli_ciprofloxacin_20221129.bin	1.80424	0.955107	1.63786	0.0180837
17021d	CIP242	RYC-152	E. coli	ciprofloxacin	8	0.064	S	S	3.10398	mfdfa_qsd_ecoli_ciprofloxacin_20221129.bin	1.19963	1.18961	1.50509	0.0136349
180076	CIP244	DKH010	E. coli	ciprofloxacin	8	1.5	R	R	-3.93983	mfdfa_qsd_ecoli_ciprofloxacin_20221129.bin	3.47419	1.02242	1.12018	0.00757999
320043	CIP244	DKH010	E. coli	ciprofloxacin	8	1.5	R	R	-1.70629	mfdfa_qsd_ecoli_ciprofloxacin_20221129.bin	2.69671	1.12842	1.03603	0.0106647
330043	CIP244	DKH010	E. coli	ciprofloxacin	8	1.5	R	S	1.76743	mfdfa_qsd_ecoli_ciprofloxacin_20221129.bin	1.72227	1.10119	1.7135	0.0128031
37002a	CIP243	RYC-153	E. coli	ciprofloxacin	8	0.094	S	R	-2.35096	mfdfa_qsd_ecoli_ciprofloxacin_20221129.bin	2.65196	0.96432	1.06089	0.0215981
1002c2	CIP246	RYC-130	E. coli	ciprofloxacin	8	1	R	S	2.07273	mfdfa_qsd_ecoli_ciprofloxacin_20221129.bin	1.26524	1.21371	0.971999	0.0197279
180077	CIP247	RYC-130	E. coli	ciprofloxacin	8	1	R	S	3.48858	mfdfa_qsd_ecoli_ciprofloxacin_20221129.bin	0.874047	1.2625	1.38935	0.0545821
320044	CIP247	RYC-130	E. coli	ciprofloxacin	8	1	R	S	1.9488	mfdfa_qsd_ecoli_ciprofloxacin_20221129.bin	1.29566	1.24084	0.997449	0.0343428
330044	CIP247	RYC-130	E. coli	ciprofloxacin	8	1	R	R	-0.315737	mfdfa_qsd_ecoli_ciprofloxacin_20221129.bin	1.61427	0.943929	0.849941	0.036066
37002b	CIP246	RYC-130	E. coli	ciprofloxacin	8	1	R	S	1.42821	mfdfa_qsd_ecoli_ciprofloxacin_20221129.bin	1.37087	1.07915	1.06405	0.0189477

## Sheet: CIP Model (Ecoli) Test
exp_id	sample_id	strain	species	antibiotic	concentration	mic	reference phenotype	classified_as	score	model_name	SP1	SP2	SP3	SP4
010231	CCIP002	RN-143	E. coli	ciprofloxacin	8	0.016	S	S	3.04031	mfdfa_qsd_ecoli_ciprofloxacin_20221129.bin	0.469173	1.01109	0.701182	0.00618677
0201c9	CCIP002	RN-143	E. coli	ciprofloxacin	8	0.016	S	S	1.86015	mfdfa_qsd_ecoli_ciprofloxacin_20221129.bin	0.648414	0.918509	0.563225	0.0155274
050203	CCIP002	RN-143	E. coli	ciprofloxacin	8	0.016	S	S	3.10111	mfdfa_qsd_ecoli_ciprofloxacin_20221129.bin	0.509382	1.02006	0.780184	0.00633343
010232	CCIP003	RN-144	E. coli	ciprofloxacin	8	0.023	S	S	2.16722	mfdfa_qsd_ecoli_ciprofloxacin_20221129.bin	0.94821	1.07619	0.807912	0.0122418
0201ca	CCIP003	RN-144	E. coli	ciprofloxacin	8	0.023	S	S	1.06897	mfdfa_qsd_ecoli_ciprofloxacin_20221129.bin	1.16855	0.89121	0.941857	0.0135565
050204	CCIP003	RN-144	E. coli	ciprofloxacin	8	0.023	S	S	1.79163	mfdfa_qsd_ecoli_ciprofloxacin_20221129.bin	1.02669	1.01907	0.834928	0.01161
010247	CIPPE_001	RN-174	E. coli	ciprofloxacin	8	0.006	S	S	3.7172	mfdfa_qsd_ecoli_ciprofloxacin_20221129.bin	0.359789	1.11774	0.687202	0.00656144
0201df	CIPPE_001	RN-174	E. coli	ciprofloxacin	8	0.006	S	S	4.40701	mfdfa_qsd_ecoli_ciprofloxacin_20221129.bin	0.716115	1.3605	1.0754	0.00682392
050219	CIPPE_001	RN-174	E. coli	ciprofloxacin	8	0.006	S	S	3.20677	mfdfa_qsd_ecoli_ciprofloxacin_20221129.bin	0.691061	1.12966	0.842396	0.00394876
06011d	CIPPE_006	RN-182	E. coli	ciprofloxacin	8	32	R	S	0.209246	mfdfa_qsd_ecoli_ciprofloxacin_20221129.bin	1.62356	0.98959	0.835878	0.00697659
0700f2	CIPPE_006	RN-182	E. coli	ciprofloxacin	8	32	R	R	-1.39518	mfdfa_qsd_ecoli_ciprofloxacin_20221129.bin	2.14288	0.861992	1.00861	0.0107398
0800fd	CIPPE_006	RN-182	E. coli	ciprofloxacin	8	32	R	R	-1.8724	mfdfa_qsd_ecoli_ciprofloxacin_20221129.bin	2.18983	0.887448	0.734785	0.0113091
010256	CIPPE_008	RN-184	E. coli	ciprofloxacin	8	0.016	S	S	1.96416	mfdfa_qsd_ecoli_ciprofloxacin_20221129.bin	0.971389	1.00651	0.940174	0.0184964
0201ee	CIPPE_008	RN-184	E. coli	ciprofloxacin	8	0.016	S	S	2.38049	mfdfa_qsd_ecoli_ciprofloxacin_20221129.bin	0.694314	0.970731	0.825995	0.0157244
010258	CIPPE_009	RN-186	E. coli	ciprofloxacin	8	0.032	S	S	1.90693	mfdfa_qsd_ecoli_ciprofloxacin_20221129.bin	1.09485	1.10883	0.847876	0.0182455
0201f0	CIPPE_009	RN-186	E. coli	ciprofloxacin	8	0.032	S	S	1.68987	mfdfa_qsd_ecoli_ciprofloxacin_20221129.bin	1.05998	1.03957	0.888538	0.025511
05022a	CIPPE_009	RN-186	E. coli	ciprofloxacin	8	0.032	S	S	1.42879	mfdfa_qsd_ecoli_ciprofloxacin_20221129.bin	1.18244	1.01691	0.879094	0.0137016
010260	CIPPE_011	RN-193	E. coli	ciprofloxacin	8	0.016	S	S	0.730624	mfdfa_qsd_ecoli_ciprofloxacin_20221129.bin	1.38765	0.912238	1.09508	0.0219952
0201f8	CIPPE_011	RN-193	E. coli	ciprofloxacin	8	0.016	S	S	3.95271	mfdfa_qsd_ecoli_ciprofloxacin_20221129.bin	0.368361	1.26469	0.558104	0.0151653
050232	CIPPE_011	RN-193	E. coli	ciprofloxacin	8	0.016	S	S	1.66542	mfdfa_qsd_ecoli_ciprofloxacin_20221129.bin	1.12354	1.07074	0.804221	0.0141031
010269	CIPPE_012	RN-205	E. coli	ciprofloxacin	8	0.016	S	S	2.62619	mfdfa_qsd_ecoli_ciprofloxacin_20221129.bin	0.660985	0.982148	0.808542	0.00501587
020202	CIPPE_012	RN-205	E. coli	ciprofloxacin	8	0.016	S	S	2.42762	mfdfa_qsd_ecoli_ciprofloxacin_20221129.bin	0.919971	1.03947	0.947241	0.00441117
05023b	CIPPE_012	RN-205	E. coli	ciprofloxacin	8	0.016	S	S	1.92615	mfdfa_qsd_ecoli_ciprofloxacin_20221129.bin	1.13174	1.04356	0.976573	0.00617733
01027d	CIPPE_013	RN-212	E. coli	ciprofloxacin	8	0.023	S	S	1.92409	mfdfa_qsd_ecoli_ciprofloxacin_20221129.bin	1.02127	1.04868	0.958256	0.0267013
020216	CIPPE_013	RN-212	E. coli	ciprofloxacin	8	0.023	S	S	1.59279	mfdfa_qsd_ecoli_ciprofloxacin_20221129.bin	1.37313	1.14609	1.0352	0.022584
05024f	CIPPE_013	RN-212	E. coli	ciprofloxacin	8	0.023	S	S	1.97187	mfdfa_qsd_ecoli_ciprofloxacin_20221129.bin	1.05815	1.01404	1.0616	0.0184918
010282	CIPPE_017	RN-217	E. coli	ciprofloxacin	8	0.023	S	S	1.54659	mfdfa_qsd_ecoli_ciprofloxacin_20221129.bin	1.29015	1.07574	1.03692	0.0211944
02021b	CIPPE_017	RN-217	E. coli	ciprofloxacin	8	0.023	S	S	1.95701	mfdfa_qsd_ecoli_ciprofloxacin_20221129.bin	0.905474	1.02948	0.785259	0.0194261
050254	CIPPE_017	RN-217	E. coli	ciprofloxacin	8	0.023	S	S	1.31089	mfdfa_qsd_ecoli_ciprofloxacin_20221129.bin	0.720649	0.881015	0.494228	0.0230842
010287	CIPPE_018	RN-219	E. coli	ciprofloxacin	8	0.008	S	S	2.21277	mfdfa_qsd_ecoli_ciprofloxacin_20221129.bin	0.528957	0.99754	0.424994	0.0185526
020220	CIPPE_018	RN-219	E. coli	ciprofloxacin	8	0.008	S	R	-0.79776	mfdfa_qsd_ecoli_ciprofloxacin_20221129.bin	1.62417	0.816685	0.726266	0.017142
050259	CIPPE_018	RN-219	E. coli	ciprofloxacin	8	0.008	S	S	2.65323	mfdfa_qsd_ecoli_ciprofloxacin_20221129.bin	0.679999	1.20972	0.44161	0.0219226
060138	CIPPE_019	RN-225	E. coli	ciprofloxacin	8	0.016	S	S	3.74598	mfdfa_qsd_ecoli_ciprofloxacin_20221129.bin	0.340224	0.961959	1.0808	0.0101977
07010d	CIPPE_019	RN-225	E. coli	ciprofloxacin	8	0.016	S	S	3.53885	mfdfa_qsd_ecoli_ciprofloxacin_20221129.bin	0.672489	1.3253	0.57577	0.00811287
080118	CIPPE_019	RN-225	E. coli	ciprofloxacin	8	0.016	S	S	3.79871	mfdfa_qsd_ecoli_ciprofloxacin_20221129.bin	0.736962	1.32844	0.809738	0.00607314
01028f	CIPPE_021	RN-226	E. coli	ciprofloxacin	8	0.023	S	S	2.26219	mfdfa_qsd_ecoli_ciprofloxacin_20221129.bin	0.934671	1.07784	0.889974	0.01831
020228	CIPPE_021	RN-226	E. coli	ciprofloxacin	8	0.023	S	S	1.23549	mfdfa_qsd_ecoli_ciprofloxacin_20221129.bin	1.21584	1.07289	0.751306	0.0226795
050261	CIPPE_021	RN-226	E. coli	ciprofloxacin	8	0.023	S	S	2.03026	mfdfa_qsd_ecoli_ciprofloxacin_20221129.bin	1.08296	1.10585	0.940344	0.0217835
06013b	CIPPE_022	RN-227	E. coli	ciprofloxacin	8	0.023	S	S	1.56511	mfdfa_qsd_ecoli_ciprofloxacin_20221129.bin	0.825837	0.879593	0.769362	0.0173878
070110	CIPPE_022	RN-227	E. coli	ciprofloxacin	8	0.023	S	S	1.5209	mfdfa_qsd_ecoli_ciprofloxacin_20221129.bin	0.789504	0.771075	1.11676	0.0380361
08011b	CIPPE_022	RN-227	E. coli	ciprofloxacin	8	0.023	S	S	2.97017	mfdfa_qsd_ecoli_ciprofloxacin_20221129.bin	0.734507	1.1732	0.806718	0.0218458
01029b	CIPPE_025	RN-233	E. coli	ciprofloxacin	8	0.016	S	S	4.96925	mfdfa_qsd_ecoli_ciprofloxacin_20221129.bin	0.259278	1.41513	0.805072	0.0351943
020234	CIPPE_025	RN-233	E. coli	ciprofloxacin	8	0.016	S	S	1.85159	mfdfa_qsd_ecoli_ciprofloxacin_20221129.bin	0.859336	0.92728	0.974116	0.0289255
05026d	CIPPE_025	RN-233	E. coli	ciprofloxacin	8	0.016	S	S	2.65313	mfdfa_qsd_ecoli_ciprofloxacin_20221129.bin	0.434917	1.01784	0.506922	0.0197603
06013e	CIPPE_026	RN-238	E. coli	ciprofloxacin	8	0.023	S	S	3.357	mfdfa_qsd_ecoli_ciprofloxacin_20221129.bin	0.124623	1.14547	0.0879965	0.0130203
070113	CIPPE_026	RN-238	E. coli	ciprofloxacin	8	0.023	S	S	4.15065	mfdfa_qsd_ecoli_ciprofloxacin_20221129.bin	0.117315	1.03603	0.824141	0.0130907
08011e	CIPPE_026	RN-238	E. coli	ciprofloxacin	8	0.023	S	S	2.67527	mfdfa_qsd_ecoli_ciprofloxacin_20221129.bin	0.752343	1.09056	0.801907	0.0152948
0102a4	CIPPE_028	RN-239	E. coli	ciprofloxacin	8	0.012	S	S	1.65216	mfdfa_qsd_ecoli_ciprofloxacin_20221129.bin	0.856918	0.947186	0.741077	0.0215649
02023c	CIPPE_028	RN-239	E. coli	ciprofloxacin	8	0.012	S	S	2.35561	mfdfa_qsd_ecoli_ciprofloxacin_20221129.bin	0.77517	1.07479	0.754456	0.0242643
050275	CIPPE_028	RN-239	E. coli	ciprofloxacin	8	0.012	S	S	2.35623	mfdfa_qsd_ecoli_ciprofloxacin_20221129.bin	0.763516	1.16083	0.783493	0.0555677
0102a6	CIPPE_029	RN-240	E. coli	ciprofloxacin	8	0.016	S	S	1.70737	mfdfa_qsd_ecoli_ciprofloxacin_20221129.bin	1.14122	1.04832	1.04759	0.0308146
02023e	CIPPE_029	RN-240	E. coli	ciprofloxacin	8	0.016	S	S	1.02918	mfdfa_qsd_ecoli_ciprofloxacin_20221129.bin	0.718322	0.867424	0.522063	0.0439182
050277	CIPPE_029	RN-240	E. coli	ciprofloxacin	8	0.016	S	S	1.83418	mfdfa_qsd_ecoli_ciprofloxacin_20221129.bin	0.831813	1.01329	0.760389	0.0347931
060140	CIPPE_030	RN-241	E. coli	ciprofloxacin	8	0.023	S	S	1.51784	mfdfa_qsd_ecoli_ciprofloxacin_20221129.bin	1.06501	1.03549	0.813953	0.0270145
070115	CIPPE_030	RN-241	E. coli	ciprofloxacin	8	0.023	S	S	1.69803	mfdfa_qsd_ecoli_ciprofloxacin_20221129.bin	1.09358	1.00707	0.886705	0.00860593
080120	CIPPE_030	RN-241	E. coli	ciprofloxacin	8	0.023	S	S	1.15446	mfdfa_qsd_ecoli_ciprofloxacin_20221129.bin	1.13577	0.900807	0.908849	0.0122387
060144	CIPPE_033	RN-244	E. coli	ciprofloxacin	8	0.032	S	S	0.493535	mfdfa_qsd_ecoli_ciprofloxacin_20221129.bin	1.3232	0.788032	1.14114	0.0207469
070119	CIPPE_033	RN-244	E. coli	ciprofloxacin	8	0.032	S	S	1.0019	mfdfa_qsd_ecoli_ciprofloxacin_20221129.bin	0.782787	0.967888	0.763627	0.0931368
080124	CIPPE_033	RN-244	E. coli	ciprofloxacin	8	0.032	S	S	0.226762	mfdfa_qsd_ecoli_ciprofloxacin_20221129.bin	1.65095	0.939248	1.34315	0.0477582
0102af	CIPPE_034	RN-246	E. coli	ciprofloxacin	8	0.012	S	S	3.05466	mfdfa_qsd_ecoli_ciprofloxacin_20221129.bin	0.850432	1.25978	0.792757	0.0174077
020247	CIPPE_034	RN-246	E. coli	ciprofloxacin	8	0.012	S	S	2.66719	mfdfa_qsd_ecoli_ciprofloxacin_20221129.bin	1.01696	1.1124	1.10039	0.00848376
050280	CIPPE_034	RN-246	E. coli	ciprofloxacin	8	0.012	S	S	2.93434	mfdfa_qsd_ecoli_ciprofloxacin_20221129.bin	0.880867	1.1211	1.02163	0.0074717
0102bb	CIPPE_035	RN-254	E. coli	ciprofloxacin	8	0.016	S	S	2.11382	mfdfa_qsd_ecoli_ciprofloxacin_20221129.bin	0.915383	1.02309	0.872061	0.0145963
020253	CIPPE_035	RN-254	E. coli	ciprofloxacin	8	0.016	S	S	2.42875	mfdfa_qsd_ecoli_ciprofloxacin_20221129.bin	0.762988	1.06646	0.715529	0.0138824
05028c	CIPPE_035	RN-254	E. coli	ciprofloxacin	8	0.016	S	S	2.20615	mfdfa_qsd_ecoli_ciprofloxacin_20221129.bin	0.978322	1.09368	0.86462	0.0157429
0102c0	CIPPE_036	RN-257	E. coli	ciprofloxacin	8	0.016	S	S	3.09876	mfdfa_qsd_ecoli_ciprofloxacin_20221129.bin	0.849948	1.15138	0.966926	0.00339217
020258	CIPPE_036	RN-257	E. coli	ciprofloxacin	8	0.016	S	S	3.10684	mfdfa_qsd_ecoli_ciprofloxacin_20221129.bin	0.706181	1.13466	0.824246	0.00776972
050291	CIPPE_036	RN-257	E. coli	ciprofloxacin	8	0.016	S	S	3.38302	mfdfa_qsd_ecoli_ciprofloxacin_20221129.bin	0.906439	1.30525	0.862468	0.00428657
0102c3	CIPPE_037	RN-258	E. coli	ciprofloxacin	8	0.064	S	S	1.65438	mfdfa_qsd_ecoli_ciprofloxacin_20221129.bin	1.11716	0.989	1.11646	0.0301966
02025b	CIPPE_037	RN-258	E. coli	ciprofloxacin	8	0.064	S	S	2.82939	mfdfa_qsd_ecoli_ciprofloxacin_20221129.bin	0.863238	1.13477	0.87462	0.00467928
050294	CIPPE_037	RN-258	E. coli	ciprofloxacin	8	0.064	S	S	1.4611	mfdfa_qsd_ecoli_ciprofloxacin_20221129.bin	1.30892	1.0591	0.972743	0.0111609
060149	CIPPE_038	RN-258	E. coli	ciprofloxacin	8	0.064	S	S	3.18221	mfdfa_qsd_ecoli_ciprofloxacin_20221129.bin	1.07926	1.25853	1.13056	0.00528607
07011e	CIPPE_038	RN-258	E. coli	ciprofloxacin	8	0.064	S	S	4.4564	mfdfa_qsd_ecoli_ciprofloxacin_20221129.bin	0.595812	1.30819	1.04983	0.00744137
080129	CIPPE_038	RN-258	E. coli	ciprofloxacin	8	0.064	S	S	1.86494	mfdfa_qsd_ecoli_ciprofloxacin_20221129.bin	1.31504	1.02763	1.24809	0.00433098
0102ca	CIPPE_039	RN-261	E. coli	ciprofloxacin	8	0.016	S	S	3.84801	mfdfa_qsd_ecoli_ciprofloxacin_20221129.bin	1.31163	0.989748	2.73609	0.0285046
020261	CIPPE_039	RN-261	E. coli	ciprofloxacin	8	0.016	S	S	2.2844	mfdfa_qsd_ecoli_ciprofloxacin_20221129.bin	1.15199	1.29465	0.708346	0.0172499
05029a	CIPPE_039	RN-261	E. coli	ciprofloxacin	8	0.016	S	S	2.99151	mfdfa_qsd_ecoli_ciprofloxacin_20221129.bin	1.00262	1.24479	0.987066	0.0124499
1901b2	CIP267	BZ023	E. coli	ciprofloxacin	8	0.125	S	S	2.069	mfdfa_qsd_ecoli_ciprofloxacin_20221129.bin	1.1149	0.98043	1.39955	0.0319112
36004c	CIP267	BZ023	E. coli	ciprofloxacin	8	0.125	S	S	4.08069	mfdfa_qsd_ecoli_ciprofloxacin_20221129.bin	1.26481	1.16008	2.44023	0.0343724
370061	CIP267	BZ023	E. coli	ciprofloxacin	8	0.125	S	S	2.79037	mfdfa_qsd_ecoli_ciprofloxacin_20221129.bin	1.39201	1.19955	1.60171	0.0150923
1901b7	CIP269	BZ024	E. coli	ciprofloxacin	8	0.064	S	R	-1.68408	mfdfa_qsd_ecoli_ciprofloxacin_20221129.bin	2.06303	0.742341	1.69834	0.0966672
360051	CIP269	BZ024	E. coli	ciprofloxacin	8	0.064	S	S	1.8836	mfdfa_qsd_ecoli_ciprofloxacin_20221129.bin	0.917798	1.1013	0.860947	0.0531701
370066	CIP269	BZ024	E. coli	ciprofloxacin	8	0.064	S	R	-1.72138	mfdfa_qsd_ecoli_ciprofloxacin_20221129.bin	1.49007	0.968275	0.784634	0.163832
100302	CIP271	BZ015	E. coli	ciprofloxacin	8	0.008	S	S	1.35985	mfdfa_qsd_ecoli_ciprofloxacin_20221129.bin	0.649898	1.07652	0.949443	0.146905
1102ea	CIP271	BZ015	E. coli	ciprofloxacin	8	0.008	S	S	6.43168	mfdfa_qsd_ecoli_ciprofloxacin_20221129.bin	0.954451	1.93986	1.46104	0.0297462
1202be	CIP271	BZ015	E. coli	ciprofloxacin	8	0.008	S	S	2.96111	mfdfa_qsd_ecoli_ciprofloxacin_20221129.bin	0.706902	1.19842	0.716639	0.0242282
100305	CIP273	BZ005	E. coli	ciprofloxacin	8	>32	R	S	3.11716	mfdfa_qsd_ecoli_ciprofloxacin_20221129.bin	0.394961	1.20089	0.470612	0.0427051
1102ed	CIP273	BZ005	E. coli	ciprofloxacin	8	>32	R	S	1.27208	mfdfa_qsd_ecoli_ciprofloxacin_20221129.bin	0.192642	1.07926	0.316992	0.163959
1202c1	CIP273	BZ005	E. coli	ciprofloxacin	8	>32	R	S	0.943063	mfdfa_qsd_ecoli_ciprofloxacin_20221129.bin	1.5982	1.04293	1.36743	0.0381909
1102f4	CIP276	BZ023	E. coli	ciprofloxacin	8	0.125	S	S	4.47036	mfdfa_qsd_ecoli_ciprofloxacin_20221129.bin	1.68477	1.96242	1.25766	0.0182582
15029a	CIP276	BZ023	E. coli	ciprofloxacin	8	0.125	S	S	1.78635	mfdfa_qsd_ecoli_ciprofloxacin_20221129.bin	1.28947	1.16846	1.20042	0.0510562
1102ff	CIP278	BZ024	E. coli	ciprofloxacin	8	0.064	S	R	-1.31659	mfdfa_qsd_ecoli_ciprofloxacin_20221129.bin	2.424	0.866069	1.50294	0.0130799
1202d4	CIP279	BZ015	E. coli	ciprofloxacin	8	0.008	S	S	2.08474	mfdfa_qsd_ecoli_ciprofloxacin_20221129.bin	0.757858	1.10366	0.868998	0.0704102
1502a5	CIP278	BZ024	E. coli	ciprofloxacin	8	0.064	S	R	-0.18073	mfdfa_qsd_ecoli_ciprofloxacin_20221129.bin	1.90925	0.848209	1.45438	0.015424
100325	CIP280	BZ005	E. coli	ciprofloxacin	8	>32	R	R	-5.21637	mfdfa_qsd_ecoli_ciprofloxacin_20221129.bin	2.90226	1.14068	0.0697799	0.118201
1202e0	CIP280	BZ005	E. coli	ciprofloxacin	8	>32	R	R	-4.20473	mfdfa_qsd_ecoli_ciprofloxacin_20221129.bin	3.00134	0.576602	1.3478	0.0131656
1602a3	CIP280	BZ005	E. coli	ciprofloxacin	8	>32	R	S	0.973977	mfdfa_qsd_ecoli_ciprofloxacin_20221129.bin	0.922265	1.42012	0.602171	0.183093
10032a	CIP283	BZ006	E. coli	ciprofloxacin	8	16	R	R	-6.28248	mfdfa_qsd_ecoli_ciprofloxacin_20221129.bin	3.63028	0.77632	1.26255	0.0968478
1202e5	CIP283	BZ006	E. coli	ciprofloxacin	8	16	R	R	-9.83987	mfdfa_qsd_ecoli_ciprofloxacin_20221129.bin	4.42149	0.376703	0.760541	0.0306919
1602a8	CIP283	BZ006	E. coli	ciprofloxacin	8	16	R	R	-5.17038	mfdfa_qsd_ecoli_ciprofloxacin_20221129.bin	4.01018	0.923376	1.87587	0.0603232
1602ad	CIP284	BZ013	E. coli	ciprofloxacin	8	>32	R	R	-13.5037	mfdfa_qsd_ecoli_ciprofloxacin_20221129.bin	6.68783	0.624909	1.56386	0.0433995
100337	CIP289	BZ014	E. coli	ciprofloxacin	8	0.008	S	R	-2.54589	mfdfa_qsd_ecoli_ciprofloxacin_20221129.bin	2.65472	0.887757	1.43221	0.0584486
1202f3	CIP289	BZ014	E. coli	ciprofloxacin	8	0.008	S	S	7.83026	mfdfa_qsd_ecoli_ciprofloxacin_20221129.bin	0.78498	2.23953	1.4286	0.0428481
1602b6	CIP289	BZ014	E. coli	ciprofloxacin	8	0.008	S	S	1.25849	mfdfa_qsd_ecoli_ciprofloxacin_20221129.bin	1.29449	1.05252	0.956301	0.0250564
10033f	CIP297	BZ001	E. coli	ciprofloxacin	8	0.125	S	S	2.10359	mfdfa_qsd_ecoli_ciprofloxacin_20221129.bin	1.28098	1.43979	1.17326	0.106284
100340	CIP297	BZ001	E. coli	ciprofloxacin	8	0.125	S	R	-1.26711	mfdfa_qsd_ecoli_ciprofloxacin_20221129.bin	1.92136	0.809555	1.49153	0.0872087
1202fa	CIP297	BZ001	E. coli	ciprofloxacin	8	0.125	S	R	-0.703223	mfdfa_qsd_ecoli_ciprofloxacin_20221129.bin	1.76039	1.00753	1.06841	0.0827664
1202fb	CIP297	BZ001	E. coli	ciprofloxacin	8	0.125	S	R	-0.689975	mfdfa_qsd_ecoli_ciprofloxacin_20221129.bin	2.32517	1.00363	1.60794	0.0389755
1602be	CIP297	BZ001	E. coli	ciprofloxacin	8	0.125	S	R	-0.121507	mfdfa_qsd_ecoli_ciprofloxacin_20221129.bin	2.01863	0.986997	1.48243	0.0347835
1602bf	CIP297	BZ001	E. coli	ciprofloxacin	8	0.125	S	S	1.23961	mfdfa_qsd_ecoli_ciprofloxacin_20221129.bin	1.5866	1.06179	1.33243	0.0195976
1901f5	CIP310	BZ014	E. coli	ciprofloxacin	8	0.008	S	R	-2.35492	mfdfa_qsd_ecoli_ciprofloxacin_20221129.bin	2.57154	0.58651	1.92137	0.03066
38000b	CIP310	BZ014	E. coli	ciprofloxacin	8	0.008	S	R	-4.73864	mfdfa_qsd_ecoli_ciprofloxacin_20221129.bin	2.87345	0.558697	1.00168	0.0296003
39000a	CIP310	BZ014	E. coli	ciprofloxacin	8	0.008	S	R	-1.812	mfdfa_qsd_ecoli_ciprofloxacin_20221129.bin	2.44222	0.830111	1.38698	0.0216292
10034c	TCIP028	RN-68	E. coli	ciprofloxacin	8	0.19	S	S	1.68736	mfdfa_qsd_ecoli_ciprofloxacin_20221129.bin	1.3455	1.07284	1.1481	0.0129105
100355	CIP324	BZ011	E. coli	ciprofloxacin	8	>32	R	R	-1.66978	mfdfa_qsd_ecoli_ciprofloxacin_20221129.bin	1.70854	0.708287	0.53735	0.0106696
12030f	CIP324	BZ011	E. coli	ciprofloxacin	8	>32	R	R	-2.73539	mfdfa_qsd_ecoli_ciprofloxacin_20221129.bin	2.18126	0.547879	1.06311	0.0167429
1602d4	CIP324	BZ011	E. coli	ciprofloxacin	8	>32	R	R	-7.71198	mfdfa_qsd_ecoli_ciprofloxacin_20221129.bin	4.1911	0.529051	1.26317	0.0229635
1901fd	CIP327	BZ014	E. coli	ciprofloxacin	8	0.008	S	S	1.21344	mfdfa_qsd_ecoli_ciprofloxacin_20221129.bin	1.03303	0.952915	0.818153	0.0318089
390014	CIP327	BZ014	E. coli	ciprofloxacin	8	0.008	S	S	1.74457	mfdfa_qsd_ecoli_ciprofloxacin_20221129.bin	1.07301	0.947026	1.08028	0.0149929
100358	CIP331	BZ008	E. coli	ciprofloxacin	8	>32	R	R	-1.2449	mfdfa_qsd_ecoli_ciprofloxacin_20221129.bin	2.06661	0.816968	1.3805	0.0463809
120312	CIP331	BZ008	E. coli	ciprofloxacin	8	>32	R	R	-3.15389	mfdfa_qsd_ecoli_ciprofloxacin_20221129.bin	2.63455	0.875474	0.919381	0.0410406
1602d7	CIP331	BZ008	E. coli	ciprofloxacin	8	>32	R	S	0.131156	mfdfa_qsd_ecoli_ciprofloxacin_20221129.bin	1.95556	0.9365	1.62796	0.0308521
100359	CIP334	BZ009	E. coli	ciprofloxacin	8	>32	R	R	-0.521055	mfdfa_qsd_ecoli_ciprofloxacin_20221129.bin	1.60766	0.612737	1.35242	0.015946
120313	CIP334	BZ009	E. coli	ciprofloxacin	8	>32	R	R	-0.484946	mfdfa_qsd_ecoli_ciprofloxacin_20221129.bin	1.65492	0.597572	1.5186	0.0201212
1602d8	CIP334	BZ009	E. coli	ciprofloxacin	8	>32	R	R	-3.71467	mfdfa_qsd_ecoli_ciprofloxacin_20221129.bin	3.29799	0.785849	1.66485	0.0210339
10035b	CIP339	BZ017	E. coli	ciprofloxacin	8	>32	R	R	-1.18765	mfdfa_qsd_ecoli_ciprofloxacin_20221129.bin	1.76831	0.816621	0.754474	0.0221314
110343	CIP341	BZ018	E. coli	ciprofloxacin	8	0.094	S	S	2.02605	mfdfa_qsd_ecoli_ciprofloxacin_20221129.bin	1.08991	1.10479	0.891384	0.014448
120315	CIP339	BZ017	E. coli	ciprofloxacin	8	>32	R	R	-3.04909	mfdfa_qsd_ecoli_ciprofloxacin_20221129.bin	2.11309	0.669024	0.804322	0.0573743
1502ec	CIP341	BZ018	E. coli	ciprofloxacin	8	0.094	S	S	1.83347	mfdfa_qsd_ecoli_ciprofloxacin_20221129.bin	1.59621	1.37377	0.987424	0.0237912
1602da	CIP339	BZ017	E. coli	ciprofloxacin	8	>32	R	R	-2.37408	mfdfa_qsd_ecoli_ciprofloxacin_20221129.bin	2.11495	0.576457	1.14719	0.0212742
1702bd	CIP341	BZ018	E. coli	ciprofloxacin	8	0.094	S	S	2.42831	mfdfa_qsd_ecoli_ciprofloxacin_20221129.bin	1.44958	1.44364	0.927145	0.0207934
10035d	CIP343	BZ018	E. coli	ciprofloxacin	8	0.094	S	S	2.16187	mfdfa_qsd_ecoli_ciprofloxacin_20221129.bin	1.44301	1.32556	1.08685	0.0264471
120317	CIP343	BZ018	E. coli	ciprofloxacin	8	0.094	S	S	2.04421	mfdfa_qsd_ecoli_ciprofloxacin_20221129.bin	1.45596	1.03949	1.71376	0.0247328
1602dc	CIP343	BZ018	E. coli	ciprofloxacin	8	0.094	S	S	4.42766	mfdfa_qsd_ecoli_ciprofloxacin_20221129.bin	1.45019	1.72129	1.44802	0.0179885
10035e	CIP345	BZ017	E. coli	ciprofloxacin	8	>32	R	S	8.17344	mfdfa_qsd_ecoli_ciprofloxacin_20221129.bin	2.50297	3.93828	0.721648	0.106935
120318	CIP345	BZ017	E. coli	ciprofloxacin	8	>32	R	R	-0.683467	mfdfa_qsd_ecoli_ciprofloxacin_20221129.bin	2.56469	0.776313	2.51275	0.0362949
1602dd	CIP345	BZ017	E. coli	ciprofloxacin	8	>32	R	S	2.31897	mfdfa_qsd_ecoli_ciprofloxacin_20221129.bin	0.237768	1.3182	0.534966	0.175003
100361	CIP348	BZ009	E. coli	ciprofloxacin	8	>32	R	R	-0.331224	mfdfa_qsd_ecoli_ciprofloxacin_20221129.bin	2.21636	1.03512	1.66117	0.0488937
12031b	CIP348	BZ009	E. coli	ciprofloxacin	8	>32	R	R	-3.60465	mfdfa_qsd_ecoli_ciprofloxacin_20221129.bin	2.78918	0.81497	1.72146	0.125612
1602e0	CIP348	BZ009	E. coli	ciprofloxacin	8	>32	R	R	-3.39501	mfdfa_qsd_ecoli_ciprofloxacin_20221129.bin	3.00058	0.744049	1.59386	0.0328694
100362	CIP349	BZ008	E. coli	ciprofloxacin	8	>32	R	R	-3.18191	mfdfa_qsd_ecoli_ciprofloxacin_20221129.bin	2.46014	0.675577	1.138	0.0439015
12031c	CIP349	BZ008	E. coli	ciprofloxacin	8	>32	R	R	-12.228	mfdfa_qsd_ecoli_ciprofloxacin_20221129.bin	6.96248	0.568676	3.19964	0.0799057
1602e1	CIP349	BZ008	E. coli	ciprofloxacin	8	>32	R	R	-4.31425	mfdfa_qsd_ecoli_ciprofloxacin_20221129.bin	2.68226	0.633615	0.946006	0.0498886
1503a9	TCIP001	RN-280	E. coli	ciprofloxacin	8	>32	R	S	2.41616	mfdfa_qsd_ecoli_ciprofloxacin_20221129.bin	0.926125	0.907185	1.3855	0.0185969
1902a7	TCIP001	RN-280	E. coli	ciprofloxacin	8	>32	R	R	-1.29655	mfdfa_qsd_ecoli_ciprofloxacin_20221129.bin	1.7982	0.631458	1.09442	0.0112743
44ff7b	TCIP001	RN-280	E. coli	ciprofloxacin	8	>32	R	S	0.288358	mfdfa_qsd_ecoli_ciprofloxacin_20221129.bin	1.45014	0.992933	0.654144	0.0128834
1503ab	TCIP002	RN-182	E. coli	ciprofloxacin	8	32	R	R	-17.8464	mfdfa_qsd_ecoli_ciprofloxacin_20221129.bin	8.52784	0.703863	1.43754	0.023762
1902a9	TCIP002	RN-182	E. coli	ciprofloxacin	8	32	R	R	-0.852957	mfdfa_qsd_ecoli_ciprofloxacin_20221129.bin	2.56851	0.692047	2.47732	0.0188253
44ff7c	TCIP002	RN-182	E. coli	ciprofloxacin	8	32	R	R	-0.681397	mfdfa_qsd_ecoli_ciprofloxacin_20221129.bin	1.90036	0.68209	1.53567	0.0150923
100423	TCIP003	RN-284	E. coli	ciprofloxacin	8	0.006	S	S	3.98242	mfdfa_qsd_ecoli_ciprofloxacin_20221129.bin	0.640323	1.28103	0.912974	0.00941947
1203d6	TCIP003	RN-284	E. coli	ciprofloxacin	8	0.006	S	S	2.54076	mfdfa_qsd_ecoli_ciprofloxacin_20221129.bin	1.2725	0.999048	1.66546	0.00480179
16039d	TCIP003	RN-284	E. coli	ciprofloxacin	8	0.006	S	R	-3.82978	mfdfa_qsd_ecoli_ciprofloxacin_20221129.bin	2.50784	0.540427	0.840676	0.0064612
100425	TCIP004	RN-285	E. coli	ciprofloxacin	8	0.006	S	S	2.21698	mfdfa_qsd_ecoli_ciprofloxacin_20221129.bin	1.02577	1.09032	0.953221	0.0157516
1203d8	TCIP004	RN-285	E. coli	ciprofloxacin	8	0.006	S	S	4.10681	mfdfa_qsd_ecoli_ciprofloxacin_20221129.bin	0.814838	1.3952	1.00158	0.0116012
16039f	TCIP004	RN-285	E. coli	ciprofloxacin	8	0.006	S	R	-2.94262	mfdfa_qsd_ecoli_ciprofloxacin_20221129.bin	2.42546	0.766521	0.816726	0.0202541
100427	TCIP005	RN-278	E. coli	ciprofloxacin	8	0.016	S	S	5.01032	mfdfa_qsd_ecoli_ciprofloxacin_20221129.bin	0.863019	1.53788	1.3273	0.0173857
100428	TCIP007	RN-279	E. coli	ciprofloxacin	8	24	R	R	-6.9926	mfdfa_qsd_ecoli_ciprofloxacin_20221129.bin	4.17085	0.919283	1.14534	0.0746329
11040a	TCIP006	RN-240	E. coli	ciprofloxacin	8	0.008	S	S	2.81084	mfdfa_qsd_ecoli_ciprofloxacin_20221129.bin	0.686334	1.08584	0.805094	0.0167812
1203da	TCIP005	RN-278	E. coli	ciprofloxacin	8	0.016	S	S	2.10638	mfdfa_qsd_ecoli_ciprofloxacin_20221129.bin	0.899333	1.065	0.987884	0.0448838
1603a1	TCIP005	RN-278	E. coli	ciprofloxacin	8	0.016	S	S	1.509	mfdfa_qsd_ecoli_ciprofloxacin_20221129.bin	1.08674	0.907772	1.14518	0.0262453
48ff57	TCIP006	RN-240	E. coli	ciprofloxacin	8	0.008	S	S	0.615516	mfdfa_qsd_ecoli_ciprofloxacin_20221129.bin	1.06952	0.679841	1.1933	0.0343682
50ff57	TCIP006	RN-240	E. coli	ciprofloxacin	8	0.008	S	S	0.595858	mfdfa_qsd_ecoli_ciprofloxacin_20221129.bin	1.31392	1.08139	1.08643	0.0953105
10042b	TCIP009	RN-283	E. coli	ciprofloxacin	8	0.008	S	S	4.77405	mfdfa_qsd_ecoli_ciprofloxacin_20221129.bin	0.77031	1.60991	0.852987	0.0158824
1203de	TCIP009	RN-283	E. coli	ciprofloxacin	8	0.008	S	R	-3.30601	mfdfa_qsd_ecoli_ciprofloxacin_20221129.bin	2.27062	0.527865	0.901057	0.016392
1603a5	TCIP009	RN-283	E. coli	ciprofloxacin	8	0.008	S	S	1.29737	mfdfa_qsd_ecoli_ciprofloxacin_20221129.bin	0.886702	0.784161	0.902332	0.0137052
10042d	TCIP010	RN-217	E. coli	ciprofloxacin	8	0.012	S	R	-4.23428	mfdfa_qsd_ecoli_ciprofloxacin_20221129.bin	2.47818	0.582335	0.576829	0.022352
1203e0	TCIP010	RN-217	E. coli	ciprofloxacin	8	0.012	S	R	-1.60294	mfdfa_qsd_ecoli_ciprofloxacin_20221129.bin	1.8131	0.683819	0.837965	0.0153485
1603a7	TCIP010	RN-217	E. coli	ciprofloxacin	8	0.012	S	R	-0.835432	mfdfa_qsd_ecoli_ciprofloxacin_20221129.bin	1.34745	0.506806	1.05168	0.0207049
10042f	TCIP011	RN-219	E. coli	ciprofloxacin	8	0.008	S	S	0.102073	mfdfa_qsd_ecoli_ciprofloxacin_20221129.bin	1.60897	0.789227	1.83186	0.0805063
1203e2	TCIP011	RN-219	E. coli	ciprofloxacin	8	0.008	S	S	0.789582	mfdfa_qsd_ecoli_ciprofloxacin_20221129.bin	1.6945	1.01313	1.89575	0.0872513
1603a9	TCIP011	RN-219	E. coli	ciprofloxacin	8	0.008	S	S	0.764434	mfdfa_qsd_ecoli_ciprofloxacin_20221129.bin	1.03425	0.865338	0.988355	0.059942
100432	TCIP013	RN-244	E. coli	ciprofloxacin	8	0.032	S	R	-0.800999	mfdfa_qsd_ecoli_ciprofloxacin_20221129.bin	1.62045	1.02406	0.950125	0.107176
1203e5	TCIP013	RN-244	E. coli	ciprofloxacin	8	0.032	S	S	0.421419	mfdfa_qsd_ecoli_ciprofloxacin_20221129.bin	1.31759	0.991313	1.1773	0.0920193
1603ac	TCIP013	RN-244	E. coli	ciprofloxacin	8	0.032	S	S	0.570628	mfdfa_qsd_ecoli_ciprofloxacin_20221129.bin	0.839454	1.04228	0.710761	0.130084
100434	TCIP014	RN-205	E. coli	ciprofloxacin	8	0.016	S	S	2.44285	mfdfa_qsd_ecoli_ciprofloxacin_20221129.bin	0.851415	0.941718	1.22392	0.0212981
1203e7	TCIP014	RN-205	E. coli	ciprofloxacin	8	0.016	S	S	3.06588	mfdfa_qsd_ecoli_ciprofloxacin_20221129.bin	0.645848	1.09699	0.898979	0.0203312
1603ae	TCIP014	RN-205	E. coli	ciprofloxacin	8	0.016	S	S	0.114865	mfdfa_qsd_ecoli_ciprofloxacin_20221129.bin	1.31799	0.909408	0.608681	0.0206717
100435	TCIP016	RN-212	E. coli	ciprofloxacin	8	0.023	S	S	3.93201	mfdfa_qsd_ecoli_ciprofloxacin_20221129.bin	0.321403	1.21941	0.707059	0.0305125
100436	TCIP017	RN-227	E. coli	ciprofloxacin	8	0.023	S	S	4.59989	mfdfa_qsd_ecoli_ciprofloxacin_20221129.bin	0.728791	1.49686	0.917571	0.0111504
110417	TCIP018	RN-225	E. coli	ciprofloxacin	8	0.016	S	R	-1.22891	mfdfa_qsd_ecoli_ciprofloxacin_20221129.bin	1.8207	0.870375	0.60245	0.0125076
1203e8	TCIP016	RN-212	E. coli	ciprofloxacin	8	0.023	S	S	2.31777	mfdfa_qsd_ecoli_ciprofloxacin_20221129.bin	0.958032	0.980314	1.12377	0.00943344
1203e9	TCIP017	RN-227	E. coli	ciprofloxacin	8	0.023	S	S	5.03664	mfdfa_qsd_ecoli_ciprofloxacin_20221129.bin	0.508525	1.41163	1.0196	0.00785743
1603af	TCIP016	RN-212	E. coli	ciprofloxacin	8	0.023	S	S	3.25616	mfdfa_qsd_ecoli_ciprofloxacin_20221129.bin	0.919243	1.26683	0.99938	0.0166967
1603b0	TCIP017	RN-227	E. coli	ciprofloxacin	8	0.023	S	S	2.53958	mfdfa_qsd_ecoli_ciprofloxacin_20221129.bin	0.921942	1.17501	0.753693	0.0121874
48ff64	TCIP018	RN-225	E. coli	ciprofloxacin	8	0.016	S	S	3.38297	mfdfa_qsd_ecoli_ciprofloxacin_20221129.bin	1.16614	1.09564	1.83146	0.0113772
50ff64	TCIP018	RN-225	E. coli	ciprofloxacin	8	0.016	S	S	0.834085	mfdfa_qsd_ecoli_ciprofloxacin_20221129.bin	1.38594	1.04384	0.895335	0.0291764
1203ea	TCIP019	RN-238	E. coli	ciprofloxacin	8	0.023	S	R	-1.94263	mfdfa_qsd_ecoli_ciprofloxacin_20221129.bin	1.96334	0.720581	0.790763	0.0171116
1603b1	TCIP019	RN-238	E. coli	ciprofloxacin	8	0.023	S	S	3.06413	mfdfa_qsd_ecoli_ciprofloxacin_20221129.bin	1.35096	1.44651	1.07812	0.0116011
100438	TCIP020	RN-103	E. coli	ciprofloxacin	8	>32	R	R	-3.03513	mfdfa_qsd_ecoli_ciprofloxacin_20221129.bin	2.2302	0.635997	0.859773	0.0309621
100439	TCIP021	RN-128	E. coli	ciprofloxacin	8	0.002	S	S	1.61798	mfdfa_qsd_ecoli_ciprofloxacin_20221129.bin	0.51907	0.927172	0.487219	0.0515351
110419	TCIP022	RN-90	E. coli	ciprofloxacin	8	0.125	S	S	1.23163	mfdfa_qsd_ecoli_ciprofloxacin_20221129.bin	1.65816	1.12985	1.22919	0.0140694
1203eb	TCIP020	RN-103	E. coli	ciprofloxacin	8	>32	R	R	-4.94095	mfdfa_qsd_ecoli_ciprofloxacin_20221129.bin	3.20597	0.567431	1.2728	0.0170531
1203ec	TCIP021	RN-128	E. coli	ciprofloxacin	8	0.002	S	S	0.584071	mfdfa_qsd_ecoli_ciprofloxacin_20221129.bin	1.13351	0.975383	0.679654	0.0492254
1603b2	TCIP020	RN-103	E. coli	ciprofloxacin	8	>32	R	R	-2.1589	mfdfa_qsd_ecoli_ciprofloxacin_20221129.bin	2.44535	0.920947	0.894711	0.0134527
1603b3	TCIP021	RN-128	E. coli	ciprofloxacin	8	0.002	S	S	1.10705	mfdfa_qsd_ecoli_ciprofloxacin_20221129.bin	0.735843	0.890461	0.512695	0.0404573
48ff66	TCIP022	RN-90	E. coli	ciprofloxacin	8	0.125	S	R	-2.62363	mfdfa_qsd_ecoli_ciprofloxacin_20221129.bin	2.46797	0.515993	1.65845	0.0172579
50ff66	TCIP022	RN-90	E. coli	ciprofloxacin	8	0.125	S	R	-2.49079	mfdfa_qsd_ecoli_ciprofloxacin_20221129.bin	2.75417	0.895268	1.26497	0.0170442
10043a	TCIP023	RN-117	E. coli	ciprofloxacin	8	0.094	S	S	3.09639	mfdfa_qsd_ecoli_ciprofloxacin_20221129.bin	1.70542	1.47947	1.60491	0.0159475
1203ed	TCIP023	RN-117	E. coli	ciprofloxacin	8	0.094	S	R	-2.95464	mfdfa_qsd_ecoli_ciprofloxacin_20221129.bin	3.16039	0.826706	1.79841	0.0191675
1603b4	TCIP023	RN-117	E. coli	ciprofloxacin	8	0.094	S	S	3.34904	mfdfa_qsd_ecoli_ciprofloxacin_20221129.bin	1.92888	1.6438	1.68367	0.0129069
1203ef	TCIP028	RN-68	E. coli	ciprofloxacin	8	0.19	S	S	0.81721	mfdfa_qsd_ecoli_ciprofloxacin_20221129.bin	1.51297	0.786779	1.57759	0.013569
1503cd	TCIP027	RN-58	E. coli	ciprofloxacin	8	0.008	S	S	1.59362	mfdfa_qsd_ecoli_ciprofloxacin_20221129.bin	1.18307	0.953492	1.19049	0.0206785
1503ce	TCIP029	RN-50	E. coli	ciprofloxacin	8	0.047	S	R	-1.65687	mfdfa_qsd_ecoli_ciprofloxacin_20221129.bin	1.97266	0.813129	0.899939	0.034913
1603b6	TCIP028	RN-68	E. coli	ciprofloxacin	8	0.19	S	R	-0.821436	mfdfa_qsd_ecoli_ciprofloxacin_20221129.bin	1.95582	1.07082	0.883245	0.0503215
1902cb	TCIP027	RN-58	E. coli	ciprofloxacin	8	0.008	S	S	7.10458	mfdfa_qsd_ecoli_ciprofloxacin_20221129.bin	0.716191	1.66565	2.04804	0.0156788
1902cc	TCIP029	RN-50	E. coli	ciprofloxacin	8	0.047	S	S	12.3718	mfdfa_qsd_ecoli_ciprofloxacin_20221129.bin	0.489869	3.48502	0.820804	0.0558738
2202a4	TCIP027	RN-58	E. coli	ciprofloxacin	8	0.008	S	S	2.20841	mfdfa_qsd_ecoli_ciprofloxacin_20221129.bin	0.9458	1.03284	0.9453	0.0136179
2202a5	TCIP029	RN-50	E. coli	ciprofloxacin	8	0.047	S	S	2.18111	mfdfa_qsd_ecoli_ciprofloxacin_20221129.bin	1.19606	0.789462	1.9019	0.0129916
100440	TCIP031	RN-47	E. coli	ciprofloxacin	8	0.008	S	S	0.952971	mfdfa_qsd_ecoli_ciprofloxacin_20221129.bin	1.05324	0.84226	0.884791	0.0226857
110421	TCIP032	RN-63	E. coli	ciprofloxacin	8	0.012	S	S	4.53418	mfdfa_qsd_ecoli_ciprofloxacin_20221129.bin	0.586792	1.38164	1.01858	0.0213455
1203f3	TCIP031	RN-47	E. coli	ciprofloxacin	8	0.008	S	S	0.744375	mfdfa_qsd_ecoli_ciprofloxacin_20221129.bin	1.37537	0.882166	1.16826	0.0233666
1503d0	TCIP030	RN-62	E. coli	ciprofloxacin	8	0.012	S	S	2.76731	mfdfa_qsd_ecoli_ciprofloxacin_20221129.bin	1.16186	1.1721	1.25115	0.00958036
1603ba	TCIP031	RN-47	E. coli	ciprofloxacin	8	0.008	S	S	8.75642	mfdfa_qsd_ecoli_ciprofloxacin_20221129.bin	0.728995	2.27243	1.61391	0.0169916
1902ce	TCIP030	RN-62	E. coli	ciprofloxacin	8	0.012	S	S	5.45592	mfdfa_qsd_ecoli_ciprofloxacin_20221129.bin	1.04648	1.75978	1.35227	0.018092
48ff6f	TCIP032	RN-63	E. coli	ciprofloxacin	8	0.012	S	S	3.18699	mfdfa_qsd_ecoli_ciprofloxacin_20221129.bin	0.795066	1.12094	1.0785	0.0119496
52ff08	TCIP030	RN-62	E. coli	ciprofloxacin	8	0.012	S	S	4.52496	mfdfa_qsd_ecoli_ciprofloxacin_20221129.bin	1.31143	1.35645	2.12165	0.011559
100441	TCIP033	RN-67	E. coli	ciprofloxacin	8	0.006	S	R	-1.23312	mfdfa_qsd_ecoli_ciprofloxacin_20221129.bin	1.51246	1.01147	0.545964	0.106675
110423	TCIP035	RN-118	E. coli	ciprofloxacin	8	0.016	S	S	1.53794	mfdfa_qsd_ecoli_ciprofloxacin_20221129.bin	1.44958	1.13433	1.06039	0.0116719
1203f4	TCIP033	RN-67	E. coli	ciprofloxacin	8	0.006	S	S	3.10205	mfdfa_qsd_ecoli_ciprofloxacin_20221129.bin	0.90367	1.22178	1.00791	0.0188297
1603bb	TCIP033	RN-67	E. coli	ciprofloxacin	8	0.006	S	S	1.73982	mfdfa_qsd_ecoli_ciprofloxacin_20221129.bin	1.23262	1.16464	0.856499	0.0220317
48ff71	TCIP035	RN-118	E. coli	ciprofloxacin	8	0.016	S	S	3.24164	mfdfa_qsd_ecoli_ciprofloxacin_20221129.bin	0.87473	1.04616	1.39468	0.00926151
50ff71	TCIP035	RN-118	E. coli	ciprofloxacin	8	0.016	S	S	1.91721	mfdfa_qsd_ecoli_ciprofloxacin_20221129.bin	1.11073	0.96022	1.27119	0.0222682
10044f	TCIP043	RYC056	E. coli	ciprofloxacin	8	≥32	R	R	-5.53085	mfdfa_qsd_ecoli_ciprofloxacin_20221129.bin	3.73851	0.834891	1.50337	0.067083
110430	TCIP044	RYC057	E. coli	ciprofloxacin	8	≥32	R	R	-2.8549	mfdfa_qsd_ecoli_ciprofloxacin_20221129.bin	2.0679	0.566587	0.741116	0.0133359
120401	TCIP044	RYC057	E. coli	ciprofloxacin	8	≥32	R	R	-3.5646	mfdfa_qsd_ecoli_ciprofloxacin_20221129.bin	2.16186	0.418943	0.820806	0.0142433
1503e1	TCIP043	RYC056	E. coli	ciprofloxacin	8	≥32	R	R	-0.350907	mfdfa_qsd_ecoli_ciprofloxacin_20221129.bin	1.66812	0.979642	0.819015	0.0352143
1603c9	TCIP043	RYC056	E. coli	ciprofloxacin	8	≥32	R	R	-1.47695	mfdfa_qsd_ecoli_ciprofloxacin_20221129.bin	2.07886	0.755113	1.48139	0.0553572
1902de	TCIP044	RYC057	E. coli	ciprofloxacin	8	≥32	R	R	-2.40221	mfdfa_qsd_ecoli_ciprofloxacin_20221129.bin	2.30288	0.718999	1.01013	0.0129916
50ff78	TCIP045	RYC060	E. coli	ciprofloxacin	8	≥32	R	R	-4.88439	mfdfa_qsd_ecoli_ciprofloxacin_20221129.bin	2.87752	0.527199	0.940884	0.0228746
53ff17	TCIP045	RYC060	E. coli	ciprofloxacin	8	≥32	R	R	-5.48449	mfdfa_qsd_ecoli_ciprofloxacin_20221129.bin	2.71644	0.446738	1.06801	0.0900993
54ff0e	TCIP045	RYC060	E. coli	ciprofloxacin	8	≥32	R	R	-4.16582	mfdfa_qsd_ecoli_ciprofloxacin_20221129.bin	2.51424	0.422911	1.08929	0.0259118
100450	TCIP046	NC-001	E. coli	ciprofloxacin	8	≥32	R	R	-5.35919	mfdfa_qsd_ecoli_ciprofloxacin_20221129.bin	2.94456	0.439707	0.851089	0.00846565
100451	TCIP049	NC-005	E. coli	ciprofloxacin	8	≥32	R	R	-2.01453	mfdfa_qsd_ecoli_ciprofloxacin_20221129.bin	2.13257	0.743385	0.910729	0.0116501
110431	TCIP047	NC-002	E. coli	ciprofloxacin	8	≥32	R	R	-2.42329	mfdfa_qsd_ecoli_ciprofloxacin_20221129.bin	2.2076	0.655221	1.00926	0.0137101
120402	TCIP047	NC-002	E. coli	ciprofloxacin	8	≥32	R	R	-1.07635	mfdfa_qsd_ecoli_ciprofloxacin_20221129.bin	1.423	0.608306	0.8321	0.0274379
1503e2	TCIP046	NC-001	E. coli	ciprofloxacin	8	≥32	R	R	-6.39967	mfdfa_qsd_ecoli_ciprofloxacin_20221129.bin	3.69104	0.606805	0.988189	0.00994829
1603ca	TCIP046	NC-001	E. coli	ciprofloxacin	8	≥32	R	R	-6.24153	mfdfa_qsd_ecoli_ciprofloxacin_20221129.bin	3.28572	0.40127	0.991749	0.014955
1902df	TCIP047	NC-002	E. coli	ciprofloxacin	8	≥32	R	R	-1.87883	mfdfa_qsd_ecoli_ciprofloxacin_20221129.bin	1.91732	0.541774	1.25133	0.0245679
50ff79	TCIP048	NC-004	E. coli	ciprofloxacin	8	32	R	R	-5.02855	mfdfa_qsd_ecoli_ciprofloxacin_20221129.bin	3.28487	0.759568	0.92819	0.0232848
53ff18	TCIP048	NC-004	E. coli	ciprofloxacin	8	32	R	R	-3.83336	mfdfa_qsd_ecoli_ciprofloxacin_20221129.bin	2.75375	0.661701	0.983918	0.0133672
54ff0f	TCIP048	NC-004	E. coli	ciprofloxacin	8	32	R	R	-5.77194	mfdfa_qsd_ecoli_ciprofloxacin_20221129.bin	3.77506	0.753699	1.11494	0.00628041
100453	TCIP053	RYC119	E. coli	ciprofloxacin	8	≥32	R	R	-4.69214	mfdfa_qsd_ecoli_ciprofloxacin_20221129.bin	3.42322	0.885212	0.984766	0.016038
110432	TCIP050	NC-006	E. coli	ciprofloxacin	8	≥32	R	R	-1.03682	mfdfa_qsd_ecoli_ciprofloxacin_20221129.bin	2.22278	0.76171	1.60818	0.0125678
120403	TCIP050	NC-006	E. coli	ciprofloxacin	8	≥32	R	R	-2.456	mfdfa_qsd_ecoli_ciprofloxacin_20221129.bin	2.67158	0.829914	1.37416	0.0242168
1603cd	TCIP053	RYC119	E. coli	ciprofloxacin	8	≥32	R	R	-4.63044	mfdfa_qsd_ecoli_ciprofloxacin_20221129.bin	3.17733	0.601143	1.32243	0.0154725
50ff7a	TCIP050	NC-006	E. coli	ciprofloxacin	8	≥32	R	R	-3.33109	mfdfa_qsd_ecoli_ciprofloxacin_20221129.bin	2.89166	0.79102	1.21459	0.0163003

## Sheet: CIP Model (Kpneumoniae)
exp_id	strain	species	antibiotic	test concentration (µgg/ml)	mic (µg/ml)	reference phenotype	SP1	SP2	SP3	SP4	score1	score2	score3	score4
100285	IHMA-2153394	K. pneumoniae	ciprofloxacin	4	8	R	1.49813	1.71772	0.778104	0.00598691	0.134674	0.216633	0.00404615	-0.0630838
12027c	IHMA-2153394	K. pneumoniae	ciprofloxacin	4	8	R	2.87771	1.25118	1.15161	5.36923	-4.83036	-3.5194	-3.52672	-3.60982
160200	IHMA-2153394	K. pneumoniae	ciprofloxacin	4	8	R	2.86228	2.98764	0.952882	2.32772	-4.77481	-5.4989	-5.57568	-5.74828
100283	IHMA-2153764	K. pneumoniae	ciprofloxacin	4	8	R	2.1576	2.28136	0.874644	0.816111	-2.23869	-2.48771	-2.62276	-2.74153
12027a	IHMA-2153764	K. pneumoniae	ciprofloxacin	4	8	R	2.68064	3.28741	0.908826	0.00495254	-4.12112	-5.2853	-5.34881	-5.54223
1601fe	IHMA-2153764	K. pneumoniae	ciprofloxacin	4	8	R	5.01881	13.0167	0.66944	8.54029	-12.5361	-23.8999	-23.5426	-24.1972
18003d	IHMA-2155359	K. pneumoniae	ciprofloxacin	4	32	R	2.71497	5.20332	0.76985	2.80483	-4.24466	-7.62873	-7.6558	-7.90959
330009	IHMA-2155359	K. pneumoniae	ciprofloxacin	4	32	R	2.18934	6.19017	1.07909	23.1361	-2.35292	-7.14992	-6.44417	-6.59054
18003c	IHMA-2155403	K. pneumoniae	ciprofloxacin	4	0.032	S	1.17116	0.993049	0.942146	0.012315	1.31145	2.07731	2.09493	2.06488
320008	IHMA-2155403	K. pneumoniae	ciprofloxacin	4	0.032	S	1.22493	0.881921	0.733771	0.327958	1.11792	2.0402	1.70702	1.69371
330008	IHMA-2155403	K. pneumoniae	ciprofloxacin	4	0.032	S	1.108	1.79137	1.00967	6.26899	1.53875	1.3412	1.58628	1.56435
19017e	IHMA-2155496	K. pneumoniae	ciprofloxacin	4	32	R	1.33093	0.815065	1.34796	0.213753	0.736445	1.78936	2.37695	2.32752
20015c	IHMA-2155496	K. pneumoniae	ciprofloxacin	4	32	R	0.948123	1.50613	0.463125	0.941839	2.11414	2.17032	1.56405	1.553
22012b	IHMA-2155496	K. pneumoniae	ciprofloxacin	4	32	R	1.91248	2.23445	1.04326	78.306	-1.35652	-1.67234	-1.49658	-1.04757
190186	IHMA-2155513	K. pneumoniae	ciprofloxacin	4	0.032	S	0.745684	0.79101	1.39482	0.0224619	2.84271	3.63341	4.42263	4.39388
200164	IHMA-2155513	K. pneumoniae	ciprofloxacin	4	0.032	S	1.16051	0.500345	0.722647	8.91695	1.34977	2.6856	2.2979	2.36779
220133	IHMA-2155513	K. pneumoniae	ciprofloxacin	4	0.032	S	1.00635	0.770534	0.964784	1.14933	1.90457	2.84847	2.90826	2.902
110283	IHMA-2168388	K. pneumoniae	ciprofloxacin	4	2	R	2.20663	1.99146	1.07893	14.7227	-2.41518	-2.30139	-2.16962	-2.1871
15020b	IHMA-2168388	K. pneumoniae	ciprofloxacin	4	2	R	1.85227	2.35232	0.921753	0.0120363	-1.13984	-1.62315	-1.60649	-1.72467
1701eb	IHMA-2168388	K. pneumoniae	ciprofloxacin	4	2	R	1.8984	9.65665	0.514091	11.1252	-1.30586	-10.2944	-9.92997	-10.2785
180046	IHMA-2168419	K. pneumoniae	ciprofloxacin	4	2	R	1.40132	3.85593	1.04028	3.00839	0.483093	-1.97944	-1.47284	-1.62595
320012	IHMA-2168419	K. pneumoniae	ciprofloxacin	4	2	R	3.07656	2.84659	1.2366	0.667848	-5.54602	-5.99913	-5.70285	-5.90551
330012	IHMA-2168419	K. pneumoniae	ciprofloxacin	4	2	R	2.01288	2.21207	0.827637	4.3125	-1.71787	-1.95777	-2.14255	-2.22424
10028a	IHMA-2176873	K. pneumoniae	ciprofloxacin	4	32	R	1.95349	3.33992	1.11616	0.471131	-1.50412	-3.0903	-2.66055	-2.83515
120281	IHMA-2176873	K. pneumoniae	ciprofloxacin	4	32	R	1.5936	2.29938	0.944439	15.9906	-0.208885	-0.758697	-0.655591	-0.645669
160205	IHMA-2176873	K. pneumoniae	ciprofloxacin	4	32	R	1.98252	3.52461	0.758414	143.318	-1.6086	-3.39601	-3.5033	-2.62586
100282	IHMA-2194634	K. pneumoniae	ciprofloxacin	4	1.5	R	4.16105	5.1275	0.940662	0.133101	-9.44903	-12.0273	-12.1258	-12.4634
110279	IHMA-2194634	K. pneumoniae	ciprofloxacin	4	1.5	R	1.25779	1.00629	1.3099	0.0465792	0.99965	1.79302	2.36398	2.30968
120279	IHMA-2194634	K. pneumoniae	ciprofloxacin	4	1.5	R	1.76457	0.762135	0.450368	0.0498094	-0.824229	0.505578	-0.405787	-0.421702
180044	IHMA-2195436	K. pneumoniae	ciprofloxacin	4	8	R	3.94857	3.87189	0.960498	0.239439	-8.6843	-9.90197	-10.0922	-10.3644
320010	IHMA-2195436	K. pneumoniae	ciprofloxacin	4	8	R	2.2845	3.92352	0.875001	0.133868	-2.6954	-4.79877	-4.73905	-4.94261
330010	IHMA-2195436	K. pneumoniae	ciprofloxacin	4	8	R	1.43857	3.44457	1.02376	0.843734	0.34903	-1.61473	-1.19804	-1.34881
110281	IHMA-2195449	K. pneumoniae	ciprofloxacin	4	0.032	S	0.885089	0.777514	1.20278	3.29082	2.341	3.2166	3.6743	3.67503
150209	IHMA-2195449	K. pneumoniae	ciprofloxacin	4	0.032	S	1.39556	0.927981	1.01957	0.0185786	0.503826	1.45696	1.53533	1.49495
1701e9	IHMA-2195449	K. pneumoniae	ciprofloxacin	4	0.032	S	0.667668	1.59039	0.761619	0.891894	3.12348	2.94218	2.87419	2.85368
110284	IHMA-2195655	K. pneumoniae	ciprofloxacin	4	32	R	3.1826	4.82606	0.40718	0.00958074	-5.92762	-8.63927	-9.38629	-9.64204
15020c	IHMA-2195655	K. pneumoniae	ciprofloxacin	4	32	R	1.44219	2.44935	0.660351	5.33805	0.336016	-0.463992	-0.747519	-0.800249
1701ec	IHMA-2195655	K. pneumoniae	ciprofloxacin	4	32	R	1.26539	10.5687	1.06813	0.0761342	0.972305	-9.39516	-7.90363	-8.37945
150287	IHMA-2195655	K. pneumoniae	ciprofloxacin	4	32	R	1.16767	1.47364	0.914269	29.8	1.324	1.52701	1.56736	1.73437
160277	IHMA-2195655	K. pneumoniae	ciprofloxacin	4	32	R	2.10762	1.02113	1.13864	0.037054	-2.05883	-0.861252	-0.746087	-0.825865
17025a	IHMA-2195655	K. pneumoniae	ciprofloxacin	4	32	R	2.55079	2.53232	1.26611	13.6584	-3.65379	-4.00078	-3.58262	-3.65671
18003b	IHMA-2195694	K. pneumoniae	ciprofloxacin	4	0.25	S	1.33778	2.6255	1.38657	0.216922	0.711782	-0.345683	0.546022	0.411864
320007	IHMA-2195694	K. pneumoniae	ciprofloxacin	4	0.25	S	1.30524	1.63933	0.93446	0.14601	0.82888	0.906679	0.969807	0.906363
330007	IHMA-2195694	K. pneumoniae	ciprofloxacin	4	0.25	S	0.633602	2.70816	0.92944	1.6326	3.24609	1.74282	2.09483	2.02096
18003e	IHMA-2195868	K. pneumoniae	ciprofloxacin	4	0.19	S	1.29979	1.01456	1.07133	0.95564	0.848499	1.65304	1.84516	1.80866
33000a	IHMA-2195868	K. pneumoniae	ciprofloxacin	4	0.19	S	1.501	1.32302	0.844079	0.0956503	0.124364	0.668567	0.504223	0.451921
10028b	IHMA-2212774	K. pneumoniae	ciprofloxacin	4	0.032	S	0.513599	2.81056	0.803443	20.0822	3.67797	1.99563	2.19296	2.26081
120282	IHMA-2212774	K. pneumoniae	ciprofloxacin	4	0.032	S	0.860135	1.35167	0.868011	0.792889	2.4308	2.62368	2.64506	2.62104
160206	IHMA-2212774	K. pneumoniae	ciprofloxacin	4	0.032	S	0.598064	0.989762	0.85034	0.820982	3.37398	3.85941	3.8634	3.86757
180045	IHMA-2212788	K. pneumoniae	ciprofloxacin	4	0.032	S	1.00287	2.25916	0.830718	137.998	1.91711	1.12124	1.17565	2.1073
320011	IHMA-2212788	K. pneumoniae	ciprofloxacin	4	0.032	S	0.769877	1.02664	0.874217	36.7443	2.75564	3.28323	3.29051	3.54675
330011	IHMA-2212788	K. pneumoniae	ciprofloxacin	4	0.032	S	1.95583	1.38437	1.01343	0.31773	-1.51257	-0.814376	-0.810089	-0.891278
190187	ATCC-27736	K. pneumoniae	ciprofloxacin	4	0.032	S	1.41402	1.06199	1.05049	1.43627	0.437385	1.24322	1.38363	1.34503
200165	ATCC-27736	K. pneumoniae	ciprofloxacin	4	0.032	S	0.941008	0.662417	1.27408	16.2903	2.13975	3.17747	3.71764	3.8122
220134	ATCC-27736	K. pneumoniae	ciprofloxacin	4	0.032	S	0.873358	0.544716	1.21473	0.235442	2.38322	3.52481	3.97212	3.96096
11027c	NARA-5006	K. pneumoniae	ciprofloxacin	4	32	R	3.76296	2.6393	1.17089	0.469598	-8.01631	-7.88694	-7.87578	-8.09447
150204	NARA-5006	K. pneumoniae	ciprofloxacin	4	32	R	2.20137	2.19606	1.20238	0.37469	-2.39625	-2.52395	-2.17151	-2.30957
1701e4	NARA-5006	K. pneumoniae	ciprofloxacin	4	32	R	1.51207	2.59618	0.789377	6.30619	0.0845126	-0.852265	-0.931275	-0.993593
1901b4	NARA-5007	K. pneumoniae	ciprofloxacin	4	32	R	3.2172	3.84728	1.01434	44.5463	-6.05216	-7.60388	-7.54867	-7.47018
370063	NARA-5007	K. pneumoniae	ciprofloxacin	4	32	R	2.06746	1.07256	1.14768	0.0487049	-1.9143	-0.796692	-0.651439	-0.732354
180043	NARA-5008	K. pneumoniae	ciprofloxacin	4	32	R	1.58053	1.50101	0.848134	4.20328	-0.161867	0.213978	0.0621314	0.028263
32000f	NARA-5008	K. pneumoniae	ciprofloxacin	4	32	R	3.66649	3.96271	0.386101	4.59304	-7.66914	-9.13276	-10.1389	-10.3403
33000f	NARA-5008	K. pneumoniae	ciprofloxacin	4	32	R	2.51332	3.57126	0.744082	416.373	-3.51894	-5.09753	-5.34058	-2.49448
110282	NARA-5009	K. pneumoniae	ciprofloxacin	4	32	R	1.83678	2.88303	0.926707	2.29036	-1.08408	-2.19471	-2.09483	-2.22018
15020a	NARA-5009	K. pneumoniae	ciprofloxacin	4	32	R	0.851803	0.673048	1.16134	0.725899	2.46079	3.44186	3.82853	3.81895
1701ea	NARA-5009	K. pneumoniae	ciprofloxacin	4	32	R	1.34869	3.26673	0.598212	8.93331	0.672527	-1.12819	-1.37618	-1.43265
15028c	NARA-5010	K. pneumoniae	ciprofloxacin	4	32	R	2.49729	1.70012	0.896295	0.38641	-3.46123	-2.86313	-3.12012	-3.23049
16027c	NARA-5010	K. pneumoniae	ciprofloxacin	4	32	R	1.7248	3.70157	0.551759	0.277156	-0.681101	-2.80294	-3.14897	-3.30091
17025f	NARA-5010	K. pneumoniae	ciprofloxacin	4	32	R	1.78774	1.79014	0.351647	0.62649	-0.907607	-0.766547	-1.69694	-1.75085
nbb81c	NA-046	K. pneumoniae	ciprofloxacin	4	0.047	S	1.59419	0.971761	1.17364	3.12902e-05	-0.211018	0.789526	1.06826	1.0092
n22561	NA-046	K. pneumoniae	ciprofloxacin	4	0.047	S	1.33339	1.16296	0.739415	0.0126009	0.727571	1.37552	1.06476	1.03168
nca5d8	NA-046	K. pneumoniae	ciprofloxacin	4	0.047	S	1.52959	0.79064	1.28146	0.0309847	0.021455	1.20143	1.63759	1.58362
nb1333	NA-036	K. pneumoniae	ciprofloxacin	4	0.38	I	0.8789	1.2013	0.410758	0.00511854	2.36327	2.74102	2.02768	2.02935
nad7db	NA-036	K. pneumoniae	ciprofloxacin	4	0.38	I	2.19195	0.844109	1.21189	212.005	-2.36233	-0.916244	-0.730379	0.736301
nd8774	NA-036	K. pneumoniae	ciprofloxacin	4	0.38	I	1.49281	0.962393	0.825008	3.00741	0.153827	1.11502	0.873969	0.860689
nb4183	NA-017	K. pneumoniae	ciprofloxacin	4	24	R	2.64122	2.22052	0.858819	0.192873	-3.97925	-3.91734	-4.19439	-4.33356
nc2573	NA-017	K. pneumoniae	ciprofloxacin	4	24	R	2.76333	3.83985	0.843884	1.12079	-4.41871	-6.18687	-6.29493	-6.50505
n3ca77	NA-017	K. pneumoniae	ciprofloxacin	4	24	R	2.34438	3.00062	0.978216	10.6059	-2.91091	-3.90704	-3.82581	-3.91917
n038b5	NA-005	K. pneumoniae	ciprofloxacin	4	0.094	S	3.15846	3.07593	1.02783	1.27182	-5.84076	-6.52102	-6.5363	-6.73671
nba955	NA-058	K. pneumoniae	ciprofloxacin	4	0.094	S	0.837561	0.962757	1.00048	5.81531	2.51205	3.1478	3.32721	3.35106
n0d019	NA-058	K. pneumoniae	ciprofloxacin	4	0.094	S	1.07978	0.766082	0.999304	0.624481	1.6403	2.62582	2.72204	2.70728
n8a97d	NA-058	K. pneumoniae	ciprofloxacin	4	0.094	S	1.27925	0.682155	1.42651	0.72811	0.92242	2.10488	2.80809	2.76617
n370f7	NA-018	K. pneumoniae	ciprofloxacin	4	0.032	S	0.968051	1.42134	0.724508	0.148096	2.04242	2.20748	1.99111	1.96282
ne7c3c	NA-018	K. pneumoniae	ciprofloxacin	4	0.032	S	1.27314	2.05237	0.848199	0.228073	0.944409	0.524048	0.51652	0.440969
n95439	NA-018	K. pneumoniae	ciprofloxacin	4	0.032	S	0.766527	1.11164	0.921288	0.54134	2.76769	3.19439	3.28706	3.27293
n6f141	NA-041	K. pneumoniae	ciprofloxacin	4	0.75	R	2.35886	1.97861	1.01141	0.802765	-2.96304	-2.75874	-2.76793	-2.88873
na4c83	NA-041	K. pneumoniae	ciprofloxacin	4	0.75	R	2.60494	2.0964	0.995391	15.6006	-3.84866	-3.65983	-3.73346	-3.76072
n9db80	NA-041	K. pneumoniae	ciprofloxacin	4	0.75	R	3.98962	2.36107	1.33172	0.182447	-8.83206	-8.26542	-8.09343	-8.31962
n70953	NA-041	K. pneumoniae	ciprofloxacin	4	0.75	R	2.81571	0.854515	1.06952	0.0268304	-4.60721	-2.86388	-3.03851	-3.13549
nbd44d	NA-041	K. pneumoniae	ciprofloxacin	4	0.75	R	10.7723	4.17362	1.10461	0.0976832	-33.2425	-31.4277	-32.8936	-33.4635
n9ca6e	NA-059	K. pneumoniae	ciprofloxacin	4	2	R	2.7551	3.77872	0.996697	26.4422	-4.38908	-6.08996	-5.96715	-5.99797
n51396	NA-059	K. pneumoniae	ciprofloxacin	4	2	R	2.52371	2.22067	0.740164	0.504927	-3.5563	-3.55286	-3.98763	-4.11321
n982b6	NA-059	K. pneumoniae	ciprofloxacin	4	2	R	3.49443	2.93276	0.953274	34.5835	-7.04988	-7.39634	-7.62267	-7.58302
n58e26	NA-059	K. pneumoniae	ciprofloxacin	4	2	R	1.03622	5.35807	0.528991	22.5779	1.7971	-2.60034	-2.60147	-2.6371
ne480f	NA-059	K. pneumoniae	ciprofloxacin	4	2	R	4.17366	3.37385	0.732791	0.529502	-9.49439	-10.0189	-10.6811	-10.925
n522ca	NA-059	K. pneumoniae	ciprofloxacin	4	2	R	4.42963	7.08903	0.708432	2.92154	-10.4156	-15.1508	-15.4045	-15.8088
n2b8ca	NA-062	K. pneumoniae	ciprofloxacin	4	0.016	S	1.53676	1.81949	1.02856	0.450167	-0.00435338	-0.0220621	0.159377	0.0754118
n3ab9a	NA-062	K. pneumoniae	ciprofloxacin	4	0.016	S	1.33445	1.30519	0.631382	2.51099	0.723785	1.2062	0.746731	0.731362
n3b4c8	NA-001	K. pneumoniae	ciprofloxacin	4	0.023	S	1.05098	0.69088	0.301823	5.03954	1.74396	2.80301	1.81239	1.87309
n5f463	NA-001	K. pneumoniae	ciprofloxacin	4	0.023	S	1.04909	0.323825	1.12818	0.581608	1.75078	3.23743	3.48069	3.47982
nff43b	NA-001	K. pneumoniae	ciprofloxacin	4	0.023	S	1.89887	0.780101	1.48171	0.00700907	-1.30754	0.0679041	0.730243	0.65059
n676fd	NA-035	K. pneumoniae	ciprofloxacin	4	8	R	1.32421	2.01789	0.638008	1.30251	0.760636	0.405859	0.0557151	-0.000832184
n8c689	NA-035	K. pneumoniae	ciprofloxacin	4	8	R	1.83589	1.3568	1.17041	0.483848	-1.08088	-0.410008	-0.138607	-0.221205
190188	RN-106	K. pneumoniae	ciprofloxacin	4	0.5	R	3.91118	9.87603	0.809669	0.453511	-8.54974	-16.7961	-16.3972	-16.931
200166	RN-106	K. pneumoniae	ciprofloxacin	4	0.5	R	2.24682	8.28107	0.561751	51.893	-2.5598	-9.76951	-9.59636	-9.60172
220135	RN-106	K. pneumoniae	ciprofloxacin	4	0.5	R	3.03899	6.93484	0.967082	6.67081	-5.4108	-10.6558	-10.2147	-10.5431
11027a	RN-121	K. pneumoniae	ciprofloxacin	4	0.047	S	1.06838	1.19452	1.00173	0.44417	1.68134	2.16099	2.32168	2.28646
150202	RN-121	K. pneumoniae	ciprofloxacin	4	0.047	S	0.721374	1.44129	0.664331	0.515513	2.9302	2.94961	2.69818	2.68494
1701e2	RN-121	K. pneumoniae	ciprofloxacin	4	0.047	S	0.825736	1.22077	0.857849	14.4785	2.5546	2.88324	2.87884	2.96253
11027b	RN-126	K. pneumoniae	ciprofloxacin	4	32	R	2.85225	5.75318	0.878226	7.6635	-4.73871	-8.69667	-8.51181	-8.76671
150203	RN-126	K. pneumoniae	ciprofloxacin	4	32	R	2.40997	1.61881	0.95572	0.866355	-3.14699	-2.49725	-2.65329	-2.75623
1701e3	RN-126	K. pneumoniae	ciprofloxacin	4	32	R	2.01084	1.37661	1.0512	0.859222	-1.71054	-0.976002	-0.926531	-1.00773
190180	RN-141	K. pneumoniae	ciprofloxacin	4	0.032	S	1.36738	1.45639	1.48596	0.00200294	0.60527	0.927485	1.8082	1.71893
20015e	RN-141	K. pneumoniae	ciprofloxacin	4	0.032	S	0.633243	0.925541	0.855238	5.2468	3.24738	3.82523	3.82017	3.85785
22012d	RN-141	K. pneumoniae	ciprofloxacin	4	0.032	S	1.40549	0.749979	0.727193	124.014	0.468095	1.63398	1.23191	2.11973
190189	RN-175	K. pneumoniae	ciprofloxacin	4	0.064	S	0.95124	1.44524	1.16423	111.62	2.10292	2.23174	2.70525	3.46513
200167	RN-175	K. pneumoniae	ciprofloxacin	4	0.064	S	1.16252	1.51943	0.887237	0.306655	1.34255	1.48954	1.49528	1.44683
220136	RN-175	K. pneumoniae	ciprofloxacin	4	0.064	S	1.11116	0.872768	1.1407	0.145606	1.52737	2.4039	2.72709	2.69488
1901b3	RN-183	K. pneumoniae	ciprofloxacin	4	0.023	S	0.845151	0.630475	1.31137	3.94144	2.48473	3.5122	4.12759	4.13534
36004d	RN-183	K. pneumoniae	ciprofloxacin	4	0.023	S	1.02079	0.95031	0.929392	85.6663	1.85263	2.5938	2.61976	3.22309
370062	RN-183	K. pneumoniae	ciprofloxacin	4	0.023	S	0.858921	0.578347	1.36407	0.235884	2.43517	3.53034	4.21739	4.197
1002ff	RN-185	K. pneumoniae	ciprofloxacin	4	0.047	S	1.0016	0.819975	0.927293	0.318076	1.92167	2.80549	2.81484	2.80254
1102e7	RN-185	K. pneumoniae	ciprofloxacin	4	0.047	S	0.820563	1.41717	1.22915	0.493585	2.57322	2.66999	3.27002	3.22239
1202bb	RN-185	K. pneumoniae	ciprofloxacin	4	0.047	S	1.66385	0.371048	1.6954	0.376448	-0.461733	1.27473	2.26645	2.20571
100300	RN-192	K. pneumoniae	ciprofloxacin	4	0.023	S	1.53182	1.18003	0.590827	0.1005	0.0134496	0.739893	0.155906	0.122946
1102e8	RN-192	K. pneumoniae	ciprofloxacin	4	0.023	S	0.434949	0.229898	1.40245	0.112525	3.96103	5.25272	6.04779	6.0573
1202bc	RN-192	K. pneumoniae	ciprofloxacin	4	0.023	S	0.765284	2.88931	0.733405	1.13619	2.77217	1.12273	1.16516	1.085
1901be	RN-206	K. pneumoniae	ciprofloxacin	4	0.032	S	0.913913	0.858457	1.087	5.4558	2.23726	3.03266	3.31504	3.33314
360058	RN-206	K. pneumoniae	ciprofloxacin	4	0.032	S	1.00912	0.803501	0.963596	0.0943167	1.8946	2.80139	2.86318	2.84769
37006d	RN-206	K. pneumoniae	ciprofloxacin	4	0.032	S	0.934581	0.679502	0.981863	0.986643	2.16288	3.17747	3.26762	3.26626
150296	RN-207	K. pneumoniae	ciprofloxacin	4	0.023	S	0.761836	1.87694	0.696001	1.23017	2.78458	2.31542	2.16316	2.13193
160286	RN-207	K. pneumoniae	ciprofloxacin	4	0.023	S	0.941519	1.65708	0.570143	12.4101	2.1379	2.01457	1.59646	1.65651
150297	RN-210	K. pneumoniae	ciprofloxacin	4	0.047	S	0.639315	0.278507	1.33889	0.591459	3.22552	4.56184	5.21866	5.22475
160287	RN-210	K. pneumoniae	ciprofloxacin	4	0.047	S	0.535709	1.06322	0.677019	3.34648	3.59839	3.96712	3.726	3.75738
17026a	RN-210	K. pneumoniae	ciprofloxacin	4	0.047	S	0.594313	0.6109	0.791498	1.04986	3.38748	4.31339	4.17543	4.20192
1901c0	RN-213	K. pneumoniae	ciprofloxacin	4	0.047	S	1.44238	0.423047	1.38018	0.0109617	0.335326	1.90122	2.4605	2.42113
36005a	RN-213	K. pneumoniae	ciprofloxacin	4	0.047	S	1.29598	0.946183	1.06662	0.295187	0.862214	1.7447	1.92108	1.88329
37006f	RN-213	K. pneumoniae	ciprofloxacin	4	0.047	S	1.42131	1.32792	1.58232	14.367	0.411155	0.910121	1.91086	1.92468
1901c1	RN-218	K. pneumoniae	ciprofloxacin	4	0.38	I	1.73964	1.30496	1.10867	1.04638	-0.734474	-0.0508061	0.139419	0.0705831
36005b	RN-218	K. pneumoniae	ciprofloxacin	4	0.38	I	2.83101	1.85032	1.1026	5.82813	-4.66227	-4.074	-4.06556	-4.16796
370070	RN-218	K. pneumoniae	ciprofloxacin	4	0.38	I	2.18173	3.06846	1.01741	0.882424	-2.32557	-3.48158	-3.29356	-3.45654
1102f6	RN-223	K. pneumoniae	ciprofloxacin	4	0.064	S	0.652957	0.93478	0.978883	0.00665495	3.17643	3.75328	3.93703	3.92842
15029c	RN-223	K. pneumoniae	ciprofloxacin	4	0.064	S	1.28302	1.68112	0.95558	0.502162	0.908863	0.926848	1.03346	0.970438
17026f	RN-223	K. pneumoniae	ciprofloxacin	4	0.064	S	1.17395	0.940182	0.394419	0.434728	1.30141	2.13037	1.28962	1.29532
1102f7	RN-235	K. pneumoniae	ciprofloxacin	4	0.032	S	0.980819	1.65889	0.78821	0.573189	1.99647	1.89051	1.80242	1.76238
15029d	RN-235	K. pneumoniae	ciprofloxacin	4	0.032	S	1.36797	1.81033	0.55399	7.8554	0.603139	0.512407	-0.00625761	-0.00267977
170270	RN-235	K. pneumoniae	ciprofloxacin	4	0.032	S	1.2378	1.47304	0.752993	0.253223	1.07161	1.31011	1.0841	1.04178
1102f8	RN-247	K. pneumoniae	ciprofloxacin	4	0.064	S	0.531838	0.576853	0.698844	0.119984	3.61233	4.547	4.27464	4.30355
15029e	RN-247	K. pneumoniae	ciprofloxacin	4	0.064	S	0.724322	0.441222	0.987537	24.3153	2.91959	4.10809	4.22218	4.40995
170271	RN-247	K. pneumoniae	ciprofloxacin	4	0.064	S	0.801266	0.737342	0.879302	2.50262	2.64267	3.5236	3.49244	3.51056
15029f	RN-253	K. pneumoniae	ciprofloxacin	4	0.032	S	0.783525	1.41694	0.707589	0.0216388	2.70652	2.78518	2.5836	2.56296
1102fa	RN-259	K. pneumoniae	ciprofloxacin	4	0.064	S	1.12043	0.686963	1.03014	0.0235132	1.494	2.59207	2.71625	2.69736
1502a0	RN-259	K. pneumoniae	ciprofloxacin	4	0.064	S	1.36214	1.0462	0.944086	0.00301805	0.624124	1.42265	1.40739	1.36705
170273	RN-259	K. pneumoniae	ciprofloxacin	4	0.064	S	1.57233	0.94278	1.26775	8.01311	-0.132364	0.891176	1.31705	1.31341
1102fb	RN-262	K. pneumoniae	ciprofloxacin	4	0.064	S	0.727346	2.09876	0.93321	3.77015	2.9087	2.16345	2.41745	2.3829
19017f	RN-51	K. pneumoniae	ciprofloxacin	4	0.047	S	0.226904	1.08283	0.116417	126.079	4.70977	4.90243	3.86312	4.83221
20015d	RN-51	K. pneumoniae	ciprofloxacin	4	0.047	S	0.752327	2.24253	0.264637	0.288658	2.8188	1.91808	1.14771	1.1173
100284	RN-54	K. pneumoniae	ciprofloxacin	4	0.032	S	1.40912	2.53038	1.07723	16.4874	0.455039	-0.455982	-0.0736689	-0.07056
12027b	RN-54	K. pneumoniae	ciprofloxacin	4	0.032	S	0.978345	1.99731	0.96368	3.24808	2.00537	1.50307	1.73395	1.6884
1601ff	RN-54	K. pneumoniae	ciprofloxacin	4	0.032	S	0.891242	1.42589	0.855163	0.247561	2.31885	2.44049	2.44498	2.41306
190181	RN-57	K. pneumoniae	ciprofloxacin	4	0.032	S	1.15825	1.409	0.969285	0.260273	1.35789	1.63171	1.75084	1.70269
20015f	RN-57	K. pneumoniae	ciprofloxacin	4	0.032	S	0.560406	0.713179	0.859703	0.230986	3.50951	4.29918	4.28868	4.30212
22012e	RN-57	K. pneumoniae	ciprofloxacin	4	0.032	S	0.820425	0.512336	1.22378	0.0289045	2.57372	3.72686	4.19578	4.18622
10028d	RN-60	K. pneumoniae	ciprofloxacin	4	0.047	S	1.24406	0.612869	1.02402	0.031787	1.04909	2.29498	2.3717	2.3516
120284	RN-60	K. pneumoniae	ciprofloxacin	4	0.047	S	2.16154	1.37251	0.885492	0.103698	-2.25291	-1.43884	-1.68127	-1.76468
160208	RN-60	K. pneumoniae	ciprofloxacin	4	0.047	S	0.899631	0.810345	1.07352	0.8282	2.28866	3.13315	3.39129	3.37915
37005f	RN-76	K. pneumoniae	ciprofloxacin	4	0.032	S	0.96475	1.64155	0.77278	11.0493	2.0543	1.96062	1.84984	1.88849
10028c	RN-93	K. pneumoniae	ciprofloxacin	4	0.032	S	1.24091	1.79151	0.966875	16.1271	1.06042	0.928631	1.07727	1.12425
120283	RN-93	K. pneumoniae	ciprofloxacin	4	0.032	S	1.05531	1.13373	0.96616	1.47246	1.72837	2.27251	2.37267	2.3502
160207	RN-93	K. pneumoniae	ciprofloxacin	4	0.032	S	0.504489	1.5441	0.294245	2.83064	3.71076	3.50255	2.73932	2.76755
150288	RYC-001	K. pneumoniae	ciprofloxacin	4	32	R	2.05357	2.4543	0.754531	3.7734	-1.86429	-2.36682	-2.64144	-2.73566
160278	RYC-001	K. pneumoniae	ciprofloxacin	4	32	R	1.99136	3.21564	0.764767	3.85956	-1.64041	-3.06269	-3.20405	-3.33033
17025b	RYC-001	K. pneumoniae	ciprofloxacin	4	32	R	1.92019	2.39828	0.165255	0.308337	-1.38429	-1.88757	-3.05478	-3.13367
150289	RYC-002	K. pneumoniae	ciprofloxacin	4	32	R	1.75431	3.27456	0.682199	10.953	-0.787272	-2.39593	-2.604	-2.66709
160279	RYC-002	K. pneumoniae	ciprofloxacin	4	32	R	1.21094	2.58056	0.67963	1.13001	1.16826	0.10036	-0.0832187	-0.164356
17025c	RYC-002	K. pneumoniae	ciprofloxacin	4	32	R	3.41442	8.52985	0.796973	5.43551	-6.76194	-13.683	-13.3744	-13.7899
100308	RYC-003	K. pneumoniae	ciprofloxacin	4	32	R	4.28184	6.79288	0.980449	0.0458514	-9.88372	-14.3465	-14.1845	-14.6055
1102f0	RYC-003	K. pneumoniae	ciprofloxacin	4	32	R	2.85916	2.08714	1.06934	1.35169	-4.76359	-4.43786	-4.4553	-4.6004
1202c4	RYC-003	K. pneumoniae	ciprofloxacin	4	32	R	2.69626	3.41881	0.630211	2.55381	-4.1773	-5.48715	-5.96902	-6.135
15028d	RYC-004	K. pneumoniae	ciprofloxacin	4	32	R	2.59013	4.95727	0.638629	0.0332454	-3.79538	-6.9541	-7.19015	-7.44066
16027d	RYC-004	K. pneumoniae	ciprofloxacin	4	32	R	2.23867	2.23495	0.895706	0.626576	-2.53048	-2.68509	-2.81204	-2.93452
170260	RYC-004	K. pneumoniae	ciprofloxacin	4	32	R	2.08133	2.55927	0.716005	0.568969	-1.96421	-2.57553	-2.902	-3.02334
100309	RYC-005	K. pneumoniae	ciprofloxacin	4	32	R	1.47828	1.70404	0.817979	1.29518	0.206122	0.294208	0.146167	0.08765
1102f1	RYC-005	K. pneumoniae	ciprofloxacin	4	32	R	1.74719	2.59911	0.87645	0.159471	-0.76166	-1.58523	-1.5817	-1.70328
1202c5	RYC-005	K. pneumoniae	ciprofloxacin	4	32	R	2.44865	1.61705	1.01081	0.102458	-3.2862	-2.61523	-2.69469	-2.80774
1002fd	RYC-006	K. pneumoniae	ciprofloxacin	4	32	R	1.62611	1.81154	0.954511	0.217652	-0.325886	-0.289998	-0.244795	-0.329588
1202b9	RYC-006	K. pneumoniae	ciprofloxacin	4	32	R	1.9078	1.28356	0.869926	5.22525	-1.33969	-0.547631	-0.769028	-0.799949
150298	RYC-007	K. pneumoniae	ciprofloxacin	4	32	R	3.22073	2.53548	1.00115	0.00389186	-6.06486	-6.08323	-6.22735	-6.41345
160288	RYC-007	K. pneumoniae	ciprofloxacin	4	32	R	1.35823	15.3287	0.586431	8.45686	0.638166	-15.2408	-13.8723	-14.4804
17026b	RYC-007	K. pneumoniae	ciprofloxacin	4	32	R	3.72744	1.51675	1.00913	0.0240241	-7.88848	-6.4661	-6.85046	-7.01095
150299	RYC-009	K. pneumoniae	ciprofloxacin	4	32	R	2.64728	5.481	0.718719	13.5164	-4.00106	-7.7429	-7.79641	-7.97915
160289	RYC-009	K. pneumoniae	ciprofloxacin	4	32	R	1.67129	1.64472	0.776898	2.61931	-0.488494	-0.235421	-0.498877	-0.550539
17026c	RYC-009	K. pneumoniae	ciprofloxacin	4	32	R	1.59611	0.72034	0.89324	0.100741	-0.217927	1.07712	0.885852	0.854435
10030c	RYC-011	K. pneumoniae	ciprofloxacin	4	32	R	1.77198	2.80612	0.810895	0.140356	-0.850898	-1.90387	-1.97964	-2.10814
1202c8	RYC-011	K. pneumoniae	ciprofloxacin	4	32	R	2.43728	2.42244	0.875721	2.64892	-3.24527	-3.52026	-3.69763	-3.82079
16028a	RYC-011	K. pneumoniae	ciprofloxacin	4	32	R	2.0065	3.20893	0.709823	0.197029	-1.6949	-3.10184	-3.33285	-3.48309
1901bd	RYC-012	K. pneumoniae	ciprofloxacin	4	32	R	1.31038	0.55744	1.33782	0.468038	0.810406	2.15391	2.69544	2.66097
360057	RYC-012	K. pneumoniae	ciprofloxacin	4	32	R	3.0507	15.6351	1.21928	231.091	-5.45292	-20.85	-18.8392	-17.941
37006c	RYC-012	K. pneumoniae	ciprofloxacin	4	32	R	1.60458	4.39182	0.705737	0.202712	-0.248403	-3.23579	-3.22188	-3.40946
1002fb	RYC-013	K. pneumoniae	ciprofloxacin	4	0.032	S	0.434434	0.548313	1.17174	0.0991577	3.96288	4.88256	5.36268	5.37044
1102e3	RYC-013	K. pneumoniae	ciprofloxacin	4	0.032	S	0.244082	1.26403	1.08099	0.00741129	4.64795	4.63757	5.11687	5.1041
1901bb	RYC-014	K. pneumoniae	ciprofloxacin	4	32	R	2.35703	1.40435	1.02763	0.220832	-2.95644	-2.08258	-2.14409	-2.24385
37006a	RYC-014	K. pneumoniae	ciprofloxacin	4	32	R	2.04955	3.68206	1.37695	2.1122	-1.84985	-3.78783	-2.92835	-3.12488
1202b8	RYC-017	K. pneumoniae	ciprofloxacin	4	0.023	S	0.920257	0.405934	1.52621	0.0138901	2.21443	3.54132	4.44291	4.41728
1901b9	RYC-018	K. pneumoniae	ciprofloxacin	4	32	R	4.56737	3.95077	0.873892	0.0224847	-10.9114	-11.9142	-12.3679	-12.6654
370068	RYC-018	K. pneumoniae	ciprofloxacin	4	32	R	4.69752	20.8415	1.01527	0.0234374	-11.3798	-32.0387	-30.01	-31.0887
10030e	RYC-019	K. pneumoniae	ciprofloxacin	4	32	R	3.07441	10.7812	0.860523	24.2196	-5.53827	-15.2565	-14.4669	-14.8377
16028c	RYC-019	K. pneumoniae	ciprofloxacin	4	32	R	2.14986	2.99616	0.859367	0.0422384	-2.21083	-3.29825	-3.35827	-3.51404
10030a	RYC-020	K. pneumoniae	ciprofloxacin	4	0.032	S	0.859792	0.578668	1.0437	0.0214136	2.43204	3.52726	3.71664	3.71241
1102f2	RYC-020	K. pneumoniae	ciprofloxacin	4	0.032	S	1.08004	2.93683	0.823893	13.8344	1.63938	0.0905749	0.208927	0.201513
1202c6	RYC-020	K. pneumoniae	ciprofloxacin	4	0.032	S	0.805392	1.31239	0.772891	16.744	2.62782	2.83941	2.7201	2.82167
1102f3	RYC-021	K. pneumoniae	ciprofloxacin	4	0.032	S	1.37752	1.11855	0.814583	6.62456	0.56875	1.29044	1.08042	1.09164
10030f	RYC-022	K. pneumoniae	ciprofloxacin	4	32	R	1.76498	1.84179	0.849197	0.0878617	-0.825705	-0.756249	-0.901837	-0.988707
1202cb	RYC-022	K. pneumoniae	ciprofloxacin	4	32	R	2.79026	1.61339	1.54065	0.513753	-4.5156	-3.67092	-3.00519	-3.15823
16028d	RYC-022	K. pneumoniae	ciprofloxacin	4	32	R	1.96406	1.50236	1.06112	0.835315	-1.54218	-0.977675	-0.885165	-0.970922
100310	RYC-026	K. pneumoniae	ciprofloxacin	4	32	R	1.73898	4.35408	0.683324	0.130148	-0.732101	-3.60876	-3.66511	-3.85567
1202cc	RYC-026	K. pneumoniae	ciprofloxacin	4	32	R	1.53356	2.0589	0.849386	4.19215	0.00718679	-0.29163	-0.355217	-0.412713
16028e	RYC-026	K. pneumoniae	ciprofloxacin	4	32	R	1.98063	1.36458	1.2471	0.000761845	-1.6018	-0.868214	-0.509344	-0.605903
100311	RYC-027	K. pneumoniae	ciprofloxacin	4	32	R	2.06244	3.81803	0.877545	0.242184	-1.89622	-3.98658	-3.88709	-4.07626
1202cd	RYC-027	K. pneumoniae	ciprofloxacin	4	32	R	2.40395	2.15763	0.925723	0.897792	-3.1253	-3.10765	-3.23579	-3.3611
16028f	RYC-027	K. pneumoniae	ciprofloxacin	4	32	R	2.05234	2.14735	0.771224	21.1881	-1.8599	-2.00466	-2.29474	-2.24888
100312	RYC-028	K. pneumoniae	ciprofloxacin	4	32	R	1.52525	1.55371	0.756581	1.01935	0.0370798	0.323981	0.0495904	-0.0025897
1202ce	RYC-028	K. pneumoniae	ciprofloxacin	4	32	R	2.3802	2.60371	0.942928	0.0298332	-3.03985	-3.5548	-3.59032	-3.74224
160290	RYC-028	K. pneumoniae	ciprofloxacin	4	32	R	1.82572	2.54751	1.09786	0.633522	-1.04429	-1.76866	-1.44604	-1.57726
100313	RYC-029	K. pneumoniae	ciprofloxacin	4	32	R	1.50481	6.34205	0.95463	366.241	0.110632	-5.20322	-4.51561	-2.13216
1202cf	RYC-029	K. pneumoniae	ciprofloxacin	4	32	R	2.49813	1.0842	0.869165	0.000751376	-3.46424	-2.14661	-2.52951	-2.61321
160291	RYC-029	K. pneumoniae	ciprofloxacin	4	32	R	2.05344	1.3525	1.02216	1.68007	-1.86386	-1.08005	-1.08856	-1.16278
1102fc	RYC-030	K. pneumoniae	ciprofloxacin	4	32	R	1.72096	1.89328	0.801831	1.89404	-0.667264	-0.67975	-0.881969	-0.953606
1502a2	RYC-030	K. pneumoniae	ciprofloxacin	4	32	R	2.43959	1.86861	1.16574	0.19107	-3.25358	-2.88082	-2.68349	-2.81556
170275	RYC-030	K. pneumoniae	ciprofloxacin	4	32	R	2.33104	1.64748	1.01159	0.426881	-2.86292	-2.28582	-2.33339	-2.44076
1102fd	RYC-032	K. pneumoniae	ciprofloxacin	4	32	R	4.55542	3.30718	1.03235	0.0129351	-10.8684	-11.1257	-11.4179	-11.6946
1502a3	RYC-032	K. pneumoniae	ciprofloxacin	4	32	R	2.82784	2.68865	1.32987	0.376496	-4.65088	-5.04296	-4.56712	-4.75988
170276	RYC-032	K. pneumoniae	ciprofloxacin	4	32	R	2.56514	2.44166	1.03705	0.389639	-3.70542	-3.93944	-3.89252	-4.04713

## Sheet: CRO Model
exp_id	sample_id	strain	species	antibiotic	test concentration (µgg/ml)	mic (µg/ml)	reference phenotype	classified_as	score	model_name	SP1	SP2	SP3	SP4
010131	CP01	ATCC-25922	E. coli	ceftriaxone	32	0.047	S	R	-1.17192	antibiotic_ceft_20220313.bin	1.74922	1.00293	0.996588	2.28318
0200c3	CP01	ATCC-25922	E. coli	ceftriaxone	32	0.047	S	S	0.201726	antibiotic_ceft_20220313.bin	1.32962	1.00115	0.993345	1.43224
050108	CP01	ATCC-25922	E. coli	ceftriaxone	32	0.047	S	S	1.27438	antibiotic_ceft_20220313.bin	0.958624	1.00466	0.992316	0.941282
06005c	CP01	ATCC-25922	E. coli	ceftriaxone	32	0.047	S	S	0.202801	antibiotic_ceft_20220313.bin	1.29091	0.996462	1.0027	1.00114
010133	CP02	BAA-2452	E. coli	ceftriaxone	32	48	R	R	-0.0588953	antibiotic_ceft_20220313.bin	1.76828	0.995058	1.00021	0.703356
0200c6	CP02	BAA-2452	E. coli	ceftriaxone	32	48	R	R	-2.52623	antibiotic_ceft_20220313.bin	2.12258	0.965923	0.980239	2.49413
05010a	CP02	BAA-2452	E. coli	ceftriaxone	32	48	R	R	-35.0561	antibiotic_ceft_20220313.bin	4.66677	0.89393	0.998688	30.0672
010135	CP03	ATCC-25922	E. coli	ceftriaxone	32	0.047	S	S	1.24382	antibiotic_ceft_20220313.bin	0.896166	1.0001	1.00028	0.625121
0200ce	CP03	ATCC-25922	E. coli	ceftriaxone	32	0.047	S	S	0.372672	antibiotic_ceft_20220313.bin	0.987183	0.998869	0.99895	1.42024
05010c	CP03	ATCC-25922	E. coli	ceftriaxone	32	0.047	S	S	1.47441	antibiotic_ceft_20220313.bin	0.725814	0.998482	1.00358	0.433424
060062	CP03	ATCC-25922	E. coli	ceftriaxone	32	0.047	S	S	0.344406	antibiotic_ceft_20220313.bin	0.986858	0.999519	0.999287	1.46124
010139	CP04	BAA-2452	E. coli	ceftriaxone	32	48	R	R	-4.63671	antibiotic_ceft_20220313.bin	2.23574	0.98493	1.00154	4.48765
0200d2	CP04	BAA-2452	E. coli	ceftriaxone	32	48	R	R	-5.45826	antibiotic_ceft_20220313.bin	1.99626	0.993093	0.998392	6.03758
050110	CP04	BAA-2452	E. coli	ceftriaxone	32	48	R	R	-7.06356	antibiotic_ceft_20220313.bin	3.32012	0.969349	0.997368	5.24254
060067	CP04	BAA-2452	E. coli	ceftriaxone	32	48	R	R	-0.362541	antibiotic_ceft_20220313.bin	1.40187	0.996701	0.996648	1.66298
01013a	CP05	BAA-2452	E. coli	ceftriaxone	32	48	R	R	-1.17005	antibiotic_ceft_20220313.bin	1.4995	0.982062	0.999038	1.79347
0200d3	CP05	BAA-2452	E. coli	ceftriaxone	32	48	R	R	-0.153493	antibiotic_ceft_20220313.bin	1.28521	0.991518	0.995513	1.45227
050111	CP05	BAA-2452	E. coli	ceftriaxone	32	48	R	R	-7.07157	antibiotic_ceft_20220313.bin	2.21719	0.996144	0.996864	7.59653
01013c	CP06	ATCC-25922	E. coli	ceftriaxone	32	0.047	S	S	1.21851	antibiotic_ceft_20220313.bin	0.934216	1.00123	0.998738	0.694267
0200d5	CP06	ATCC-25922	E. coli	ceftriaxone	32	0.047	S	S	1.33675	antibiotic_ceft_20220313.bin	0.828803	1.00345	0.99747	0.824878
050113	CP06	ATCC-25922	E. coli	ceftriaxone	32	0.047	S	S	0.245377	antibiotic_ceft_20220313.bin	0.818494	0.995456	1.02704	0.698069
06006a	CP06	ATCC-25922	E. coli	ceftriaxone	32	0.047	S	S	0.489397	antibiotic_ceft_20220313.bin	1.09309	0.998677	1.00038	1.10898
01013f	CP07	ATCC-25922	E. coli	ceftriaxone	32	0.047	S	S	1.26679	antibiotic_ceft_20220313.bin	0.954956	1.00027	0.999757	0.549869
0200d8	CP07	ATCC-25922	E. coli	ceftriaxone	32	0.047	S	S	0.616941	antibiotic_ceft_20220313.bin	0.945644	1.00116	0.997524	1.34574
050116	CP07	ATCC-25922	E. coli	ceftriaxone	32	0.047	S	S	1.58296	antibiotic_ceft_20220313.bin	0.826643	1.00054	0.99844	0.437335
060070	CP07	ATCC-25922	E. coli	ceftriaxone	32	0.047	S	S	0.163548	antibiotic_ceft_20220313.bin	1.1783	1.00033	1.00094	1.37863
010142	CP08	ATCC-25922	E. coli	ceftriaxone	32	0.047	S	S	1.40739	antibiotic_ceft_20220313.bin	0.710903	1.00266	1.00043	0.773682
0200db	CP08	ATCC-25922	E. coli	ceftriaxone	32	0.047	S	S	1.35498	antibiotic_ceft_20220313.bin	0.800001	1.0026	0.997385	0.81596
050119	CP08	ATCC-25922	E. coli	ceftriaxone	32	0.047	S	S	1.21195	antibiotic_ceft_20220313.bin	0.88553	0.99831	0.996421	0.740532
060074	CP08	ATCC-25922	E. coli	ceftriaxone	32	0.047	S	S	1.07638	antibiotic_ceft_20220313.bin	0.989325	1.00129	0.999991	0.732412
010146	CP09	BAA-2452	E. coli	ceftriaxone	32	48	R	S	1.16248	antibiotic_ceft_20220313.bin	0.976218	1.00239	0.998381	0.751762
0200df	CP09	BAA-2452	E. coli	ceftriaxone	32	48	R	R	-1.58268	antibiotic_ceft_20220313.bin	1.38145	0.998592	0.999826	2.9191
060079	CP09	BAA-2452	E. coli	ceftriaxone	32	48	R	R	-1.36181	antibiotic_ceft_20220313.bin	1.2662	1.00019	0.999984	2.88514
010148	CP10	ATCC-25922	E. coli	ceftriaxone	32	0.047	S	S	1.2194	antibiotic_ceft_20220313.bin	0.86096	0.999819	0.996962	0.797854
0200e1	CP10	ATCC-25922	E. coli	ceftriaxone	32	0.047	S	S	1.50243	antibiotic_ceft_20220313.bin	0.858799	1.0014	0.997414	0.545065
05011f	CP10	ATCC-25922	E. coli	ceftriaxone	32	0.047	S	S	1.52083	antibiotic_ceft_20220313.bin	0.844698	1.00002	0.992836	0.650829
06007b	CP10	ATCC-25922	E. coli	ceftriaxone	32	0.047	S	S	0.576259	antibiotic_ceft_20220313.bin	1.03754	1.00046	0.997317	1.25421
01014b	CP11	BAA-2452	E. coli	ceftriaxone	32	48	R	R	-22.5471	antibiotic_ceft_20220313.bin	3.65181	0.985889	1.00055	21.4316
050121	CP11	BAA-2452	E. coli	ceftriaxone	32	48	R	R	-11.1073	antibiotic_ceft_20220313.bin	4.92269	0.935217	0.99646	6.27277
06007d	CP11	BAA-2452	E. coli	ceftriaxone	32	48	R	R	-0.524633	antibiotic_ceft_20220313.bin	1.36136	0.997746	0.996315	1.93091
01014c	CP12	ATCC-25922	E. coli	ceftriaxone	32	0.047	S	S	1.70746	antibiotic_ceft_20220313.bin	0.769965	0.999899	0.996274	0.430618
0200e5	CP12	ATCC-25922	E. coli	ceftriaxone	32	0.047	S	S	1.95715	antibiotic_ceft_20220313.bin	0.566166	1.00187	0.998052	0.437185
050122	CP12	ATCC-25922	E. coli	ceftriaxone	32	0.047	S	S	1.62153	antibiotic_ceft_20220313.bin	0.835287	0.999296	0.996911	0.394786
0200e6	CP13	BAA-2452	E. coli	ceftriaxone	32	48	R	R	-5.12832	antibiotic_ceft_20220313.bin	1.53408	0.975121	0.995783	5.74723
01014e	CP14	BAA-2452	E. coli	ceftriaxone	32	48	R	R	-3.76249	antibiotic_ceft_20220313.bin	1.61308	0.977384	0.991916	4.43183
050124	CP14	BAA-2452	E. coli	ceftriaxone	32	48	R	R	-6.24112	antibiotic_ceft_20220313.bin	1.21301	0.991539	0.994277	7.93472
060080	CP14	BAA-2452	E. coli	ceftriaxone	32	48	R	S	0.532583	antibiotic_ceft_20220313.bin	1.08894	1.00076	0.996313	1.27894
010150	CP15	ATCC-25922	E. coli	ceftriaxone	32	0.047	S	R	-2.2614	antibiotic_ceft_20220313.bin	1.77327	0.997394	0.995095	3.24774
0200eb	CP15	ATCC-25922	E. coli	ceftriaxone	32	0.047	S	R	-41.3139	antibiotic_ceft_20220313.bin	10.9045	0.956594	0.998347	30.8472
050126	CP15	ATCC-25922	E. coli	ceftriaxone	32	0.047	S	S	1.18789	antibiotic_ceft_20220313.bin	1.11037	0.998642	1.00008	0.36736
060081	CP15	ATCC-25922	E. coli	ceftriaxone	32	0.047	S	S	1.07195	antibiotic_ceft_20220313.bin	0.558154	1.01321	0.999285	1.721
010152	CP16	ATCC-25922	E. coli	ceftriaxone	32	0.047	S	R	-0.745053	antibiotic_ceft_20220313.bin	1.32271	0.996974	0.994473	2.24551
0200ed	CP16	ATCC-25922	E. coli	ceftriaxone	32	0.047	S	S	0.345987	antibiotic_ceft_20220313.bin	1.28779	0.997941	0.999277	1.02296
050128	CP16	ATCC-25922	E. coli	ceftriaxone	32	0.047	S	S	0.545566	antibiotic_ceft_20220313.bin	1.14185	0.996894	1.00129	0.895932
010153	CP17	ATCC-25922	E. coli	ceftriaxone	32	0.047	S	S	1.44354	antibiotic_ceft_20220313.bin	1.04907	0.998605	0.995636	0.328035
0200ee	CP17	ATCC-25922	E. coli	ceftriaxone	32	0.047	S	S	1.34584	antibiotic_ceft_20220313.bin	0.863993	1.00155	0.995475	0.772533
050129	CP17	ATCC-25922	E. coli	ceftriaxone	32	0.047	S	S	0.565688	antibiotic_ceft_20220313.bin	0.966544	1.00284	0.99956	1.36213
060083	CP17	ATCC-25922	E. coli	ceftriaxone	32	0.047	S	S	0.699049	antibiotic_ceft_20220313.bin	0.990993	1.00014	0.995054	1.25093
010154	CP18	BAA-2452	E. coli	ceftriaxone	32	48	R	R	-10.3144	antibiotic_ceft_20220313.bin	2.146	0.96923	1.00147	9.98122
0200ef	CP18	BAA-2452	E. coli	ceftriaxone	32	48	R	R	-40.3438	antibiotic_ceft_20220313.bin	8.51688	0.918302	0.997951	31.5576
05012a	CP18	BAA-2452	E. coli	ceftriaxone	32	48	R	R	-1.23848	antibiotic_ceft_20220313.bin	1.04331	1.02752	1.00353	3.86531
060084	CP18	BAA-2452	E. coli	ceftriaxone	32	48	R	R	-5.99873	antibiotic_ceft_20220313.bin	2.40998	0.984547	1.00114	5.68666
010156	CP19	BAA-2452	E. coli	ceftriaxone	32	48	R	R	-17.0975	antibiotic_ceft_20220313.bin	3.06617	0.948727	0.99876	15.2677
0200f1	CP19	BAA-2452	E. coli	ceftriaxone	32	48	R	R	-21.4562	antibiotic_ceft_20220313.bin	5.22743	0.918212	0.999734	15.9779
05012c	CP19	BAA-2452	E. coli	ceftriaxone	32	48	R	R	-16.0844	antibiotic_ceft_20220313.bin	3.39342	0.902858	0.989318	12.5279
060085	CP19	BAA-2452	E. coli	ceftriaxone	32	48	R	R	-14.2056	antibiotic_ceft_20220313.bin	2.93951	0.933723	1.00006	11.8499
010158	CP20	ATCC-25922	E. coli	ceftriaxone	32	0.047	S	R	-0.117689	antibiotic_ceft_20220313.bin	1.20513	1.00019	0.996589	1.78019
0200f3	CP20	ATCC-25922	E. coli	ceftriaxone	32	0.047	S	S	1.16052	antibiotic_ceft_20220313.bin	0.887659	1.00145	0.997802	0.853205
05012e	CP20	ATCC-25922	E. coli	ceftriaxone	32	0.047	S	S	1.38706	antibiotic_ceft_20220313.bin	0.855431	0.999368	0.998208	0.572278
060086	CP20	ATCC-25922	E. coli	ceftriaxone	32	0.047	S	S	1.26338	antibiotic_ceft_20220313.bin	1.01751	1.00046	0.999567	0.486995
01015a	CP21	ATCC-25922	E. coli	ceftriaxone	32	0.047	S	S	1.73777	antibiotic_ceft_20220313.bin	0.757286	1.00087	0.999796	0.329605
0200f5	CP21	ATCC-25922	E. coli	ceftriaxone	32	0.047	S	R	-2.92577	antibiotic_ceft_20220313.bin	2.10403	0.995161	1.00151	3.22573
050130	CP21	ATCC-25922	E. coli	ceftriaxone	32	0.047	S	S	1.23838	antibiotic_ceft_20220313.bin	0.801941	1.00935	1.0003	1.07007
050132	CP22	ATCC-25922	E. coli	ceftriaxone	32	0.047	S	S	1.58506	antibiotic_ceft_20220313.bin	0.783319	1.00029	0.998557	0.47753
060089	CP22	ATCC-25922	E. coli	ceftriaxone	32	0.047	S	S	1.51954	antibiotic_ceft_20220313.bin	0.899893	1.00036	0.995044	0.518964
01015e	CP23	ATCC-25922	E. coli	ceftriaxone	32	0.047	S	S	1.70685	antibiotic_ceft_20220313.bin	0.835797	1.00114	0.994743	0.442457
0200f9	CP23	ATCC-25922	E. coli	ceftriaxone	32	0.047	S	S	2.19878	antibiotic_ceft_20220313.bin	0.492544	1.00082	0.999617	0.189351
050134	CP23	ATCC-25922	E. coli	ceftriaxone	32	0.047	S	S	2.40468	antibiotic_ceft_20220313.bin	0.613663	1.01054	0.99607	0.277132
010161	CP24	BAA-2452	E. coli	ceftriaxone	32	48	R	R	-11.1976	antibiotic_ceft_20220313.bin	3.00741	0.970575	0.999445	9.92292
0200fc	CP24	BAA-2452	E. coli	ceftriaxone	32	48	R	R	-8.20026	antibiotic_ceft_20220313.bin	2.96895	0.944472	1.00009	5.92093
050137	CP24	BAA-2452	E. coli	ceftriaxone	32	48	R	R	-11.2441	antibiotic_ceft_20220313.bin	2.42196	0.990957	0.998689	11.4461
06008b	CP24	BAA-2452	E. coli	ceftriaxone	32	48	R	R	-48.0593	antibiotic_ceft_20220313.bin	17.085	0.92995	1.00001	29.0501
010163	CP25	BAA-2452	E. coli	ceftriaxone	32	48	R	R	-6.31029	antibiotic_ceft_20220313.bin	1.88942	0.993995	1.00113	7.00018
0200fe	CP25	BAA-2452	E. coli	ceftriaxone	32	48	R	R	-17.2107	antibiotic_ceft_20220313.bin	2.7191	0.944264	1.00436	15.4829
050139	CP25	BAA-2452	E. coli	ceftriaxone	32	48	R	R	-41.0228	antibiotic_ceft_20220313.bin	2.57472	0.98631	1.00769	41.8393
010167	CP26	BAA-2452	E. coli	ceftriaxone	32	48	R	R	-3.08624	antibiotic_ceft_20220313.bin	1.75141	0.99604	0.995169	4.08629
05013d	CP26	BAA-2452	E. coli	ceftriaxone	32	48	R	R	-4.18163	antibiotic_ceft_20220313.bin	1.76943	0.99786	0.999071	5.1365
06008e	CP26	BAA-2452	E. coli	ceftriaxone	32	48	R	R	-2.46165	antibiotic_ceft_20220313.bin	1.73432	0.994508	0.996762	3.34974
010168	CP27	BAA-2452	E. coli	ceftriaxone	32	48	R	R	-5.68342	antibiotic_ceft_20220313.bin	2.5974	0.979154	0.993989	5.17532
020103	CP27	BAA-2452	E. coli	ceftriaxone	32	48	R	R	-4.30008	antibiotic_ceft_20220313.bin	2.62239	0.988838	0.995756	3.97632
06008f	CP27	BAA-2452	E. coli	ceftriaxone	32	48	R	R	-2.48336	antibiotic_ceft_20220313.bin	1.86395	0.980126	1.00759	2.34329
01016a	CP28	ATCC-25922	E. coli	ceftriaxone	32	0.047	S	S	1.15239	antibiotic_ceft_20220313.bin	0.92208	1.0002	0.997271	0.792648
020105	CP28	ATCC-25922	E. coli	ceftriaxone	32	0.047	S	S	1.55571	antibiotic_ceft_20220313.bin	0.797154	0.999616	0.994545	0.603082
050140	CP28	ATCC-25922	E. coli	ceftriaxone	32	0.047	S	S	1.0568	antibiotic_ceft_20220313.bin	0.8698	1.01403	1.01637	0.790816
060092	CP28	ATCC-25922	E. coli	ceftriaxone	32	0.047	S	S	1.23792	antibiotic_ceft_20220313.bin	0.916825	0.998666	0.996022	0.699532
01016b	CP29	ATCC-25922	E. coli	ceftriaxone	32	0.047	S	S	1.23382	antibiotic_ceft_20220313.bin	0.853955	1.00071	0.999551	0.734913
020106	CP29	ATCC-25922	E. coli	ceftriaxone	32	0.047	S	S	1.05388	antibiotic_ceft_20220313.bin	1.00089	0.998014	0.999276	0.651848
050141	CP29	ATCC-25922	E. coli	ceftriaxone	32	0.047	S	S	0.690337	antibiotic_ceft_20220313.bin	0.763335	1.00547	1.00059	1.54637
060093	CP29	ATCC-25922	E. coli	ceftriaxone	32	0.047	S	S	0.905341	antibiotic_ceft_20220313.bin	0.996156	0.999366	1.00005	0.833237
050142	CP30	ATCC-25922	E. coli	ceftriaxone	32	0.047	S	S	0.878143	antibiotic_ceft_20220313.bin	0.997141	1.00097	0.995371	1.07436
060094	CP30	ATCC-25922	E. coli	ceftriaxone	32	0.047	S	S	0.963783	antibiotic_ceft_20220313.bin	0.956718	0.998864	0.997299	0.898285
01016d	CP31	BAA-2452	E. coli	ceftriaxone	32	48	R	R	-6.61623	antibiotic_ceft_20220313.bin	1.61052	0.984954	0.999038	7.4317
020108	CP31	BAA-2452	E. coli	ceftriaxone	32	48	R	R	-4.15055	antibiotic_ceft_20220313.bin	1.72458	0.952449	0.993567	3.77605
050143	CP31	BAA-2452	E. coli	ceftriaxone	32	48	R	R	-4.78507	antibiotic_ceft_20220313.bin	1.60615	0.917057	0.990258	3.47554
060095	CP31	BAA-2452	E. coli	ceftriaxone	32	48	R	R	-1.0652	antibiotic_ceft_20220313.bin	1.71528	0.995299	0.996594	1.95082
01016e	CP32	BAA-2452	E. coli	ceftriaxone	32	48	R	R	-5.07128	antibiotic_ceft_20220313.bin	1.95092	0.954431	0.997494	4.38421
020109	CP32	BAA-2452	E. coli	ceftriaxone	32	48	R	R	-2.82958	antibiotic_ceft_20220313.bin	1.67935	0.987085	0.995793	3.5792
050144	CP32	BAA-2452	E. coli	ceftriaxone	32	48	R	R	-12.4557	antibiotic_ceft_20220313.bin	4.5139	0.933924	0.997082	8.13236
01016f	CP33	ATCC-25922	E. coli	ceftriaxone	32	0.047	S	S	0.91799	antibiotic_ceft_20220313.bin	0.978383	1.00121	0.995971	1.04477
010182	C063	ATCC-25922	E. coli	ceftriaxone	32	0.047	S	R	-3.47388	antibiotic_ceft_20220313.bin	0.928369	0.871999	1.00294	0.980772
010183	C064	BAA-2452	E. coli	ceftriaxone	32	48	R	R	-4.1089	antibiotic_ceft_20220313.bin	1.86654	0.990208	1.00062	4.62018
02011d	C063	ATCC-25922	E. coli	ceftriaxone	32	0.047	S	S	0.752781	antibiotic_ceft_20220313.bin	0.99505	1.00034	0.999744	1.03801
050158	C063	ATCC-25922	E. coli	ceftriaxone	32	0.047	S	S	0.843477	antibiotic_ceft_20220313.bin	0.998215	0.999937	0.996102	1.04871
050159	C064	BAA-2452	E. coli	ceftriaxone	32	48	R	R	-1.87494	antibiotic_ceft_20220313.bin	1.74695	0.985479	0.99978	2.30726
0600a8	C063	ATCC-25922	E. coli	ceftriaxone	32	0.047	S	S	0.724365	antibiotic_ceft_20220313.bin	1.10735	1.00137	0.997145	1.04844
0600a9	C064	BAA-2452	E. coli	ceftriaxone	32	48	R	R	-2.06803	antibiotic_ceft_20220313.bin	1.82473	0.99408	0.998669	2.74501
010184	C065	BAA-2452	E. coli	ceftriaxone	32	48	R	R	-4.42981	antibiotic_ceft_20220313.bin	2.18449	0.96253	0.992154	3.8796
010185	C066	ATCC-25922	E. coli	ceftriaxone	32	0.047	S	R	-0.665359	antibiotic_ceft_20220313.bin	1.29312	1.00468	0.999488	2.29685
02011f	C065	BAA-2452	E. coli	ceftriaxone	32	48	R	R	-2.27135	antibiotic_ceft_20220313.bin	1.57869	0.983763	0.997152	2.96402
020120	C066	ATCC-25922	E. coli	ceftriaxone	32	0.047	S	S	2.47171	antibiotic_ceft_20220313.bin	0.511941	1.02288	1.0029	0.532361
05015a	C065	BAA-2452	E. coli	ceftriaxone	32	48	R	R	-4.81595	antibiotic_ceft_20220313.bin	1.91386	0.922094	0.951557	4.60162
05015b	C066	ATCC-25922	E. coli	ceftriaxone	32	0.047	S	S	0.216837	antibiotic_ceft_20220313.bin	1.23619	1.00243	1.00159	1.3002
0600aa	C065	BAA-2452	E. coli	ceftriaxone	32	48	R	R	-0.231105	antibiotic_ceft_20220313.bin	1.59825	0.998333	0.994081	1.41979
0600ab	C066	ATCC-25922	E. coli	ceftriaxone	32	0.047	S	R	-1.31125	antibiotic_ceft_20220313.bin	1.31136	0.998279	0.997798	2.78295
0600ac	C067	ATCC-25922	E. coli	ceftriaxone	32	0.047	S	S	0.190362	antibiotic_ceft_20220313.bin	1.03716	0.998107	0.99084	1.79515
080065	M024	BAA-2452	E. coli	ceftriaxone	32	48	R	R	-3.26427	antibiotic_ceft_20220313.bin	2.14136	0.996682	0.996219	3.76313
11004d	M024	BAA-2452	E. coli	ceftriaxone	32	48	R	R	-4.63349	antibiotic_ceft_20220313.bin	2.49976	1.00008	0.997397	4.81312
12004c	M024	BAA-2452	E. coli	ceftriaxone	32	48	R	R	-2.40144	antibiotic_ceft_20220313.bin	1.99381	0.993836	0.99921	2.85109
010186	C067	ATCC-25922	E. coli	ceftriaxone	32	0.047	S	R	-2.76251	antibiotic_ceft_20220313.bin	2.06442	0.997529	0.998035	3.30549
010187	C068	BAA-2452	E. coli	ceftriaxone	32	48	R	R	-5.18824	antibiotic_ceft_20220313.bin	2.53105	0.951968	0.95963	4.96605
020121	C067	ATCC-25922	E. coli	ceftriaxone	32	0.047	S	S	0.997469	antibiotic_ceft_20220313.bin	1.10986	0.997349	0.995684	0.670852
020122	C068	BAA-2452	E. coli	ceftriaxone	32	48	R	R	-2.13843	antibiotic_ceft_20220313.bin	1.61724	0.994877	0.997812	3.13868
05015c	C067	ATCC-25922	E. coli	ceftriaxone	32	0.047	S	S	0.886374	antibiotic_ceft_20220313.bin	1.00628	0.998104	0.996778	0.907405
05015d	C068	BAA-2452	E. coli	ceftriaxone	32	48	R	R	-6.05434	antibiotic_ceft_20220313.bin	2.32378	0.96789	0.986985	5.7572
0600ae	C068	BAA-2452	E. coli	ceftriaxone	32	48	R	S	0.0276602	antibiotic_ceft_20220313.bin	1.38148	0.998996	0.999139	1.27703
010188	C069	BAA-2452	E. coli	ceftriaxone	32	48	R	R	-3.98574	antibiotic_ceft_20220313.bin	2.15211	0.989725	0.996779	4.24211
020123	C069	BAA-2452	E. coli	ceftriaxone	32	48	R	R	-2.24262	antibiotic_ceft_20220313.bin	2.00518	0.994395	0.996779	2.77272
05015e	C069	BAA-2452	E. coli	ceftriaxone	32	48	R	R	-1.24171	antibiotic_ceft_20220313.bin	1.42589	0.998532	0.994998	2.66846
0600af	C069	BAA 2452	E. coli	ceftriaxone	32	48	R	S	0.332925	antibiotic_ceft_20220313.bin	1.33981	1.00023	0.993606	1.24175
070067	MP31	ATCC-25922	E. coli	ceftriaxone	32	0.047	S	R	-1.69424	antibiotic_ceft_20220313.bin	1.90297	0.994394	0.998538	2.27111
070068	MP32	BAA-2452	E. coli	ceftriaxone	32	48	R	R	-4.37436	antibiotic_ceft_20220313.bin	2.27793	0.992485	0.997691	4.5521
080068	MP31	ATCC-25922	E. coli	ceftriaxone	32	0.047	S	R	-0.494099	antibiotic_ceft_20220313.bin	1.42684	0.995221	1.00012	1.59964
080069	MP32	BAA-2452	E. coli	ceftriaxone	32	48	R	S	0.195511	antibiotic_ceft_20220313.bin	1.03565	0.993163	1.00028	1.30105
090056	MP31	ATCC-25922	E. coli	ceftriaxone	32	0.047	S	S	0.187735	antibiotic_ceft_20220313.bin	1.19392	0.999172	0.997163	1.42143
090057	MP32	BAA-2452	E. coli	ceftriaxone	32	48	R	S	0.678026	antibiotic_ceft_20220313.bin	1.14497	1.02029	1.00573	1.41305
100058	MP31	ATCC-25922	E. coli	ceftriaxone	32	0.047	S	S	0.48513	antibiotic_ceft_20220313.bin	1.1372	1.00078	0.987863	1.55386
100059	MP32	BAA-2452	E. coli	ceftriaxone	32	48	R	R	-0.27254	antibiotic_ceft_20220313.bin	1.32391	0.998321	0.998498	1.66159
110050	MP31	ATCC-25922	E. coli	ceftriaxone	32	0.047	S	R	-1.30984	antibiotic_ceft_20220313.bin	1.76382	1.00162	0.999095	2.27818
110051	MP32	BAA-2452	E. coli	ceftriaxone	32	48	R	R	-0.0751982	antibiotic_ceft_20220313.bin	1.25819	0.999845	1.0006	1.52098
12004f	MP31	ATCC-25922	E. coli	ceftriaxone	32	0.047	S	S	0.871731	antibiotic_ceft_20220313.bin	0.949442	1.00178	0.997988	1.08118
120050	MP32	BAA-2452	E. coli	ceftriaxone	32	48	R	S	1.02772	antibiotic_ceft_20220313.bin	0.978856	1.00275	1.00048	0.830261
01018a	C070	ATCC-25922	E. coli	ceftriaxone	32	0.047	S	R	-0.0989986	antibiotic_ceft_20220313.bin	1.08304	1.00587	1.00618	1.78791
01018b	C071	BAA-2452	E. coli	ceftriaxone	32	48	R	R	-5.42689	antibiotic_ceft_20220313.bin	3.06369	0.971748	1.00361	3.73343
020125	C070	ATCC-25922	E. coli	ceftriaxone	32	0.047	S	S	2.04047	antibiotic_ceft_20220313.bin	0.816236	1.02641	1.00074	0.790489
020126	C071	BAA-2452	E. coli	ceftriaxone	32	48	R	R	-0.86902	antibiotic_ceft_20220313.bin	1.63556	1.03649	1.00486	2.99292
050160	C070	ATCC-25922	E. coli	ceftriaxone	32	0.047	S	S	0.481557	antibiotic_ceft_20220313.bin	1.19332	0.998954	0.992776	1.25682
050161	C071	BAA-2452	E. coli	ceftriaxone	32	48	R	R	-17.0041	antibiotic_ceft_20220313.bin	5.61426	0.912031	0.999736	10.6298
0600b1	C070	ATCC 25922	E. coli	ceftriaxone	32	0.047	S	S	0.235932	antibiotic_ceft_20220313.bin	1.18088	0.999985	0.999028	1.35274
0600b2	C071	BAA 2452	E. coli	ceftriaxone	32	48	R	S	0.115292	antibiotic_ceft_20220313.bin	1.61657	0.996701	0.999226	0.804596
07006a	MP33	BAA-2452	E. coli	ceftriaxone	32	48	R	S	0.558773	antibiotic_ceft_20220313.bin	1.09055	0.999741	0.9949	1.26218
08006b	MP33	BAA-2452	E. coli	ceftriaxone	32	48	R	R	-1.89322	antibiotic_ceft_20220313.bin	2.02829	0.9982	0.995833	2.54272
090059	MP33	BAA-2452	E. coli	ceftriaxone	32	48	R	S	0.506597	antibiotic_ceft_20220313.bin	1.08625	1.00324	0.994934	1.44195
10005b	MP33	BAA-2452	E. coli	ceftriaxone	32	48	R	R	-0.324651	antibiotic_ceft_20220313.bin	1.56409	1.001	0.993285	1.67995
110053	MP33	BAA-2452	E. coli	ceftriaxone	32	48	R	R	-2.19559	antibiotic_ceft_20220313.bin	2.04513	1.00178	0.996609	2.93406
120052	MP33	BAA-2452	E. coli	ceftriaxone	32	48	R	R	-0.868746	antibiotic_ceft_20220313.bin	1.50138	1.00358	0.995822	2.33029
01018c	C072	BAA-2452	E. coli	ceftriaxone	32	48	R	R	-20.7138	antibiotic_ceft_20220313.bin	6.75703	0.979677	1.00026	15.3693
020127	C072	BAA-2452	E. coli	ceftriaxone	32	48	R	R	-3.87145	antibiotic_ceft_20220313.bin	1.99333	0.995488	0.995085	4.58147
050162	C072	BAA-2452	E. coli	ceftriaxone	32	48	R	R	-0.183641	antibiotic_ceft_20220313.bin	1.06948	1.00053	1.02159	1.18677
01018d	C073	ATCC-25922	E. coli	ceftriaxone	32	0.047	S	R	-0.431477	antibiotic_ceft_20220313.bin	1.28956	1.00262	1.00261	1.88032
01018e	C074	BAA-2452	E. coli	ceftriaxone	32	48	R	R	-3.46915	antibiotic_ceft_20220313.bin	1.58737	0.988907	1.01597	3.74293
020128	C073	ATCC-25922	E. coli	ceftriaxone	32	0.047	S	R	-0.61688	antibiotic_ceft_20220313.bin	1.42111	1.00515	1.0005	2.06561
020129	C074	BAA-2452	E. coli	ceftriaxone	32	48	R	S	0.216701	antibiotic_ceft_20220313.bin	1.07018	0.993403	1.00039	1.23967
050163	C073	ATCC-25922	E. coli	ceftriaxone	32	0.047	S	S	0.840684	antibiotic_ceft_20220313.bin	1.01692	0.999918	0.996755	1.00508
050164	C074	BAA-2452	E. coli	ceftriaxone	32	48	R	R	-0.167001	antibiotic_ceft_20220313.bin	1.00895	1.00043	1.0269	1.06317
01018f	C075	ATCC-25922	E. coli	ceftriaxone	32	0.047	S	S	0.681455	antibiotic_ceft_20220313.bin	0.999893	1.00131	1.00089	1.10089
02012a	C075	ATCC-25922	E. coli	ceftriaxone	32	0.047	S	R	-0.327676	antibiotic_ceft_20220313.bin	1.06602	0.981114	1.00737	1.15091
050165	C075	ATCC-25922	E. coli	ceftriaxone	32	0.047	S	R	-3.91005	antibiotic_ceft_20220313.bin	2.2834	0.999277	0.995267	4.37815
010190	C076	ATCC-25922	E. coli	ceftriaxone	32	0.047	S	S	0.724747	antibiotic_ceft_20220313.bin	0.957955	1.00625	0.999656	1.32169
02012b	C076	ATCC-25922	E. coli	ceftriaxone	32	0.047	S	S	0.818471	antibiotic_ceft_20220313.bin	0.971156	0.997341	0.998731	0.930313
050166	C076	ATCC-25922	E. coli	ceftriaxone	32	0.047	S	S	1.36181	antibiotic_ceft_20220313.bin	0.648464	1.00398	1.00975	0.630254
0600b6	C076	ATCC 25922	E. coli	ceftriaxone	32	0.047	S	S	0.33396	antibiotic_ceft_20220313.bin	1.25161	1.00761	0.997586	1.47334
010192	C077	BAA-2452	E. coli	ceftriaxone	32	48	R	R	-4.27844	antibiotic_ceft_20220313.bin	1.2566	0.953805	1.00823	4.05447
010193	C078	BAA-2452	E. coli	ceftriaxone	32	48	R	R	-6.38539	antibiotic_ceft_20220313.bin	1.30446	0.956744	1.00685	6.33927
02012d	C077	BAA-2452	E. coli	ceftriaxone	32	48	R	R	-9.09318	antibiotic_ceft_20220313.bin	1.32219	0.975605	1.00734	9.77647
02012e	C078	BAA-2452	E. coli	ceftriaxone	32	48	R	R	-14.0306	antibiotic_ceft_20220313.bin	2.04258	0.928986	1.00298	12.5439
050168	C077	BAA-2452	E. coli	ceftriaxone	32	48	R	R	-0.634931	antibiotic_ceft_20220313.bin	1.08765	1.00086	1.0301	1.35721
050169	C078	BAA-2452	E. coli	ceftriaxone	32	48	R	R	-0.43598	antibiotic_ceft_20220313.bin	1.00635	1.00026	1.03497	1.06725
0600ba	C077	BAA 2452	E. coli	ceftriaxone	32	48	R	R	-20.262	antibiotic_ceft_20220313.bin	4.37336	0.99733	0.997715	18.624
0600bb	C078	BAA 2452	E. coli	ceftriaxone	32	48	R	R	-6.31658	antibiotic_ceft_20220313.bin	2.50711	0.983518	1.00177	5.83769
070071	MP22	ATCC-25922	E. coli	ceftriaxone	32	0.047	S	R	-7.02863	antibiotic_ceft_20220313.bin	3.50084	0.988034	0.995071	5.70085
070072	MP35	ATCC-25922	E. coli	ceftriaxone	32	0.047	S	S	1.25122	antibiotic_ceft_20220313.bin	0.814647	1.0137	0.997785	1.27585
080074	MP34	ATCC-25922	E. coli	ceftriaxone	32	0.047	S	R	-1.08081	antibiotic_ceft_20220313.bin	1.62541	0.990123	0.996475	1.90618
090062	MP22	ATCC-25922	E. coli	ceftriaxone	32	0.047	S	S	0.72363	antibiotic_ceft_20220313.bin	1	1.00371	0.999051	1.20199
090063	MP35	ATCC-25922	E. coli	ceftriaxone	32	0.047	S	S	1.30758	antibiotic_ceft_20220313.bin	0.934599	1.00828	0.994476	0.98943
100064	MP22	ATCC-25922	E. coli	ceftriaxone	32	0.047	S	R	-0.533506	antibiotic_ceft_20220313.bin	1.45406	1.00013	1.00034	1.76879
100065	MP35	ATCC-25922	E. coli	ceftriaxone	32	0.047	S	R	-0.5821	antibiotic_ceft_20220313.bin	1.46261	0.998027	1.00071	1.72315
110059	MP34	ATCC-25922	E. coli	ceftriaxone	32	0.047	S	R	-0.7547	antibiotic_ceft_20220313.bin	1.5054	1.00304	0.995169	2.20969
11005a	MP23	ATCC-25922	E. coli	ceftriaxone	32	0.047	S	S	0.147198	antibiotic_ceft_20220313.bin	1.2208	0.992584	0.99663	1.21962
120058	MP34	ATCC-25922	E. coli	ceftriaxone	32	0.047	S	S	0.894774	antibiotic_ceft_20220313.bin	1.04529	1.00392	0.996716	1.0523
120059	MP23	ATCC-25922	E. coli	ceftriaxone	32	0.047	S	S	0.810217	antibiotic_ceft_20220313.bin	0.97867	1.00031	0.999171	1.01722
010194	C079	BAA-2452	E. coli	ceftriaxone	32	48	R	R	-18.0244	antibiotic_ceft_20220313.bin	1.13813	0.978327	1.03113	18.6121
02012f	C079	BAA-2452	E. coli	ceftriaxone	32	48	R	R	-22.7082	antibiotic_ceft_20220313.bin	4.17971	0.993107	1.00085	21.1685
05016a	C079	BAA-2452	E. coli	ceftriaxone	32	48	R	R	-0.505784	antibiotic_ceft_20220313.bin	1.03874	1.00004	1.03534	1.07932
0600bc	C079	BAA 2452	E. coli	ceftriaxone	32	48	R	R	-63.6534	antibiotic_ceft_20220313.bin	17.3863	0.925891	0.993274	45.0162
070073	MP24	BAA-2452	E. coli	ceftriaxone	32	48	R	R	-1.00134	antibiotic_ceft_20220313.bin	1.61061	0.99539	0.996398	2.02697
070074	MP36	BAA-2452	E. coli	ceftriaxone	32	48	R	R	-5.91294	antibiotic_ceft_20220313.bin	3.01866	0.993428	1.00024	5.16183
080076	MP37	BAA-2452	E. coli	ceftriaxone	32	48	R	R	-1.05092	antibiotic_ceft_20220313.bin	1.54658	0.994023	0.996944	2.09424
090064	MP24	BAA-2452	E. coli	ceftriaxone	32	48	R	R	-2.71	antibiotic_ceft_20220313.bin	1.95794	1.00174	0.999692	3.47572
090065	MP36	BAA-2452	E. coli	ceftriaxone	32	48	R	R	-5.65608	antibiotic_ceft_20220313.bin	2.67716	0.977176	0.997428	4.86057
100066	MP24	BAA-2452	E. coli	ceftriaxone	32	48	R	S	0.160362	antibiotic_ceft_20220313.bin	1.32861	0.998691	0.996722	1.27714
100067	MP36	BAA-2452	E. coli	ceftriaxone	32	48	R	R	-1.4471	antibiotic_ceft_20220313.bin	1.61879	0.994802	0.999293	2.36304
11005b	MP37	BAA-2452	E. coli	ceftriaxone	32	48	R	R	-2.85322	antibiotic_ceft_20220313.bin	1.81166	0.990848	1.00081	3.39601
12005a	MP37	BAA-2452	E. coli	ceftriaxone	32	48	R	R	-3.97573	antibiotic_ceft_20220313.bin	2.63765	0.992793	1.00119	3.57151
070075	MP25	BAA-2452	E. coli	ceftriaxone	32	48	R	R	-9.51234	antibiotic_ceft_20220313.bin	3.36431	0.988387	1.00098	8.2765
070076	MP01	ATCC-25922	E. coli	ceftriaxone	32	0.047	S	S	0.409983	antibiotic_ceft_20220313.bin	1.14366	1.00164	1.00196	1.17637
080078	MP02	BAA-2452	E. coli	ceftriaxone	32	48	R	R	-3.44208	antibiotic_ceft_20220313.bin	1.96768	0.967232	0.990537	3.34255
080079	MP28	ATCC-25922	E. coli	ceftriaxone	32	0.047	S	R	-1.9279	antibiotic_ceft_20220313.bin	1.67153	0.984441	0.995796	2.55726
090066	MP26	BAA-2452	E. coli	ceftriaxone	32	48	R	R	-3.102	antibiotic_ceft_20220313.bin	1.86016	0.993883	0.992778	3.97089
090067	MP01	ATCC-25922	E. coli	ceftriaxone	32	0.047	S	S	0.966423	antibiotic_ceft_20220313.bin	0.913744	1.00572	1.00556	0.907852
100068	MP02	BAA-2452	E. coli	ceftriaxone	32	48	R	R	-3.58543	antibiotic_ceft_20220313.bin	2.27924	0.99321	0.986264	4.13983
100069	MP29	ATCC-25922	E. coli	ceftriaxone	32	0.047	S	S	0.831736	antibiotic_ceft_20220313.bin	1.00914	0.999194	1.00016	0.884012
11005d	MP27	BAA-2452	E. coli	ceftriaxone	32	48	R	R	-8.87508	antibiotic_ceft_20220313.bin	1.90936	0.984349	0.997782	9.42911
12005d	MP02	BAA-2452	E. coli	ceftriaxone	32	48	R	R	-5.445	antibiotic_ceft_20220313.bin	2.33061	0.96705	0.99912	4.67309
070077	MP30	BAA-2452	E. coli	ceftriaxone	32	48	R	R	-1.08333	antibiotic_ceft_20220313.bin	1.57917	0.996629	0.998462	2.12539
070078	MP03	BAA-2452	E. coli	ceftriaxone	32	48	R	R	-2.65088	antibiotic_ceft_20220313.bin	2.03878	0.993275	0.999127	3.03749
08007a	MP06	BAA-2452	E. coli	ceftriaxone	32	48	R	R	-0.453457	antibiotic_ceft_20220313.bin	1.40874	1.00555	0.995182	2.10478
08007b	MP15	BAA-2452	E. coli	ceftriaxone	32	48	R	R	-0.661533	antibiotic_ceft_20220313.bin	1.33075	0.999372	0.999774	2.05168
090068	MP13	BAA-2452	E. coli	ceftriaxone	32	48	R	R	-3.91747	antibiotic_ceft_20220313.bin	2.46932	0.990273	0.992558	3.92977
090069	MP04	BAA-2452	E. coli	ceftriaxone	32	48	R	R	-3.52234	antibiotic_ceft_20220313.bin	2.28067	1.00133	1.00008	3.88553
10006a	MP07	BAA-2452	E. coli	ceftriaxone	32	48	R	S	0.474212	antibiotic_ceft_20220313.bin	1.05874	1.00054	0.994991	1.41547
10006b	MP16	BAA-2452	E. coli	ceftriaxone	32	48	R	R	-2.63727	antibiotic_ceft_20220313.bin	1.98943	0.989368	0.998759	2.96324
11005e	MP14	BAA-2452	E. coli	ceftriaxone	32	48	R	R	-1.2179	antibiotic_ceft_20220313.bin	1.62459	0.992758	0.994999	2.19132
11005f	MP05	BAA-2452	E. coli	ceftriaxone	32	48	R	R	-7.27228	antibiotic_ceft_20220313.bin	2.37491	0.99519	0.999981	7.46689
12005e	MP08	BAA-2452	E. coli	ceftriaxone	32	48	R	R	-25.9882	antibiotic_ceft_20220313.bin	5.13217	0.957399	0.99713	22.269
12005f	MP17	BAA-2452	E. coli	ceftriaxone	32	48	R	R	-6.67453	antibiotic_ceft_20220313.bin	2.31933	0.948294	0.997056	5.3904
01019a	C080	BAA-2452	E. coli	ceftriaxone	32	48	R	R	-2.00518	antibiotic_ceft_20220313.bin	1.19435	0.975428	1.02225	2.03635
020135	C080	BAA-2452	E. coli	ceftriaxone	32	48	R	R	-4.89036	antibiotic_ceft_20220313.bin	2.31927	0.993135	1.00144	4.93313
050170	C080	BAA-2452	E. coli	ceftriaxone	32	48	R	R	-0.637236	antibiotic_ceft_20220313.bin	1.23837	0.998646	1.01993	1.43619
0600c1	C080	BAA-2452	E. coli	ceftriaxone	32	48	R	R	-8.77362	antibiotic_ceft_20220313.bin	5.23407	0.984328	0.993001	5.26017
08007c	MP11	ATCC-25922	E. coli	ceftriaxone	32	0.047	S	R	-1.18233	antibiotic_ceft_20220313.bin	1.57125	0.996228	0.997694	2.25083
09006b	MP09	ATCC-25922	E. coli	ceftriaxone	32	0.047	S	S	0.651194	antibiotic_ceft_20220313.bin	1.0099	1.00409	0.998165	1.30829
10006c	MP12	ATCC-25922	E. coli	ceftriaxone	32	0.047	S	S	0.15402	antibiotic_ceft_20220313.bin	1.11095	0.997861	0.996504	1.53898
120060	MP10	ATCC-25922	E. coli	ceftriaxone	32	0.047	S	S	0.203063	antibiotic_ceft_20220313.bin	1.14378	1.0009	0.99768	1.5113
07007b	MP39	BAA-2452	E. coli	ceftriaxone	32	48	R	R	-2.9932	antibiotic_ceft_20220313.bin	2.07163	0.989858	0.999004	3.23863
07007c	MP19	BAA-2452	E. coli	ceftriaxone	32	48	R	R	-1.4227	antibiotic_ceft_20220313.bin	1.58488	1.00027	1.00064	2.52446
08007e	MP18	BAA-2452	E. coli	ceftriaxone	32	48	R	R	-4.75477	antibiotic_ceft_20220313.bin	1.99512	0.998192	0.99794	5.49718
08007f	MP38	BAA-2452	E. coli	ceftriaxone	32	48	R	R	-2.46847	antibiotic_ceft_20220313.bin	1.65037	0.997836	1.00033	3.45787
09006c	MP39	BAA-2452	E. coli	ceftriaxone	32	48	R	R	-10.1469	antibiotic_ceft_20220313.bin	3.20893	0.985509	0.994623	9.25127
09006d	MP19	BAA-2452	E. coli	ceftriaxone	32	48	R	S	0.737101	antibiotic_ceft_20220313.bin	1.0492	1.01041	1.00034	1.31368
10006e	MP18	BAA-2452	E. coli	ceftriaxone	32	48	R	R	-7.81418	antibiotic_ceft_20220313.bin	2.77976	0.987399	0.996422	7.36845
10006f	MP38	BAA-2452	E. coli	ceftriaxone	32	48	R	R	-0.184525	antibiotic_ceft_20220313.bin	1.28924	0.995285	1.00204	1.38903
110062	MP39	BAA-2452	E. coli	ceftriaxone	32	48	R	R	-3.58219	antibiotic_ceft_20220313.bin	1.72328	0.993762	0.995583	4.54636
110063	MP19	BAA-2452	E. coli	ceftriaxone	32	48	R	R	-4.58586	antibiotic_ceft_20220313.bin	2.11239	0.98574	0.997068	4.77069
120062	MP18	BAA-2452	E. coli	ceftriaxone	32	48	R	R	-1.95399	antibiotic_ceft_20220313.bin	1.83848	0.987992	0.994311	2.54553
120063	MP38	BAA-2452	E. coli	ceftriaxone	32	48	R	R	-10.3374	antibiotic_ceft_20220313.bin	1.95657	0.974759	0.998335	10.5434
01019e	C081	ATCC-25922	E. coli	ceftriaxone	32	0.047	S	S	0.128909	antibiotic_ceft_20220313.bin	1.11054	1.00161	1.01078	1.21225
020139	C081	ATCC-25922	E. coli	ceftriaxone	32	0.047	S	R	-0.574664	antibiotic_ceft_20220313.bin	1.34948	1.00075	0.998085	2.04226
050174	C081	ATCC-25922	E. coli	ceftriaxone	32	0.047	S	R	-0.141838	antibiotic_ceft_20220313.bin	1.12671	0.99878	0.989069	2.11104
0600c5	C081	ATCC-25922	E. coli	ceftriaxone	32	0.047	S	S	1.26477	antibiotic_ceft_20220313.bin	0.885773	1.00275	0.995956	0.854657
07007d	MP40	ATCC-25922	E. coli	ceftriaxone	32	0.047	S	R	-0.495483	antibiotic_ceft_20220313.bin	1.34488	0.998551	0.996184	1.95374
07007e	MP21	ATCC-25922	E. coli	ceftriaxone	32	0.047	S	S	0.446509	antibiotic_ceft_20220313.bin	1.03882	1.001	0.999368	1.33723
080080	MP20	ATCC-25922	E. coli	ceftriaxone	32	0.047	S	S	0.781707	antibiotic_ceft_20220313.bin	1.03538	1	0.999402	0.956451
080081	MP41	ATCC-25922	E. coli	ceftriaxone	32	0.047	S	S	0.236534	antibiotic_ceft_20220313.bin	1.02407	1.00356	0.999108	1.67237
09006e	MP40	ATCC-25922	E. coli	ceftriaxone	32	0.047	S	S	0.550152	antibiotic_ceft_20220313.bin	1.05175	1.00096	0.997959	1.25899
09006f	MP21	ATCC-25922	E. coli	ceftriaxone	32	0.047	S	R	-0.135751	antibiotic_ceft_20220313.bin	1.2232	0.997614	1.00516	1.3968
100070	MP20	ATCC-25922	E. coli	ceftriaxone	32	0.047	S	S	0.899215	antibiotic_ceft_20220313.bin	0.980776	0.998378	0.984529	1.35068
100071	MP41	ATCC-25922	E. coli	ceftriaxone	32	0.047	S	S	0.626811	antibiotic_ceft_20220313.bin	1.0583	0.999334	1.00213	0.973201
110064	MP40	ATCC-25922	E. coli	ceftriaxone	32	0.047	S	S	1.01756	antibiotic_ceft_20220313.bin	0.889681	0.999492	1.00063	0.836321
110065	MP21	ATCC-25922	E. coli	ceftriaxone	32	0.047	S	S	1.19638	antibiotic_ceft_20220313.bin	0.781712	0.997711	1.00222	0.671439
120064	MP20	ATCC-25922	E. coli	ceftriaxone	32	0.047	S	S	0.97756	antibiotic_ceft_20220313.bin	0.927756	1.00117	0.998793	0.950025
120065	MP41	ATCC-25922	E. coli	ceftriaxone	32	0.047	S	S	1.0547	antibiotic_ceft_20220313.bin	0.889524	1.00154	0.99718	0.985645
0101a2	C082	ATCC-25922	E. coli	ceftriaxone	32	0.047	S	S	0.155217	antibiotic_ceft_20220313.bin	1.07899	0.997762	0.998639	1.50262
02013b	C082	ATCC-25922	E. coli	ceftriaxone	32	0.047	S	S	0.599711	antibiotic_ceft_20220313.bin	0.850426	1.00232	0.999357	1.46288
050176	C082	ATCC-25922	E. coli	ceftriaxone	32	0.047	S	S	1.09102	antibiotic_ceft_20220313.bin	0.904098	1.00537	0.997119	1.06378
0600c7	C082	ATCC-25922	E. coli	ceftriaxone	32	0.047	S	S	1.11844	antibiotic_ceft_20220313.bin	0.956184	1.00033	0.998274	0.755513
0101a4	C083	ATCC-25922	E. coli	ceftriaxone	32	0.047	S	S	1.0816	antibiotic_ceft_20220313.bin	0.888312	1.00333	0.999684	0.93632
02013d	C083	ATCC-25922	E. coli	ceftriaxone	32	0.047	S	S	0.473394	antibiotic_ceft_20220313.bin	1.08883	1.00178	1.00171	1.19344
050178	C083	ATCC-25922	E. coli	ceftriaxone	32	0.047	S	S	1.22062	antibiotic_ceft_20220313.bin	0.849689	1.00152	0.998838	0.806302
0600c8	C083	ATCC-25922	E. coli	ceftriaxone	32	0.047	S	S	1.90634	antibiotic_ceft_20220313.bin	0.55005	1.00281	0.997264	0.57001
070081	M035	ATCC-25922	E. coli	ceftriaxone	32	0.047	S	S	0.234817	antibiotic_ceft_20220313.bin	0.990847	1.00227	0.99669	1.75344
070082	M037	BAA-2452	E. coli	ceftriaxone	32	48	R	R	-3.51219	antibiotic_ceft_20220313.bin	1.82941	0.99669	1.00095	4.25812
080085	M036	BAA-2452	E. coli	ceftriaxone	32	48	R	R	-16.7508	antibiotic_ceft_20220313.bin	5.2411	0.975404	0.995309	13.1827
080086	M038	ATCC-25922	E. coli	ceftriaxone	32	0.047	S	S	1.13315	antibiotic_ceft_20220313.bin	0.87538	1.00478	1.00049	0.921477
090072	M035	ATCC-25922	E. coli	ceftriaxone	32	0.047	S	S	0.146951	antibiotic_ceft_20220313.bin	1.12703	1.00471	0.992976	1.88228
090073	M037	BAA-2452	E. coli	ceftriaxone	32	48	R	R	-6.39667	antibiotic_ceft_20220313.bin	2.80946	0.992164	0.994912	6.0686
100074	M036	BAA-2452	E. coli	ceftriaxone	32	48	R	R	-3.96038	antibiotic_ceft_20220313.bin	2.17823	0.996209	0.995263	4.45818
100075	M038	ATCC-25922	E. coli	ceftriaxone	32	0.047	S	S	1.22776	antibiotic_ceft_20220313.bin	0.934184	1.00373	1.00166	0.672312
110068	M035	ATCC-25922	E. coli	ceftriaxone	32	0.047	S	S	0.430763	antibiotic_ceft_20220313.bin	1.10374	1.00588	0.996501	1.53724
110069	M037	BAA-2452	E. coli	ceftriaxone	32	48	R	R	-5.05907	antibiotic_ceft_20220313.bin	2.22891	0.990356	1.00278	5.08237
120068	M036	BAA-2452	E. coli	ceftriaxone	32	48	R	R	-9.08109	antibiotic_ceft_20220313.bin	3.24505	0.981252	0.996603	7.87957
120069	M038	ATCC-25922	E. coli	ceftriaxone	32	0.047	S	S	1.10413	antibiotic_ceft_20220313.bin	0.917976	1.00381	0.998076	0.946032
070083	M039	BAA-2452	E. coli	ceftriaxone	32	48	R	R	-2.63612	antibiotic_ceft_20220313.bin	1.87191	0.992004	0.999829	3.16633
070084	M041	ATCC-25922	E. coli	ceftriaxone	32	0.047	S	S	0.381838	antibiotic_ceft_20220313.bin	1.01874	0.998987	0.999455	1.35757
080087	M040	ATCC-25922	E. coli	ceftriaxone	32	0.047	S	S	0.920748	antibiotic_ceft_20220313.bin	1.01297	1.00469	1.00043	0.967398
080088	M042	BAA-2452	E. coli	ceftriaxone	32	48	R	R	-0.920084	antibiotic_ceft_20220313.bin	1.45766	1.00322	0.985671	2.77087
090074	M039	BAA-2452	E. coli	ceftriaxone	32	48	R	R	-10.3807	antibiotic_ceft_20220313.bin	4.61721	0.977664	0.997693	7.33029
090075	M041	ATCC-25922	E. coli	ceftriaxone	32	0.047	S	S	0.314118	antibiotic_ceft_20220313.bin	1.07541	1.00328	0.998253	1.54553
100076	M040	ATCC-25922	E. coli	ceftriaxone	32	0.047	S	S	0.244194	antibiotic_ceft_20220313.bin	1.1081	0.999663	0.995985	1.52847
100077	M042	BAA-2452	E. coli	ceftriaxone	32	48	R	R	-3.22739	antibiotic_ceft_20220313.bin	1.56164	0.981625	1.00005	3.81036
11006a	M040	ATCC-25922	E. coli	ceftriaxone	32	0.047	S	S	1.19271	antibiotic_ceft_20220313.bin	0.84052	1.00585	0.998609	1.00477
11006b	M041	ATCC-25922	E. coli	ceftriaxone	32	0.047	S	S	1.43116	antibiotic_ceft_20220313.bin	0.716272	1.00516	0.999374	0.864132
12006a	M039	BAA-2452	E. coli	ceftriaxone	32	48	R	R	-2.03122	antibiotic_ceft_20220313.bin	1.84413	0.995865	0.998438	2.75158
12006b	M042	BAA-2452	E. coli	ceftriaxone	32	48	R	R	-2.55746	antibiotic_ceft_20220313.bin	2.00028	0.993858	1.0037	2.8542
070085	M043	BAA-2452	E. coli	ceftriaxone	32	48	R	R	-36.0077	antibiotic_ceft_20220313.bin	13.3894	0.959816	0.99785	22.285
070086	M045	ATCC-25922	E. coli	ceftriaxone	32	0.047	S	R	-0.240226	antibiotic_ceft_20220313.bin	1.19822	1.00192	1.00054	1.84291
080089	M044	BAA-2452	E. coli	ceftriaxone	32	48	R	R	-0.667756	antibiotic_ceft_20220313.bin	1.72704	1.00334	0.995366	1.84122
08008a	M046	ATCC-25922	E. coli	ceftriaxone	32	0.047	S	S	0.778829	antibiotic_ceft_20220313.bin	1.00834	1.00185	1.00285	0.94116
090076	M043	BAA-2452	E. coli	ceftriaxone	32	48	R	R	-7.42111	antibiotic_ceft_20220313.bin	2.34623	0.983864	0.99326	7.49418
090077	M045	ATCC-25922	E. coli	ceftriaxone	32	0.047	S	S	0.424567	antibiotic_ceft_20220313.bin	1.0662	1.00308	0.998331	1.43247
100078	M044	BAA-2452	E. coli	ceftriaxone	32	48	R	S	0.837777	antibiotic_ceft_20220313.bin	1.0142	0.999913	0.991693	1.18279
100079	M046	ATCC-25922	E. coli	ceftriaxone	32	0.047	S	S	0.308603	antibiotic_ceft_20220313.bin	1.08292	1.00051	0.999934	1.38896
11006c	M043	BAA-2452	E. coli	ceftriaxone	32	48	R	R	-50.7637	antibiotic_ceft_20220313.bin	6.93346	0.817466	0.99495	41.0475
11006d	M045	ATCC-25922	E. coli	ceftriaxone	32	0.047	S	S	1.15885	antibiotic_ceft_20220313.bin	0.79555	1.00144	0.997297	0.988845
12006c	M044	BAA-2452	E. coli	ceftriaxone	32	48	R	R	-1.46921	antibiotic_ceft_20220313.bin	1.79007	0.999649	0.99699	2.41418
12006d	M046	ATCC-25922	E. coli	ceftriaxone	32	0.047	S	S	1.03379	antibiotic_ceft_20220313.bin	0.979135	1.00233	0.997163	0.921356
0101a9	C084	ATCC-25922	E. coli	ceftriaxone	32	0.047	S	R	-0.477741	antibiotic_ceft_20220313.bin	0.887093	1.00606	1.00205	2.57826
0101aa	C085	ATCC-25922	E. coli	ceftriaxone	32	0.047	S	R	-2.47493	antibiotic_ceft_20220313.bin	2.1901	0.990802	0.998453	2.59897
020142	C084	ATCC-25922	E. coli	ceftriaxone	32	0.047	S	S	1.72548	antibiotic_ceft_20220313.bin	0.632464	1.00107	0.999304	0.524554
020143	C085	ATCC-25922	E. coli	ceftriaxone	32	0.047	S	S	0.545131	antibiotic_ceft_20220313.bin	1.02012	1.00263	1.00066	1.27082
05017d	C084	ATCC-25922	E. coli	ceftriaxone	32	0.047	S	S	0.782324	antibiotic_ceft_20220313.bin	1.00155	0.999963	1.00211	0.905671
05017e	C085	ATCC-25922	E. coli	ceftriaxone	32	0.047	S	S	1.46929	antibiotic_ceft_20220313.bin	0.74974	1.00246	1.00143	0.618768
0600cc	C084	ATCC-25922	E. coli	ceftriaxone	32	0.047	S	S	1.75434	antibiotic_ceft_20220313.bin	0.745563	1.00222	0.991334	0.660325
0600cd	C085	ATCC-25922	E. coli	ceftriaxone	32	0.047	S	S	1.557	antibiotic_ceft_20220313.bin	0.621369	1.00639	1.00746	0.622081
08008c	M047	BAA-2452	E. coli	ceftriaxone	32	48	R	R	-5.80825	antibiotic_ceft_20220313.bin	1.95684	0.979935	1.04105	4.55278
08008e	M048	ATCC-25922	E. coli	ceftriaxone	32	0.047	S	R	-1.16212	antibiotic_ceft_20220313.bin	1.13731	1.00357	0.999346	2.97927
11006f	M047	BAA-2452	E. coli	ceftriaxone	32	48	R	R	-9.05745	antibiotic_ceft_20220313.bin	2.32358	0.970065	0.99861	8.57064
110070	M048	ATCC-25922	E. coli	ceftriaxone	32	0.047	S	R	-1.8966	antibiotic_ceft_20220313.bin	1.77499	0.997372	1.00019	2.69175
12006f	M047	BAA-2452	E. coli	ceftriaxone	32	48	R	R	-3.00503	antibiotic_ceft_20220313.bin	2.02574	0.991524	0.995584	3.48272
120071	M048	ATCC-25922	E. coli	ceftriaxone	32	0.047	S	S	0.820889	antibiotic_ceft_20220313.bin	0.938612	1.00134	1.00511	0.891656
0101ab	C086	BAA-2452	E. coli	ceftriaxone	32	48	R	R	-1.89865	antibiotic_ceft_20220313.bin	1.62398	0.999973	0.995696	3.12806
020144	C086	BAA-2452	E. coli	ceftriaxone	32	48	R	R	-2.36427	antibiotic_ceft_20220313.bin	1.64332	0.986775	0.997165	3.08258
05017f	C086	BAA-2452	E. coli	ceftriaxone	32	48	R	R	-14.3719	antibiotic_ceft_20220313.bin	3.81943	0.888745	1.00908	9.0431
0600ce	C086	BAA-2452	E. coli	ceftriaxone	32	48	R	R	-10.2778	antibiotic_ceft_20220313.bin	3.01781	0.945751	0.996189	8.20171
08008f	M049	ATCC-25922	E. coli	ceftriaxone	32	0.047	S	S	1.06627	antibiotic_ceft_20220313.bin	0.869511	0.999721	0.997778	0.915674
080090	M050	BAA-2452	E. coli	ceftriaxone	32	48	R	R	-3.01947	antibiotic_ceft_20220313.bin	2.39788	0.998484	0.997158	3.21251
110071	M049	ATCC-25922	E. coli	ceftriaxone	32	0.047	S	S	1.63337	antibiotic_ceft_20220313.bin	0.63243	1.00464	0.999907	0.723699
110072	M050	BAA-2452	E. coli	ceftriaxone	32	48	R	R	-34.1557	antibiotic_ceft_20220313.bin	4.2706	0.981557	0.997248	32.7127
120072	M049	ATCC-25922	E. coli	ceftriaxone	32	0.047	S	S	0.27769	antibiotic_ceft_20220313.bin	1.12476	1.00352	0.995221	1.63181
120073	M050	BAA-2452	E. coli	ceftriaxone	32	48	R	R	-33.116	antibiotic_ceft_20220313.bin	2.95414	0.968236	1.00094	32.7152
0101ad	C087	BAA-2452	E. coli	ceftriaxone	32	48	R	R	-10.653	antibiotic_ceft_20220313.bin	3.06031	0.962466	0.994996	9.15776
0101ae	C088	BAA-2452	E. coli	ceftriaxone	32	48	R	R	-12.9744	antibiotic_ceft_20220313.bin	2.00353	0.910002	1.00818	10.6591
020146	C087	BAA-2452	E. coli	ceftriaxone	32	48	R	R	-8.48188	antibiotic_ceft_20220313.bin	2.65231	0.967124	0.997636	7.48395
020147	C088	BAA-2452	E. coli	ceftriaxone	32	48	R	R	-14.6912	antibiotic_ceft_20220313.bin	3.08405	0.817773	1.00765	7.9032
050181	C087	BAA-2452	E. coli	ceftriaxone	32	48	R	R	-2.93033	antibiotic_ceft_20220313.bin	1.83348	0.996768	0.997582	3.76293
050182	C088	BAA-2452	E. coli	ceftriaxone	32	48	R	R	-7.66645	antibiotic_ceft_20220313.bin	2.03867	0.927889	1.01194	5.57114
0600d0	C087	BAA-2452	E. coli	ceftriaxone	32	48	R	R	-0.245854	antibiotic_ceft_20220313.bin	1.10311	1.00276	0.996007	2.15225
0600d1	C088	BAA-2452	E. coli	ceftriaxone	32	48	R	R	-5.94556	antibiotic_ceft_20220313.bin	2.65236	0.986697	0.99921	5.46308
080091	M051	BAA-2452	E. coli	ceftriaxone	32	48	R	S	0.0624007	antibiotic_ceft_20220313.bin	1.31911	0.994701	0.990919	1.44979
080092	M052	BAA-2452	E. coli	ceftriaxone	32	48	R	R	-6.15218	antibiotic_ceft_20220313.bin	1.52305	0.929705	0.976006	5.92702
110073	M051	BAA-2452	E. coli	ceftriaxone	32	48	R	R	-2.67208	antibiotic_ceft_20220313.bin	2.24271	0.993512	0.996421	2.9003
120074	M051	BAA-2452	E. coli	ceftriaxone	32	48	R	R	-1.97694	antibiotic_ceft_20220313.bin	1.59308	0.991875	0.997224	2.917
120075	M052	BAA-2452	E. coli	ceftriaxone	32	48	R	R	-26.6841	antibiotic_ceft_20220313.bin	2.22135	0.964714	1.00048	26.8327
0101af	C089	ATCC-25922	E. coli	ceftriaxone	32	0.047	S	S	0.995088	antibiotic_ceft_20220313.bin	0.872963	1.00001	0.999579	0.934549
020148	C089	ATCC-25922	E. coli	ceftriaxone	32	0.047	S	S	0.635745	antibiotic_ceft_20220313.bin	1.01511	1.001	0.999652	1.1603
050183	C089	ATCC-25922	E. coli	ceftriaxone	32	0.047	S	S	1.42325	antibiotic_ceft_20220313.bin	0.809682	1.0045	0.997871	0.781662
0600d2	C089	ATCC-25922	E. coli	ceftriaxone	32	0.047	S	S	0.662798	antibiotic_ceft_20220313.bin	1.26945	1.0006	0.992259	1.04573
07008a	M053	ATCC-25922	E. coli	ceftriaxone	32	0.047	S	S	0.880044	antibiotic_ceft_20220313.bin	0.983055	0.999487	0.995046	1.05002
07008b	M055	BAA-2452	E. coli	ceftriaxone	32	48	R	R	-31.1342	antibiotic_ceft_20220313.bin	8.04016	0.962414	1.00152	23.9654
080093	M054	ATCC-25922	E. coli	ceftriaxone	32	0.047	S	S	1.50666	antibiotic_ceft_20220313.bin	0.851388	0.999908	0.990593	0.729241
080094	M056	ATCC-25922	E. coli	ceftriaxone	32	0.047	S	S	1.12049	antibiotic_ceft_20220313.bin	0.983646	1.00248	0.99159	1.01905
09007b	M053	ATCC-25922	E. coli	ceftriaxone	32	0.047	S	S	1.38473	antibiotic_ceft_20220313.bin	0.926947	1.00878	0.994389	0.938779
09007c	M055	BAA-2452	E. coli	ceftriaxone	32	48	R	R	-48.0044	antibiotic_ceft_20220313.bin	6.45201	0.960917	1.00024	43.5668
10007c	M054	ATCC-25922	E. coli	ceftriaxone	32	0.047	S	S	1.12575	antibiotic_ceft_20220313.bin	0.888798	1.00238	0.991724	1.12612
10007d	M056	ATCC-25922	E. coli	ceftriaxone	32	0.047	S	S	0.485474	antibiotic_ceft_20220313.bin	0.892983	1.00024	0.99545	1.58823
110075	M053	ATCC-25922	E. coli	ceftriaxone	32	0.047	S	S	1.11682	antibiotic_ceft_20220313.bin	0.948056	1.0049	0.997983	0.935444
110076	M055	BAA-2452	E. coli	ceftriaxone	32	48	R	R	-3.57555	antibiotic_ceft_20220313.bin	2.08217	0.992147	0.996936	3.98172
120076	M054	ATCC-25922	E. coli	ceftriaxone	32	0.047	S	S	0.840553	antibiotic_ceft_20220313.bin	1.00708	1.0037	0.999965	1.03987
120077	M056	ATCC-25922	E. coli	ceftriaxone	32	0.047	S	S	1.25112	antibiotic_ceft_20220313.bin	0.846172	1.00077	0.999204	0.740529
0101b1	C090	RN-55	E. coli	ceftriaxone	32	6000	R	R	-3.42382	antibiotic_ceft_20220313.bin	1.76307	0.968091	0.999799	3.29957
0101b2	C091	RN-55	E. coli	ceftriaxone	32	6000	R	R	-5.75545	antibiotic_ceft_20220313.bin	2.30591	0.972703	1.00093	5.16251
02014a	C090	RN-55	E. coli	ceftriaxone	32	6000	R	R	-8.40419	antibiotic_ceft_20220313.bin	3.24745	0.979671	0.99563	7.1489
02014b	C091	RN-55	E. coli	ceftriaxone	32	6000	R	R	-1.00115	antibiotic_ceft_20220313.bin	1.50022	0.998353	0.999713	2.15731
050185	C090	RN-55	E. coli	ceftriaxone	32	6000	R	R	-5.66408	antibiotic_ceft_20220313.bin	1.85643	0.968709	0.997632	5.61184
050186	C091	RN-55	E. coli	ceftriaxone	32	6000	R	R	-6.07858	antibiotic_ceft_20220313.bin	2.33718	0.976523	0.997325	5.71403
0600d4	C090	RN-55	E. coli	ceftriaxone	32	6000	R	R	-3.49816	antibiotic_ceft_20220313.bin	1.78607	0.96867	0.993834	3.56987
0600d5	C091	RN-55	E. coli	ceftriaxone	32	6000	R	R	-2.06759	antibiotic_ceft_20220313.bin	1.40885	0.994336	0.99687	3.34275
07008d	M057	RN-55	E. coli	ceftriaxone	32	6000	R	R	-3.08081	antibiotic_ceft_20220313.bin	2.07465	0.99457	0.997577	3.53752
07008e	M059	RN-19	E. coli	ceftriaxone	32	0.025	S	S	2.02631	antibiotic_ceft_20220313.bin	0.637625	1.00746	0.995713	0.546931
080096	M058	RN-29	E. coli	ceftriaxone	32	750	R	R	-0.38173	antibiotic_ceft_20220313.bin	1.32453	1.00387	0.995616	2.06437
080097	M060	RN-01	E. coli	ceftriaxone	32	0.094	S	S	1.06673	antibiotic_ceft_20220313.bin	0.932489	1.00064	0.999944	0.793703
09007e	M057	RN-55	E. coli	ceftriaxone	32	6000	R	S	0.607686	antibiotic_ceft_20220313.bin	1.17886	1.00221	0.994621	1.1937
09007f	M059	RN-19	E. coli	ceftriaxone	32	0.025	S	S	2.72334	antibiotic_ceft_20220313.bin	0.513876	1.01698	0.993781	0.372137
10007f	M058	RN-29	E. coli	ceftriaxone	32	750	R	R	-3.01013	antibiotic_ceft_20220313.bin	2.00252	0.988394	0.989749	3.60682
100080	M060	RN-01	E. coli	ceftriaxone	32	0.094	S	R	-0.928313	antibiotic_ceft_20220313.bin	1.50207	0.995018	0.998894	1.99135
110078	M057	RN-55	E. coli	ceftriaxone	32	6000	R	R	-5.73682	antibiotic_ceft_20220313.bin	2.13259	0.991483	0.995795	6.18706
110079	M059	RN-19	E. coli	ceftriaxone	32	0.025	S	S	1.24423	antibiotic_ceft_20220313.bin	0.871889	0.999929	0.998657	0.704516
120079	M058	RN-29	E. coli	ceftriaxone	32	750	R	R	-1.17268	antibiotic_ceft_20220313.bin	1.59017	0.995709	0.997714	2.19808
12007a	M060	RN-01	E. coli	ceftriaxone	32	0.094	S	S	1.75708	antibiotic_ceft_20220313.bin	0.729293	1.00742	0.999102	0.595171
0101b3	C092	RN-29	E. coli	ceftriaxone	32	750	R	R	-1.73219	antibiotic_ceft_20220313.bin	1.49337	0.98568	1.00607	2.27465
02014c	C092	RN-29	E. coli	ceftriaxone	32	750	R	R	-3.42929	antibiotic_ceft_20220313.bin	1.74477	0.983054	0.996418	3.9608
050187	C092	RN-29	E. coli	ceftriaxone	32	750	R	R	-1.81585	antibiotic_ceft_20220313.bin	1.38584	0.988094	1.00029	2.77754
0600d6	C092	RN-29	E. coli	ceftriaxone	32	750	R	R	-2.47294	antibiotic_ceft_20220313.bin	1.80206	0.984757	0.989553	3.18215
07008f	M061	RN-19	E. coli	ceftriaxone	32	0.025	S	S	1.25292	antibiotic_ceft_20220313.bin	0.866684	1.00026	0.997501	0.752831
070090	M063	RN-01	E. coli	ceftriaxone	32	0.094	S	S	1.37987	antibiotic_ceft_20220313.bin	0.776763	0.997847	0.999433	0.585629
080098	M062	RN-29	E. coli	ceftriaxone	32	750	R	R	-3.30735	antibiotic_ceft_20220313.bin	1.98666	0.990013	1.00044	3.63092
080099	M064	RN-55	E. coli	ceftriaxone	32	6000	R	S	0.0754759	antibiotic_ceft_20220313.bin	1.25166	1.00151	0.999048	1.48212
090080	M061	RN-19	E. coli	ceftriaxone	32	0.025	S	S	1.88486	antibiotic_ceft_20220313.bin	0.653229	1.00615	0.999827	0.489954
090081	M063	RN-01	E. coli	ceftriaxone	32	0.094	S	S	2.21793	antibiotic_ceft_20220313.bin	0.518391	1.00745	0.998336	0.409578
100081	M062	RN-29	E. coli	ceftriaxone	32	750	R	R	-3.02995	antibiotic_ceft_20220313.bin	1.85006	0.992227	0.995261	3.76719
100082	M064	RN-55	E. coli	ceftriaxone	32	6000	R	R	-1.7163	antibiotic_ceft_20220313.bin	1.49407	0.998063	1.00003	2.89009
11007a	M061	RN-19	E. coli	ceftriaxone	32	0.025	S	S	1.77125	antibiotic_ceft_20220313.bin	0.687416	1.00001	0.997047	0.446503
11007b	M063	RN-01	E. coli	ceftriaxone	32	0.094	S	S	2.1184	antibiotic_ceft_20220313.bin	0.651791	1.00577	0.994325	0.421511
12007b	M062	RN-29	E. coli	ceftriaxone	32	750	R	R	-5.98546	antibiotic_ceft_20220313.bin	2.06865	0.979183	1.00074	5.93453
12007c	M064	RN-55	E. coli	ceftriaxone	32	6000	R	R	-7.2268	antibiotic_ceft_20220313.bin	2.43387	0.956301	0.998776	6.03963
0101b5	C093	RN-55	E. coli	ceftriaxone	32	6000	R	R	-4.43804	antibiotic_ceft_20220313.bin	1.38611	0.940234	0.999971	3.86637
0101b6	C094	RN-55	E. coli	ceftriaxone	32	6000	R	R	-6.00902	antibiotic_ceft_20220313.bin	2.16443	0.957359	0.999798	5.11408
02014e	C093	RN-55	E. coli	ceftriaxone	32	6000	R	R	-4.71279	antibiotic_ceft_20220313.bin	2.05528	0.972201	0.998119	4.47155
02014f	C094	RN-55	E. coli	ceftriaxone	32	6000	R	R	-4.27194	antibiotic_ceft_20220313.bin	1.80386	0.952516	1.00293	3.48723
050189	C093	RN-55	E. coli	ceftriaxone	32	6000	R	R	-3.47818	antibiotic_ceft_20220313.bin	1.68881	0.954936	0.970766	3.97852
05018a	C094	RN-55	E. coli	ceftriaxone	32	6000	R	R	-19.8176	antibiotic_ceft_20220313.bin	8.48239	0.684077	1.00243	1.94029
0600d8	C093	RN-55	E. coli	ceftriaxone	32	6000	R	R	-6.57913	antibiotic_ceft_20220313.bin	1.89432	0.887004	0.978625	4.33418
0600d9	C094	RN-55	E. coli	ceftriaxone	32	6000	R	R	-6.37288	antibiotic_ceft_20220313.bin	2.07711	0.911019	0.990809	4.3053
070091	M065	RN-29	E. coli	ceftriaxone	32	750	R	S	0.665603	antibiotic_ceft_20220313.bin	1.10467	0.99774	0.998667	0.93604
070092	M067	RN-55	E. coli	ceftriaxone	32	6000	R	R	-4.9185	antibiotic_ceft_20220313.bin	2.12361	0.973455	0.995137	4.74358
08009a	M066	RN-01	E. coli	ceftriaxone	32	0.094	S	S	2.20602	antibiotic_ceft_20220313.bin	0.3945	1.0039	1.00289	0.302173
08009b	M068	RN-19	E. coli	ceftriaxone	32	0.025	S	S	2.12572	antibiotic_ceft_20220313.bin	0.519305	1.00068	0.998117	0.277422
090082	M065	RN-29	E. coli	ceftriaxone	32	750	R	R	-3.44445	antibiotic_ceft_20220313.bin	1.83958	0.976695	0.998675	3.55967
090083	M067	RN-55	E. coli	ceftriaxone	32	6000	R	R	-4.74235	antibiotic_ceft_20220313.bin	2.10731	0.980936	0.999484	4.69226
100083	M066	RN-01	E. coli	ceftriaxone	32	0.094	S	S	1.90082	antibiotic_ceft_20220313.bin	0.731984	1.00398	0.990589	0.610807
100084	M068	RN-19	E. coli	ceftriaxone	32	0.025	S	S	2.43488	antibiotic_ceft_20220313.bin	0.408573	1.00254	0.997077	0.195562
11007c	M065	RN-29	E. coli	ceftriaxone	32	750	R	R	-4.92595	antibiotic_ceft_20220313.bin	2.57253	0.97064	0.999601	3.93242
11007d	M067	RN-55	E. coli	ceftriaxone	32	6000	R	R	-4.4362	antibiotic_ceft_20220313.bin	2.07079	0.986184	0.999681	4.59437
12007d	M066	RN-01	E. coli	ceftriaxone	32	0.094	S	S	2.0275	antibiotic_ceft_20220313.bin	0.60477	1.0083	1.0003	0.461237
12007e	M068	RN-19	E. coli	ceftriaxone	32	0.025	S	S	2.1419	antibiotic_ceft_20220313.bin	0.517456	1.00271	0.99848	0.321071
0101b7	C095	RN-19	E. coli	ceftriaxone	32	0.025	S	S	1.94467	antibiotic_ceft_20220313.bin	0.543168	0.997735	0.995941	0.407836
020150	C095	RN-19	E. coli	ceftriaxone	32	0.025	S	S	2.2896	antibiotic_ceft_20220313.bin	0.421714	1.00035	0.995435	0.309961
05018b	C095	RN-19	E. coli	ceftriaxone	32	0.025	S	S	3.48798	antibiotic_ceft_20220313.bin	0.439026	1.00592	0.967773	0.167815
0600da	C095	RN-19	E. coli	ceftriaxone	32	0.025	S	S	2.79565	antibiotic_ceft_20220313.bin	0.61117	1.00292	0.980361	0.141088
070093	M069	RN-29	E. coli	ceftriaxone	32	750	R	R	-3.33715	antibiotic_ceft_20220313.bin	2.15296	0.994847	0.998936	3.6689
070094	M071	RN-19	E. coli	ceftriaxone	32	0.025	S	S	2.20328	antibiotic_ceft_20220313.bin	0.41124	1.00254	1.00057	0.315279
08009d	M072	RN-01	E. coli	ceftriaxone	32	0.094	S	S	2.46994	antibiotic_ceft_20220313.bin	0.526718	1.00959	0.995125	0.318771
090084	M069	RN-29	E. coli	ceftriaxone	32	750	R	R	-3.08645	antibiotic_ceft_20220313.bin	1.85235	0.994999	0.999247	3.78413
090085	M071	RN-19	E. coli	ceftriaxone	32	0.025	S	S	2.38451	antibiotic_ceft_20220313.bin	0.496651	1.00562	0.995316	0.302384
100085	M070	RN-55	E. coli	ceftriaxone	32	6000	R	R	-1.89835	antibiotic_ceft_20220313.bin	1.56429	0.998647	0.997334	3.10225
100086	M072	RN-01	E. coli	ceftriaxone	32	0.094	S	S	0.891306	antibiotic_ceft_20220313.bin	0.937515	1.00403	1.00261	0.996894
11007e	M069	RN-29	E. coli	ceftriaxone	32	750	R	R	-5.36195	antibiotic_ceft_20220313.bin	2.07552	0.992236	0.997524	5.83618
11007f	M071	RN-19	E. coli	ceftriaxone	32	0.025	S	S	1.89781	antibiotic_ceft_20220313.bin	0.577449	1.00524	1.00393	0.40241
0101b9	C096	RN-03	E. coli	ceftriaxone	32	0.047	S	S	1.6125	antibiotic_ceft_20220313.bin	0.837352	0.995367	0.990353	0.487709
020152	C096	RN-03	E. coli	ceftriaxone	32	0.047	S	S	2.71029	antibiotic_ceft_20220313.bin	0.578244	1.00183	0.976955	0.349485
05018d	C096	RN-03	E. coli	ceftriaxone	32	0.047	S	S	2.83965	antibiotic_ceft_20220313.bin	0.397271	1.01592	0.998835	0.191219
0600dc	C096	RN-03	E. coli	ceftriaxone	32	0.047	S	S	1.87466	antibiotic_ceft_20220313.bin	0.695311	1.00159	0.994052	0.484813
070095	M073	RN-03	E. coli	ceftriaxone	32	0.047	S	S	0.513864	antibiotic_ceft_20220313.bin	1.12423	1.00108	0.996502	1.25843
070096	M075	B1	E. coli	ceftriaxone	32	3000	R	S	0.375181	antibiotic_ceft_20220313.bin	1.11527	1.00112	0.997316	1.38816
08009e	M074	RN-35	E. coli	ceftriaxone	32	3000	R	R	-2.82675	antibiotic_ceft_20220313.bin	1.92221	0.988129	0.990872	3.47046
08009f	M076	RN-02	E. coli	ceftriaxone	32	0.094	S	S	1.46268	antibiotic_ceft_20220313.bin	0.767271	1.00565	1.00121	0.721053
090086	M073	RN-03	E. coli	ceftriaxone	32	0.047	S	S	1.92587	antibiotic_ceft_20220313.bin	0.753851	1.00769	0.993321	0.593081
090087	M075	B1	E. coli	ceftriaxone	32	3000	R	R	-1.56911	antibiotic_ceft_20220313.bin	1.47955	0.999485	0.996323	2.92982
100088	M076	RN-02	E. coli	ceftriaxone	32	0.094	S	S	1.53001	antibiotic_ceft_20220313.bin	0.765568	1.0056	0.995857	0.832532
110080	M073	RN-03	E. coli	ceftriaxone	32	0.047	S	S	0.847821	antibiotic_ceft_20220313.bin	1.1178	1.00364	0.995282	1.04802
110081	M075	B1	E. coli	ceftriaxone	32	3000	R	R	-3.70219	antibiotic_ceft_20220313.bin	2.40183	0.988859	0.996921	3.5944
120081	M074	RN-35	E. coli	ceftriaxone	32	3000	R	R	-2.91217	antibiotic_ceft_20220313.bin	1.54122	0.988117	0.994683	3.91413
120082	M076	RN-02	E. coli	ceftriaxone	32	0.094	S	S	2.12277	antibiotic_ceft_20220313.bin	0.479134	1.0021	0.997221	0.410985
0101bb	C097	RN-28	E. coli	ceftriaxone	32	32	R	R	-3.23325	antibiotic_ceft_20220313.bin	1.72798	0.983959	0.999456	3.70614
020154	C097	RN-28	E. coli	ceftriaxone	32	32	R	R	-4.88309	antibiotic_ceft_20220313.bin	1.8842	0.972901	1.0015	4.77622
05018f	C097	RN-28	E. coli	ceftriaxone	32	32	R	R	-3.11895	antibiotic_ceft_20220313.bin	1.55107	0.963373	0.995882	3.22038
0600de	C097	RN-28	E. coli	ceftriaxone	32	32	R	R	-2.30614	antibiotic_ceft_20220313.bin	1.68803	0.984195	0.992541	3.03245
070097	M077	RN-02	E. coli	ceftriaxone	32	0.094	S	S	0.772017	antibiotic_ceft_20220313.bin	1.01652	0.999897	0.997708	1.0442
070098	M079	RN-35	E. coli	ceftriaxone	32	3000	R	R	-0.190551	antibiotic_ceft_20220313.bin	1.22054	0.997857	1.005	1.47134
0800a0	M078	RN-03	E. coli	ceftriaxone	32	0.047	S	S	1.42616	antibiotic_ceft_20220313.bin	0.865673	1.00497	0.993227	0.881015
0800a1	M080	B1	E. coli	ceftriaxone	32	3000	R	R	-0.940906	antibiotic_ceft_20220313.bin	1.51043	0.98938	0.99639	1.88355
090088	M077	RN-02	E. coli	ceftriaxone	32	0.094	S	S	1.15263	antibiotic_ceft_20220313.bin	0.961682	1.00305	0.994623	0.930612
090089	M079	RN-35	E. coli	ceftriaxone	32	3000	R	R	-1.62037	antibiotic_ceft_20220313.bin	1.52706	0.999071	1.00191	2.71921
100089	M078	RN-03	E. coli	ceftriaxone	32	0.047	S	S	1.87781	antibiotic_ceft_20220313.bin	0.670799	1.00232	0.992969	0.574836
10008a	M080	B1	E. coli	ceftriaxone	32	3000	R	R	-1.17388	antibiotic_ceft_20220313.bin	1.18448	0.99727	0.997411	2.77912
110082	M077	RN-02	E. coli	ceftriaxone	32	0.094	S	S	1.72029	antibiotic_ceft_20220313.bin	0.685261	0.999556	1.00074	0.36159
110083	M079	RN-35	E. coli	ceftriaxone	32	3000	R	R	-6.12411	antibiotic_ceft_20220313.bin	1.72795	0.967685	0.997547	6.22224
120083	M078	RN-03	E. coli	ceftriaxone	32	0.047	S	S	2.04478	antibiotic_ceft_20220313.bin	0.635785	1.00253	0.995265	0.374489
120084	M080	B1	E. coli	ceftriaxone	32	3000	R	R	-1.96216	antibiotic_ceft_20220313.bin	1.88492	0.998894	1.00058	2.66005
0101bd	C098	RN-35	E. coli	ceftriaxone	32	3000	R	R	-4.53867	antibiotic_ceft_20220313.bin	2.44774	0.973705	0.995417	3.93487
020156	C098	RN-35	E. coli	ceftriaxone	32	3000	R	R	-3.46089	antibiotic_ceft_20220313.bin	2.1367	0.977271	0.994388	3.36441
050191	C098	RN-35	E. coli	ceftriaxone	32	3000	R	R	-4.46218	antibiotic_ceft_20220313.bin	2.15441	0.965217	0.9984	3.83304
0600e0	C098	RN-35	E. coli	ceftriaxone	32	3000	R	R	-1.69438	antibiotic_ceft_20220313.bin	1.72794	0.988318	0.992779	2.47846
070099	M081	RN-35	E. coli	ceftriaxone	32	3000	R	R	-4.04467	antibiotic_ceft_20220313.bin	1.94724	0.986774	0.996357	4.47605
07009a	M083	RN-02	E. coli	ceftriaxone	32	0.094	S	S	2.31537	antibiotic_ceft_20220313.bin	0.559585	1.00596	0.993977	0.351377
0800a2	M082	RN-03	E. coli	ceftriaxone	32	0.047	S	S	0.428618	antibiotic_ceft_20220313.bin	1.13229	0.998875	0.998782	1.18344
0800a3	M084	B1	E. coli	ceftriaxone	32	3000	R	R	-1.04544	antibiotic_ceft_20220313.bin	1.50372	0.990924	0.998726	1.97543
09008a	M081	RN-35	E. coli	ceftriaxone	32	3000	R	R	-3.03676	antibiotic_ceft_20220313.bin	1.90652	0.991036	0.994778	3.67769
09008b	M083	RN-02	E. coli	ceftriaxone	32	0.094	S	S	1.27555	antibiotic_ceft_20220313.bin	0.773314	0.999857	1.00535	0.567868
10008b	M082	RN-03	E. coli	ceftriaxone	32	0.047	S	S	0.921719	antibiotic_ceft_20220313.bin	1.00803	1.00354	0.996381	1.06981
10008c	M084	B1	E. coli	ceftriaxone	32	3000	R	R	-3.67229	antibiotic_ceft_20220313.bin	2.25506	0.990295	0.999471	3.71301
110084	M081	RN-35	E. coli	ceftriaxone	32	3000	R	R	-0.426261	antibiotic_ceft_20220313.bin	1.44862	0.999871	0.999315	1.68942
120085	M082	RN-03	E. coli	ceftriaxone	32	0.047	S	S	1.67433	antibiotic_ceft_20220313.bin	0.690507	0.998816	0.995626	0.550587
120086	M084	B1	E. coli	ceftriaxone	32	3000	R	R	-4.27038	antibiotic_ceft_20220313.bin	1.77519	0.93631	0.997318	3.15122
0101bf	C099	RN-02	E. coli	ceftriaxone	32	0.094	S	R	-1.50776	antibiotic_ceft_20220313.bin	1.60551	0.979665	0.999262	1.92041
020158	C099	RN-02	E. coli	ceftriaxone	32	0.094	S	R	-1.01174	antibiotic_ceft_20220313.bin	1.51254	0.996475	1.00253	1.99234
050193	C099	RN-02	E. coli	ceftriaxone	32	0.094	S	R	-2.86717	antibiotic_ceft_20220313.bin	1.96485	0.97599	0.997516	2.81336
0600e2	C099	RN-02	E. coli	ceftriaxone	32	0.094	S	R	-3.35664	antibiotic_ceft_20220313.bin	2.04697	0.977146	0.997151	3.2718
07009b	M085	B1	E. coli	ceftriaxone	32	3000	R	R	-3.41871	antibiotic_ceft_20220313.bin	1.95066	0.98286	0.989587	3.91278
07009c	M087	RN-35	E. coli	ceftriaxone	32	3000	R	S	10.4722	antibiotic_ceft_20220313.bin	2.22389	0.987006	0.566221	3.5605
0800a4	M086	RN-03	E. coli	ceftriaxone	32	0.047	S	S	1.47741	antibiotic_ceft_20220313.bin	0.806112	1.00288	0.997356	0.691218
0800a5	M088	RN-02	E. coli	ceftriaxone	32	0.094	S	S	2.09237	antibiotic_ceft_20220313.bin	0.511563	1.00117	0.997463	0.361299
09008c	M085	B1	E. coli	ceftriaxone	32	3000	R	R	-3.9835	antibiotic_ceft_20220313.bin	2.02234	0.955942	0.98922	3.49159
09008d	M087	RN-35	E. coli	ceftriaxone	32	3000	R	R	-3.34294	antibiotic_ceft_20220313.bin	1.77399	0.953812	0.992021	2.97062
10008d	M086	RN-03	E. coli	ceftriaxone	32	0.047	S	S	1.70741	antibiotic_ceft_20220313.bin	0.727706	1.00452	0.994769	0.695341
10008e	M088	RN-02	E. coli	ceftriaxone	32	0.094	S	S	1.15488	antibiotic_ceft_20220313.bin	0.789344	0.999188	1.00085	0.80268
110086	M085	B1	E. coli	ceftriaxone	32	3000	R	R	-5.52055	antibiotic_ceft_20220313.bin	1.95174	0.949328	0.996786	4.69901
110087	M087	RN-35	E. coli	ceftriaxone	32	3000	R	R	-5.16665	antibiotic_ceft_20220313.bin	2.30327	0.992743	0.995744	5.42099
120087	M086	RN-03	E. coli	ceftriaxone	32	0.047	S	S	2.06276	antibiotic_ceft_20220313.bin	0.621333	1.0057	0.997235	0.41717
120088	M088	RN-02	E. coli	ceftriaxone	32	0.094	S	S	2.37294	antibiotic_ceft_20220313.bin	0.395358	1.00498	0.998992	0.296484
0101c3	C101	RN-19	E. coli	ceftriaxone	32	0.025	S	S	1.92576	antibiotic_ceft_20220313.bin	0.699931	1.00144	0.997497	0.304051
02015c	C101	RN-19	E. coli	ceftriaxone	32	0.025	S	S	2.23711	antibiotic_ceft_20220313.bin	0.592022	1.00283	0.99362	0.295681
050197	C101	RN-19	E. coli	ceftriaxone	32	0.025	S	S	2.32995	antibiotic_ceft_20220313.bin	0.440433	1.00346	1.00057	0.177803
0600e6	C101	RN-19	E. coli	ceftriaxone	32	0.025	S	S	2.50463	antibiotic_ceft_20220313.bin	0.429148	1.00127	0.993036	0.189546
07009e	M089	RN-64	E. coli	ceftriaxone	32	24	R	S	0.329061	antibiotic_ceft_20220313.bin	1.20336	0.999163	0.996823	1.27326
07009f	M091	RN-59	E. coli	ceftriaxone	32	0.19	S	S	1.9771	antibiotic_ceft_20220313.bin	0.711308	1.01232	1.0011	0.490635
0800a8	M092	RN-61	E. coli	ceftriaxone	32	0.032	S	S	2.33024	antibiotic_ceft_20220313.bin	0.543253	1.00575	0.994385	0.335761
09008f	M089	RN-64	E. coli	ceftriaxone	32	24	R	R	-0.62604	antibiotic_ceft_20220313.bin	1.3635	1.00008	0.996004	2.12521
090090	M091	RN-59	E. coli	ceftriaxone	32	0.19	S	S	1.42329	antibiotic_ceft_20220313.bin	0.746883	1.00588	1.00321	0.7284
100091	M092	RN-61	E. coli	ceftriaxone	32	0.032	S	S	2.24213	antibiotic_ceft_20220313.bin	0.547542	1.00501	0.99941	0.22636
110089	M089	RN-64	E. coli	ceftriaxone	32	24	R	R	-2.534	antibiotic_ceft_20220313.bin	1.64694	0.988183	0.996242	3.33495
11008a	M091	RN-59	E. coli	ceftriaxone	32	0.19	S	S	1.94237	antibiotic_ceft_20220313.bin	0.773344	1.01063	0.994208	0.622831
12008b	M092	RN-61	E. coli	ceftriaxone	32	0.032	S	S	2.58102	antibiotic_ceft_20220313.bin	0.609643	1.00103	0.981336	0.26843
150005	M089	RN-64	E. coli	ceftriaxone	32	24	R	S	0.248534	antibiotic_ceft_20220313.bin	1.26543	1.00521	0.994962	1.55061
150006	M091	RN-59	E. coli	ceftriaxone	32	0.19	S	S	1.71832	antibiotic_ceft_20220313.bin	0.683562	1.005	0.999403	0.599659
160007	M092	RN-61	E. coli	ceftriaxone	32	0.032	S	S	0.388933	antibiotic_ceft_20220313.bin	1.07145	1.00661	1.0041	1.38979
0101c4	C102	RN-35	E. coli	ceftriaxone	32	3000	R	S	1.35853	antibiotic_ceft_20220313.bin	0.795196	0.998588	0.999485	0.608324
02015e	C102	RN-35	E. coli	ceftriaxone	32	3000	R	S	2.54217	antibiotic_ceft_20220313.bin	0.468872	1.00434	0.988284	0.367032
050198	C102	RN-35	E. coli	ceftriaxone	32	3000	R	S	2.00771	antibiotic_ceft_20220313.bin	0.665563	1.01199	1.00273	0.449906
0600e7	C102	RN-35	E. coli	ceftriaxone	32	3000	R	S	1.93597	antibiotic_ceft_20220313.bin	0.487248	1.00301	1.00201	0.465033
0700a0	M093	RN-61	E. coli	ceftriaxone	32	0.032	S	S	2.8239	antibiotic_ceft_20220313.bin	0.40853	1.00928	0.987287	0.354579
0700a1	M095	RN-59	E. coli	ceftriaxone	32	0.19	S	S	2.55969	antibiotic_ceft_20220313.bin	0.622395	1.01901	0.993691	0.47816
0800a9	M094	RN-64	E. coli	ceftriaxone	32	24	R	S	0.246404	antibiotic_ceft_20220313.bin	1.08885	1.00007	0.999615	1.44185
090091	M093	RN-61	E. coli	ceftriaxone	32	0.032	S	S	1.71128	antibiotic_ceft_20220313.bin	0.754037	1.00274	0.997225	0.512907
090092	M095	RN-59	E. coli	ceftriaxone	32	0.19	S	S	2.08964	antibiotic_ceft_20220313.bin	0.631237	1.00869	0.993365	0.611111
100092	M094	RN-64	E. coli	ceftriaxone	32	24	R	R	-2.20003	antibiotic_ceft_20220313.bin	1.60064	0.989588	0.998406	3.02086
11008b	M093	RN-61	E. coli	ceftriaxone	32	0.032	S	S	2.06416	antibiotic_ceft_20220313.bin	0.607297	1.00837	0.999616	0.445176
11008c	M095	RN-59	E. coli	ceftriaxone	32	0.19	S	S	2.05446	antibiotic_ceft_20220313.bin	0.556526	1.00681	0.999561	0.467918
12008c	M094	RN-64	E. coli	ceftriaxone	32	24	R	R	-4.89123	antibiotic_ceft_20220313.bin	2.28899	0.957203	0.999035	3.81066
150007	M093	RN-61	E. coli	ceftriaxone	32	0.032	S	S	0.502398	antibiotic_ceft_20220313.bin	1.10209	0.999059	0.994495	1.29642
150008	M095	RN-59	E. coli	ceftriaxone	32	0.19	S	S	2.44244	antibiotic_ceft_20220313.bin	0.602034	1.0213	0.998569	0.540447
160008	M094	RN-64	E. coli	ceftriaxone	32	24	R	R	-1.9127	antibiotic_ceft_20220313.bin	1.68514	0.996717	0.999247	2.83205
0101c6	C103	RN-64	E. coli	ceftriaxone	32	24	R	S	2.13302	antibiotic_ceft_20220313.bin	0.712278	1.01205	0.993521	0.573887
0101c7	C104	RN-64	E. coli	ceftriaxone	32	24	R	S	2.29959	antibiotic_ceft_20220313.bin	0.559385	1.00583	0.992463	0.414891
020161	C104	RN-64	E. coli	ceftriaxone	32	24	R	S	1.9469	antibiotic_ceft_20220313.bin	0.552918	1.00434	1.00005	0.482595
05019a	C103	RN-64	E. coli	ceftriaxone	32	24	R	S	1.82167	antibiotic_ceft_20220313.bin	0.679898	1.00184	0.994958	0.537578
05019b	C104	RN-64	E. coli	ceftriaxone	32	24	R	S	2.07231	antibiotic_ceft_20220313.bin	0.580844	1.00037	0.991772	0.459264
0600e9	C103	RN-64	E. coli	ceftriaxone	32	24	R	S	1.98734	antibiotic_ceft_20220313.bin	0.586799	1.0029	0.995753	0.493096
0600ea	C104	RN-64	E. coli	ceftriaxone	32	24	R	S	1.61608	antibiotic_ceft_20220313.bin	0.965864	1.00525	0.982733	0.920877
0700a3	M099	RN-64	E. coli	ceftriaxone	32	24	R	S	0.333589	antibiotic_ceft_20220313.bin	1.08172	1.00047	0.992515	1.61415
0800ab	M098	RN-59	E. coli	ceftriaxone	32	0.19	S	S	1.11188	antibiotic_ceft_20220313.bin	0.908067	1.00148	0.997369	0.893862
0800ac	M100	RN-61	E. coli	ceftriaxone	32	0.032	S	S	2.17937	antibiotic_ceft_20220313.bin	0.632894	1.00482	0.991139	0.456942
090094	M099	RN-64	E. coli	ceftriaxone	32	24	R	R	-1.72794	antibiotic_ceft_20220313.bin	1.66701	0.96973	0.980694	2.35686
100094	M098	RN-59	E. coli	ceftriaxone	32	0.19	S	S	1.03318	antibiotic_ceft_20220313.bin	0.97206	1.00086	0.995135	0.948707
100095	M100	RN-61	E. coli	ceftriaxone	32	0.032	S	S	2.72937	antibiotic_ceft_20220313.bin	0.392008	1.00743	0.993243	0.208311
11008e	M099	RN-64	E. coli	ceftriaxone	32	24	R	R	-3.73243	antibiotic_ceft_20220313.bin	1.55674	0.940721	0.997773	3.00503
12008f	M098	RN-59	E. coli	ceftriaxone	32	0.19	S	S	1.82901	antibiotic_ceft_20220313.bin	0.594586	1.00153	0.997621	0.537361
120090	M100	RN-61	E. coli	ceftriaxone	32	0.032	S	S	2.98773	antibiotic_ceft_20220313.bin	0.34841	1.01182	0.99047	0.240272
15000a	M099	RN-64	E. coli	ceftriaxone	32	24	R	R	-1.19914	antibiotic_ceft_20220313.bin	1.16891	0.99555	1.00168	2.6211
16000a	M098	RN-59	E. coli	ceftriaxone	32	0.19	S	S	2.47974	antibiotic_ceft_20220313.bin	0.402046	1.00508	0.9957	0.291485
16000b	M100	RN-61	E. coli	ceftriaxone	32	0.032	S	S	2.67604	antibiotic_ceft_20220313.bin	0.451184	1.00605	0.996282	0.0381222
0101c8	C105	RN-64	E. coli	ceftriaxone	32	24	R	R	-0.0289944	antibiotic_ceft_20220313.bin	1.14329	0.999845	0.999841	1.64438
020162	C105	RN-64	E. coli	ceftriaxone	32	24	R	R	-1.01216	antibiotic_ceft_20220313.bin	1.30382	0.996272	1.00524	2.15919
05019c	C105	RN-64	E. coli	ceftriaxone	32	24	R	R	-2.10067	antibiotic_ceft_20220313.bin	1.68126	0.986856	1.00021	2.6591
0600eb	C105	RN-64	E. coli	ceftriaxone	32	24	R	R	-2.2254	antibiotic_ceft_20220313.bin	1.79173	0.989353	0.982209	3.34487
0700a4	M101	RN-61	E. coli	ceftriaxone	32	0.032	S	S	2.95691	antibiotic_ceft_20220313.bin	0.53749	1.00968	0.977076	0.411573
0700a5	M103	RN-59	E. coli	ceftriaxone	32	0.19	S	S	1.78405	antibiotic_ceft_20220313.bin	0.669146	1.0007	0.99959	0.39415
0800af	M104	RN-64	E. coli	ceftriaxone	32	24	R	R	-1.70078	antibiotic_ceft_20220313.bin	1.43233	0.995669	1.00302	2.76815
090095	M101	RN-61	E. coli	ceftriaxone	32	0.032	S	S	2.4365	antibiotic_ceft_20220313.bin	0.647602	1.00735	0.987364	0.385414
100097	M104	RN-64	E. coli	ceftriaxone	32	24	R	R	-0.983297	antibiotic_ceft_20220313.bin	1.46983	0.997188	1.00212	2.05544
11008f	M101	RN-61	E. coli	ceftriaxone	32	0.032	S	S	2.30215	antibiotic_ceft_20220313.bin	0.525528	1.00582	0.997118	0.297477
110090	M103	RN-59	E. coli	ceftriaxone	32	0.19	S	S	2.02184	antibiotic_ceft_20220313.bin	0.696323	1.00744	1.00053	0.31314
120092	M104	RN-64	E. coli	ceftriaxone	32	24	R	R	-3.87805	antibiotic_ceft_20220313.bin	2.06698	0.971257	0.998144	3.55269
15000b	M101	RN-61	E. coli	ceftriaxone	32	0.032	S	S	2.09925	antibiotic_ceft_20220313.bin	0.669911	1.00647	0.99035	0.577343
15000c	M103	RN-59	E. coli	ceftriaxone	32	0.19	S	S	1.87412	antibiotic_ceft_20220313.bin	0.557321	1.00297	1.00303	0.404614
16000d	M104	RN-64	E. coli	ceftriaxone	32	24	R	S	0.0788758	antibiotic_ceft_20220313.bin	1.00224	0.994723	1.00383	1.39889
0101ca	C106	RN-04	E. coli	ceftriaxone	32	0.047	S	S	1.22066	antibiotic_ceft_20220313.bin	0.867543	1.00201	0.996225	0.889114
020164	C106	RN-04	E. coli	ceftriaxone	32	0.047	S	S	0.892629	antibiotic_ceft_20220313.bin	0.914074	0.995683	0.994395	1.01496
05019e	C106	RN-04	E. coli	ceftriaxone	32	0.047	S	S	1.69222	antibiotic_ceft_20220313.bin	0.651209	1.00128	0.999638	0.531234
0600ed	C106	RN-04	E. coli	ceftriaxone	32	0.047	S	S	0.884084	antibiotic_ceft_20220313.bin	1.01612	1.00144	0.996691	1.01577
0700a7	M107	RN-04	E. coli	ceftriaxone	32	0.047	S	R	-0.479405	antibiotic_ceft_20220313.bin	1.47896	0.997971	0.995372	1.77406
0700a8	M105	RN-28	E. coli	ceftriaxone	32	32	R	R	-1.18553	antibiotic_ceft_20220313.bin	1.18542	0.996187	0.998056	2.73072
0800b1	M108	RN-13	E. coli	ceftriaxone	32	0.047	S	S	0.624418	antibiotic_ceft_20220313.bin	1.12198	1.00067	0.991486	1.30148
090098	M107	RN-04	E. coli	ceftriaxone	32	0.047	S	S	1.41351	antibiotic_ceft_20220313.bin	1.01991	1.00174	0.979219	1.06095
090099	M105	RN-28	E. coli	ceftriaxone	32	32	R	R	-0.727762	antibiotic_ceft_20220313.bin	1.41068	0.992954	0.998575	1.8377
100099	M108	RN-13	E. coli	ceftriaxone	32	0.047	S	R	-1.3959	antibiotic_ceft_20220313.bin	1.58596	0.996477	0.992145	2.65141
110092	M107	RN-04	E. coli	ceftriaxone	32	0.047	S	S	1.09632	antibiotic_ceft_20220313.bin	0.960017	1.00262	0.995561	0.944839
110093	M105	RN-28	E. coli	ceftriaxone	32	32	R	R	-1.14738	antibiotic_ceft_20220313.bin	1.43709	1.00003	1.00024	2.43041
120094	M108	RN-13	E. coli	ceftriaxone	32	0.047	S	S	0.769549	antibiotic_ceft_20220313.bin	1.09481	1.00859	0.991839	1.4468
0101cc	C107	RN-13	E. coli	ceftriaxone	32	0.047	S	R	-1.05853	antibiotic_ceft_20220313.bin	1.33717	0.989258	0.988879	2.47648
020166	C107	RN-13	E. coli	ceftriaxone	32	0.047	S	R	-0.665697	antibiotic_ceft_20220313.bin	1.22088	1.00006	1.00037	2.19943
0501a0	C107	RN-13	E. coli	ceftriaxone	32	0.047	S	S	0.142542	antibiotic_ceft_20220313.bin	1.09152	1.00309	0.994653	1.81914
0600ef	C107	RN-13	E. coli	ceftriaxone	32	0.047	S	R	-2.09498	antibiotic_ceft_20220313.bin	1.47963	0.989645	0.989833	3.35736
0700a9	M109	RN-13	E. coli	ceftriaxone	32	0.047	S	S	1.72122	antibiotic_ceft_20220313.bin	0.797796	1.01338	0.991793	0.999142
0800b3	M110	RN-04	E. coli	ceftriaxone	32	0.047	S	S	0.988685	antibiotic_ceft_20220313.bin	0.97593	1.00086	0.996788	0.934393
0800b4	M112	RN-28	E. coli	ceftriaxone	32	32	R	R	-0.660793	antibiotic_ceft_20220313.bin	1.18867	0.985393	0.989405	2.09883
09009a	M110	RN-04	E. coli	ceftriaxone	32	0.047	S	S	1.91351	antibiotic_ceft_20220313.bin	0.922186	1.00269	0.978068	0.735571
10009b	M109	RN-13	E. coli	ceftriaxone	32	0.047	S	R	-0.760752	antibiotic_ceft_20220313.bin	1.35504	0.987756	0.99801	1.78207
10009c	M112	RN-28	E. coli	ceftriaxone	32	32	R	R	-2.33567	antibiotic_ceft_20220313.bin	1.65704	0.983645	1.00073	2.80631
110094	M109	RN-13	E. coli	ceftriaxone	32	0.047	S	S	0.605841	antibiotic_ceft_20220313.bin	1.13476	1.00818	0.998977	1.31086
120096	M110	RN-04	E. coli	ceftriaxone	32	0.047	S	S	0.976888	antibiotic_ceft_20220313.bin	0.927238	0.999259	0.996719	0.955421
120097	M112	RN-28	E. coli	ceftriaxone	32	32	R	R	-4.63193	antibiotic_ceft_20220313.bin	2.20659	0.959264	0.994513	3.86937
0700ac	M115	RN-13	E. coli	ceftriaxone	32	0.047	S	S	2.97761	antibiotic_ceft_20220313.bin	0.751169	1.01116	0.959398	0.768405
0800b5	M114	RN-04	E. coli	ceftriaxone	32	0.047	S	S	0.410783	antibiotic_ceft_20220313.bin	0.952241	0.996534	0.996945	1.41199
0800b6	M116	RN-28	E. coli	ceftriaxone	32	32	R	R	-5.02577	antibiotic_ceft_20220313.bin	1.69008	0.923375	0.991909	3.7826
09009d	M115	RN-13	E. coli	ceftriaxone	32	0.047	S	S	0.720267	antibiotic_ceft_20220313.bin	0.932217	1.00174	1.00067	1.16874
10009d	M114	RN-04	E. coli	ceftriaxone	32	0.047	S	S	1.43673	antibiotic_ceft_20220313.bin	0.836931	1.00106	0.989653	0.892257
10009e	M116	RN-28	E. coli	ceftriaxone	32	32	R	R	-1.58292	antibiotic_ceft_20220313.bin	1.64159	0.980794	0.994235	2.16225
110097	M115	RN-13	E. coli	ceftriaxone	32	0.047	S	S	1.47018	antibiotic_ceft_20220313.bin	0.666745	0.99616	0.999313	0.576903
120098	M114	RN-04	E. coli	ceftriaxone	32	0.047	S	S	0.994575	antibiotic_ceft_20220313.bin	0.929604	1.00236	0.997378	1.01886
120099	M116	RN-28	E. coli	ceftriaxone	32	32	R	R	-2.74378	antibiotic_ceft_20220313.bin	1.51115	0.991345	1.0021	3.63736
0101d0	C109	RN-28	E. coli	ceftriaxone	32	32	R	R	-4.03171	antibiotic_ceft_20220313.bin	1.95702	0.960422	0.994751	3.5926
02016a	C109	RN-28	E. coli	ceftriaxone	32	32	R	R	-2.38823	antibiotic_ceft_20220313.bin	1.6599	0.972019	0.995438	2.63437
0501a4	C109	RN-28	E. coli	ceftriaxone	32	32	R	R	-0.965039	antibiotic_ceft_20220313.bin	1.51658	1.01009	0.997192	2.5904
0600f3	C109	RN-28	E. coli	ceftriaxone	32	32	R	R	-3.04418	antibiotic_ceft_20220313.bin	2.00129	0.98771	0.991787	3.55121
0700ad	M117	RN-28	E. coli	ceftriaxone	32	32	R	R	-0.751655	antibiotic_ceft_20220313.bin	1.2212	0.998712	1.00292	2.1556
0700ae	M119	RN-04	E. coli	ceftriaxone	32	0.047	S	S	1.23277	antibiotic_ceft_20220313.bin	0.970823	0.997424	0.987658	0.876539
0800b8	M120	RN-13	E. coli	ceftriaxone	32	0.047	S	S	0.660816	antibiotic_ceft_20220313.bin	1.04067	1.00522	0.999934	1.2384
09009e	M117	RN-28	E. coli	ceftriaxone	32	32	R	R	-2.6246	antibiotic_ceft_20220313.bin	1.46426	0.990696	0.994578	3.80485
09009f	M119	RN-04	E. coli	ceftriaxone	32	0.047	S	S	1.86033	antibiotic_ceft_20220313.bin	0.657198	1.01041	1.00052	0.634509
1000a0	M120	RN-13	E. coli	ceftriaxone	32	0.047	S	S	0.858986	antibiotic_ceft_20220313.bin	0.95767	1.00298	0.999807	1.06379
110098	M117	RN-28	E. coli	ceftriaxone	32	32	R	R	-5.41718	antibiotic_ceft_20220313.bin	2.0854	0.927102	0.99124	3.84009
110099	M119	RN-04	E. coli	ceftriaxone	32	0.047	S	S	1.44821	antibiotic_ceft_20220313.bin	0.760574	1.00201	0.995027	0.82808
12009b	M120	RN-13	E. coli	ceftriaxone	32	0.047	S	S	0.987776	antibiotic_ceft_20220313.bin	0.837976	0.998545	0.99473	1.10012
0101d2	C110	B11	E. coli	ceftriaxone	32	48	R	R	-6.40259	antibiotic_ceft_20220313.bin	5.23787	0.974176	0.99498	2.36454
02016c	C110	B11	E. coli	ceftriaxone	32	48	R	R	-2.38461	antibiotic_ceft_20220313.bin	1.59288	0.979438	0.99994	2.82
0501a6	C110	B11	E. coli	ceftriaxone	32	48	R	R	-4.48952	antibiotic_ceft_20220313.bin	1.85529	0.92888	0.994089	3.13018
0600f5	C110	B11	E. coli	ceftriaxone	32	48	R	R	-2.17813	antibiotic_ceft_20220313.bin	1.73911	0.995037	0.99093	3.26381
0700b0	M121	B12	E. coli	ceftriaxone	32	64	R	R	-3.94517	antibiotic_ceft_20220313.bin	1.76816	0.944999	0.994302	3.22383
0700b1	M125	B3	E. coli	ceftriaxone	32	6000	R	R	-9.31449	antibiotic_ceft_20220313.bin	2.38556	0.849818	0.956776	6.01549
0800ba	M122	B11	E. coli	ceftriaxone	32	48	R	R	-2.50801	antibiotic_ceft_20220313.bin	2.22735	1.03705	0.963739	5.36201
0800bb	M124	RN-52	E. coli	ceftriaxone	32	0.094	S	S	2.18158	antibiotic_ceft_20220313.bin	0.583912	1.00915	0.997368	0.455744
0900a1	M121	B12	E. coli	ceftriaxone	32	64	R	R	-6.6244	antibiotic_ceft_20220313.bin	2.23473	0.939252	0.988012	5.439
0900a2	M125	B3	E. coli	ceftriaxone	32	6000	R	R	-5.57383	antibiotic_ceft_20220313.bin	1.7025	0.914076	0.993156	3.97432
1000a2	M122	B11	E. coli	ceftriaxone	32	48	R	R	-3.5119	antibiotic_ceft_20220313.bin	1.91336	0.992667	0.996478	4.16335
1000a3	M124	RN-52	E. coli	ceftriaxone	32	0.094	S	S	2.00281	antibiotic_ceft_20220313.bin	0.625083	1.00837	0.997913	0.544368
11009b	M121	B12	E. coli	ceftriaxone	32	64	R	R	-2.50066	antibiotic_ceft_20220313.bin	1.61186	0.975462	0.989291	3.13992
11009c	M125	B3	E. coli	ceftriaxone	32	6000	R	R	-3.50925	antibiotic_ceft_20220313.bin	1.88862	0.986258	0.994952	4.02191
12009d	M122	B11	E. coli	ceftriaxone	32	48	R	R	-0.732073	antibiotic_ceft_20220313.bin	1.20236	0.974602	0.997614	1.50439
12009e	M124	RN-52	E. coli	ceftriaxone	32	0.094	S	S	2.90097	antibiotic_ceft_20220313.bin	0.65711	1.01562	0.975126	0.589631
150016	M123	RN-49	E. coli	ceftriaxone	32	0.047	S	S	5.38535	antibiotic_ceft_20220313.bin	0.341703	1.04206	0.950111	0.161704
150017	M126	B4	E. coli	ceftriaxone	32	6000	R	R	-6.41402	antibiotic_ceft_20220313.bin	2.18987	0.943627	0.996013	5.15708
160017	M123	RN-49	E. coli	ceftriaxone	32	0.047	S	S	3.07446	antibiotic_ceft_20220313.bin	0.492629	1.00497	0.976251	0.211135
160018	M126	B4	E. coli	ceftriaxone	32	6000	R	R	-4.92859	antibiotic_ceft_20220313.bin	1.64194	0.949983	0.999651	4.40101
170008	M123	RN-49	E. coli	ceftriaxone	32	0.047	S	S	1.75927	antibiotic_ceft_20220313.bin	0.808754	1.0064	0.994293	0.619418
170009	M126	B4	E. coli	ceftriaxone	32	6000	R	R	-3.70142	antibiotic_ceft_20220313.bin	1.91648	0.983878	1.0004	3.91994
0101d5	C111	RN-49	E. coli	ceftriaxone	32	0.047	S	S	2.43166	antibiotic_ceft_20220313.bin	0.339589	0.9998	0.998164	0.154835
0101d6	C112	RN-49	E. coli	ceftriaxone	32	0.047	S	S	2.08524	antibiotic_ceft_20220313.bin	0.588721	1.00006	0.995455	0.300274
02016f	C111	RN-49	E. coli	ceftriaxone	32	0.047	S	S	2.78131	antibiotic_ceft_20220313.bin	0.44225	1.0073	0.991696	0.138486
020170	C112	RN-49	E. coli	ceftriaxone	32	0.047	S	S	1.74442	antibiotic_ceft_20220313.bin	0.465416	1.00316	1.01444	0.276785
0501a8	C111	RN-49	E. coli	ceftriaxone	32	0.047	S	S	3.88336	antibiotic_ceft_20220313.bin	0.315511	1.01527	0.971387	0.113702
0501a9	C112	RN-49	E. coli	ceftriaxone	32	0.047	S	S	2.57106	antibiotic_ceft_20220313.bin	0.328856	1.00333	0.998774	0.124601
0700b2	M127	RN-49	E. coli	ceftriaxone	32	0.047	S	S	4.54945	antibiotic_ceft_20220313.bin	0.28402	1.02563	0.960644	0.181304
0700b3	M131	B3	E. coli	ceftriaxone	32	6000	R	R	-13.6128	antibiotic_ceft_20220313.bin	2.4189	0.781703	0.996986	6.73666
0800bc	M128	B4	E. coli	ceftriaxone	32	6000	R	R	-7.99149	antibiotic_ceft_20220313.bin	3.07865	0.971478	0.996938	6.60523
0800bd	M130	RN-52	E. coli	ceftriaxone	32	0.094	S	S	2.40907	antibiotic_ceft_20220313.bin	0.550567	1.0106	0.995538	0.37306
0900a3	M127	RN-49	E. coli	ceftriaxone	32	0.047	S	S	3.21344	antibiotic_ceft_20220313.bin	0.197108	1.0127	0.994196	0.101348
0900a4	M131	B3	E. coli	ceftriaxone	32	6000	R	R	-4.20645	antibiotic_ceft_20220313.bin	1.60219	0.949971	0.986287	4.15065
1000a4	M128	B4	E. coli	ceftriaxone	32	6000	R	R	-3.07352	antibiotic_ceft_20220313.bin	1.7664	0.988782	0.996985	3.74133
1000a5	M130	RN-52	E. coli	ceftriaxone	32	0.094	S	S	1.8355	antibiotic_ceft_20220313.bin	0.580861	1.0021	1.00152	0.435921
11009d	M127	RN-49	E. coli	ceftriaxone	32	0.047	S	S	2.77686	antibiotic_ceft_20220313.bin	0.317423	1.00796	0.994927	0.215006
11009e	M131	B3	E. coli	ceftriaxone	32	6000	R	R	-23.8586	antibiotic_ceft_20220313.bin	3.21425	0.785256	0.98085	17.0797
12009f	M128	B4	E. coli	ceftriaxone	32	6000	R	R	-8.68637	antibiotic_ceft_20220313.bin	1.99316	0.973236	0.992793	8.91022
1200a0	M130	RN-52	E. coli	ceftriaxone	32	0.094	S	S	2.26804	antibiotic_ceft_20220313.bin	0.395877	1.00378	0.999363	0.351135
150018	M129	B11	E. coli	ceftriaxone	32	48	R	R	-8.58402	antibiotic_ceft_20220313.bin	2.64332	0.900605	0.984954	5.72954
150019	M132	B12	E. coli	ceftriaxone	32	64	R	R	-5.86813	antibiotic_ceft_20220313.bin	1.98781	0.949289	0.995315	5.0641
160019	M129	B11	E. coli	ceftriaxone	32	48	R	R	-5.14435	antibiotic_ceft_20220313.bin	2.197	0.968009	0.996758	4.64251
16001a	M132	B12	E. coli	ceftriaxone	32	64	R	R	-5.21317	antibiotic_ceft_20220313.bin	1.43703	0.929969	1.00026	4.24481
17000a	M129	B11	E. coli	ceftriaxone	32	48	R	R	-2.51614	antibiotic_ceft_20220313.bin	1.6375	0.993202	0.993935	3.58012
17000b	M132	B12	E. coli	ceftriaxone	32	64	R	R	-7.14234	antibiotic_ceft_20220313.bin	2.48911	0.955294	0.997588	5.88671
0700b4	M133	RN-36	E. coli	ceftriaxone	32	0.016	S	R	-1.09034	antibiotic_ceft_20220313.bin	1.76556	0.994789	0.9905	2.10186
0700b5	M137	RN-26	E. coli	ceftriaxone	32	0.016	S	S	2.19777	antibiotic_ceft_20220313.bin	0.552089	1.00133	0.998373	0.174474
0800be	M134	RN-37	E. coli	ceftriaxone	32	0.023	S	S	1.50559	antibiotic_ceft_20220313.bin	0.793082	1.00347	0.994118	0.808236
0800bf	M136	RN-43	E. coli	ceftriaxone	32	0.023	S	S	2.00114	antibiotic_ceft_20220313.bin	0.574535	1.00446	0.998436	0.457307
0900a5	M133	RN-36	E. coli	ceftriaxone	32	0.016	S	S	1.47337	antibiotic_ceft_20220313.bin	0.915533	1.01527	0.995255	1.05618
0900a6	M137	RN-26	E. coli	ceftriaxone	32	0.016	S	S	2.67847	antibiotic_ceft_20220313.bin	0.339562	1.00526	0.997898	0.0954353
1000a6	M134	RN-37	E. coli	ceftriaxone	32	0.023	S	S	0.433164	antibiotic_ceft_20220313.bin	1.14229	1.0028	0.994162	1.4581
1000a7	M136	RN-43	E. coli	ceftriaxone	32	0.023	S	S	1.36088	antibiotic_ceft_20220313.bin	0.768464	0.999334	1.00148	0.598199
11009f	M133	RN-36	E. coli	ceftriaxone	32	0.016	S	S	0.865667	antibiotic_ceft_20220313.bin	1.01659	1.00392	0.990529	1.32876
1100a0	M137	RN-26	E. coli	ceftriaxone	32	0.016	S	S	1.81589	antibiotic_ceft_20220313.bin	0.760299	0.998463	0.994675	0.334269
1200a1	M134	RN-37	E. coli	ceftriaxone	32	0.023	S	S	1.29957	antibiotic_ceft_20220313.bin	0.953782	1.00402	0.99164	0.921847
1200a2	M136	RN-43	E. coli	ceftriaxone	32	0.023	S	S	2.30482	antibiotic_ceft_20220313.bin	0.649299	1.01654	0.993038	0.646421
15001a	M135	RN-42	E. coli	ceftriaxone	32	0.016	S	S	1.7134	antibiotic_ceft_20220313.bin	0.790915	1.0015	0.992638	0.576264
15001b	M138	RN-27	E. coli	ceftriaxone	32	0.047	S	S	1.66197	antibiotic_ceft_20220313.bin	0.709636	1.00127	0.997088	0.574489
16001b	M135	RN-42	E. coli	ceftriaxone	32	0.016	S	S	1.69078	antibiotic_ceft_20220313.bin	0.654167	1.00096	0.996923	0.609867
16001c	M138	RN-27	E. coli	ceftriaxone	32	0.047	S	S	1.91473	antibiotic_ceft_20220313.bin	0.62209	1.00867	0.999203	0.606543
17000c	M135	RN-42	E. coli	ceftriaxone	32	0.016	S	S	1.57513	antibiotic_ceft_20220313.bin	0.710127	1.00187	0.99765	0.66609
17000d	M138	RN-27	E. coli	ceftriaxone	32	0.047	S	S	2.26407	antibiotic_ceft_20220313.bin	0.565622	1.01517	0.996424	0.633127
0101d8	C113	RN-27	E. coli	ceftriaxone	32	0.047	S	S	1.19484	antibiotic_ceft_20220313.bin	0.89111	1.00269	0.993025	1.01782
0101d9	C114	RN-27	E. coli	ceftriaxone	32	0.047	S	S	1.36199	antibiotic_ceft_20220313.bin	0.902688	1.01261	0.994931	1.10767
020172	C113	RN-27	E. coli	ceftriaxone	32	0.047	S	S	0.784378	antibiotic_ceft_20220313.bin	0.956628	1.00212	0.995932	1.24453
020173	C114	RN-27	E. coli	ceftriaxone	32	0.047	S	S	1.61732	antibiotic_ceft_20220313.bin	0.821052	1.00394	0.992301	0.73415
0501ab	C113	RN-27	E. coli	ceftriaxone	32	0.047	S	S	2.39657	antibiotic_ceft_20220313.bin	0.60202	1.01567	0.993415	0.568071
0501ac	C114	RN-27	E. coli	ceftriaxone	32	0.047	S	S	2.42141	antibiotic_ceft_20220313.bin	0.507995	0.999547	0.983807	0.428967
0700b8	M139	RN-15	E. coli	ceftriaxone	32	0.064	S	S	0.0699181	antibiotic_ceft_20220313.bin	1.17707	1.00529	0.992983	1.91881
0700b9	M143	RN-23	E. coli	ceftriaxone	32	0.023	S	S	1.28059	antibiotic_ceft_20220313.bin	0.800679	1.00171	0.998643	0.81918
0800c2	M140	B13	E. coli	ceftriaxone	32	48	R	R	-3.54861	antibiotic_ceft_20220313.bin	1.91664	0.986484	0.99872	3.90755
0800c3	M142	B15	E. coli	ceftriaxone	32	256	R	R	-1.7627	antibiotic_ceft_20220313.bin	1.49203	0.97554	0.997641	2.24261
0900a9	M139	RN-15	E. coli	ceftriaxone	32	0.064	S	S	0.443946	antibiotic_ceft_20220313.bin	1.07136	0.998433	0.998443	1.24107
0900aa	M143	RN-23	E. coli	ceftriaxone	32	0.023	S	S	0.844925	antibiotic_ceft_20220313.bin	0.975815	1.00341	0.996595	1.1793
1000aa	M140	B13	E. coli	ceftriaxone	32	48	R	R	-4.17242	antibiotic_ceft_20220313.bin	2.6859	0.98951	0.996009	3.77722
1000ab	M142	B15	E. coli	ceftriaxone	32	256	R	R	-1.5052	antibiotic_ceft_20220313.bin	1.60425	0.991187	0.997372	2.38205
1100a3	M139	RN-15	E. coli	ceftriaxone	32	0.064	S	S	1.63457	antibiotic_ceft_20220313.bin	0.696607	1.00232	0.997195	0.6526
1100a4	M143	RN-23	E. coli	ceftriaxone	32	0.023	S	S	1.46057	antibiotic_ceft_20220313.bin	0.783186	1.00377	0.995534	0.830146
1200a5	M140	B13	E. coli	ceftriaxone	32	48	R	R	-3.7514	antibiotic_ceft_20220313.bin	1.8395	0.979614	0.989967	4.27573
1200a6	M142	B15	E. coli	ceftriaxone	32	256	R	R	-4.28288	antibiotic_ceft_20220313.bin	1.81041	0.990884	0.998642	4.96314
15001e	M141	RN-08	E. coli	ceftriaxone	32	0.047	S	S	2.26948	antibiotic_ceft_20220313.bin	0.503862	1.00824	0.996529	0.462519
15001f	M144	B14	E. coli	ceftriaxone	32	256	R	R	-2.23392	antibiotic_ceft_20220313.bin	1.77209	0.989592	0.999734	2.79352
16001f	M141	RN-08	E. coli	ceftriaxone	32	0.047	S	S	1.85836	antibiotic_ceft_20220313.bin	0.718579	1.01023	0.994003	0.773063
160020	M144	B14	E. coli	ceftriaxone	32	256	R	R	-1.29601	antibiotic_ceft_20220313.bin	1.55197	0.865265	0.804764	4.3953
170010	M141	RN-08	E. coli	ceftriaxone	32	0.047	S	S	2.09773	antibiotic_ceft_20220313.bin	0.754459	1.02089	0.995285	0.803345
170011	M144	B14	E. coli	ceftriaxone	32	256	R	R	-3.74683	antibiotic_ceft_20220313.bin	1.63539	0.946612	0.993295	3.27562
0101da	C115	RN-36	E. coli	ceftriaxone	32	0.016	S	S	0.358005	antibiotic_ceft_20220313.bin	1.06031	1.00138	0.995154	1.55796
020174	C115	RN-36	E. coli	ceftriaxone	32	0.016	S	S	1.13857	antibiotic_ceft_20220313.bin	0.939119	1.00716	0.996226	1.06186
0501ad	C115	RN-36	E. coli	ceftriaxone	32	0.016	S	S	2.16691	antibiotic_ceft_20220313.bin	0.558314	1.00626	0.993799	0.524198
0700ba	M145	B14	E. coli	ceftriaxone	32	256	R	R	-7.38836	antibiotic_ceft_20220313.bin	2.78187	0.984172	0.991511	6.9764
0700bb	M149	RN-08	E. coli	ceftriaxone	32	0.047	S	S	2.11	antibiotic_ceft_20220313.bin	0.655526	1.0097	0.993931	0.574747
0800c4	M146	RN-23	E. coli	ceftriaxone	32	0.023	S	S	0.353637	antibiotic_ceft_20220313.bin	1.13925	1.00118	0.997099	1.38955
0800c5	M148	B15	E. coli	ceftriaxone	32	256	R	R	-3.06214	antibiotic_ceft_20220313.bin	1.7408	0.979908	0.995259	3.51339
0900ab	M145	B14	E. coli	ceftriaxone	32	256	R	R	-9.12504	antibiotic_ceft_20220313.bin	3.77922	0.970994	0.991405	7.06774
0900ac	M149	RN-08	E. coli	ceftriaxone	32	0.047	S	S	2.02209	antibiotic_ceft_20220313.bin	0.644632	1.0109	0.997765	0.591846
1000ac	M146	RN-23	E. coli	ceftriaxone	32	0.023	S	R	-0.714096	antibiotic_ceft_20220313.bin	1.3362	0.999586	0.99897	2.13421
1000ad	M148	B15	E. coli	ceftriaxone	32	256	R	R	-2.32446	antibiotic_ceft_20220313.bin	1.58048	0.991695	0.996897	3.30022
1100a5	M145	B14	E. coli	ceftriaxone	32	256	R	R	-8.44155	antibiotic_ceft_20220313.bin	3.32614	0.98182	0.995974	7.15055
1100a6	M149	RN-08	E. coli	ceftriaxone	32	0.047	S	S	2.70399	antibiotic_ceft_20220313.bin	0.505228	1.00451	0.981975	0.371456
1200a7	M146	RN-23	E. coli	ceftriaxone	32	0.023	S	S	0.844901	antibiotic_ceft_20220313.bin	1.01239	1.00186	0.996285	1.08965
1200a8	M148	B15	E. coli	ceftriaxone	32	256	R	R	-0.285852	antibiotic_ceft_20220313.bin	1.06764	1.00154	0.999713	2.07146
150020	M147	B13	E. coli	ceftriaxone	32	48	R	R	-12.7221	antibiotic_ceft_20220313.bin	4.06805	0.970675	0.981001	10.793
150021	M150	RN-15	E. coli	ceftriaxone	32	0.064	S	S	1.66088	antibiotic_ceft_20220313.bin	0.769681	1.00406	0.997134	0.594338
160021	M147	B13	E. coli	ceftriaxone	32	48	R	R	-3.52911	antibiotic_ceft_20220313.bin	2.00549	0.970111	0.990874	3.47348
160022	M150	RN-15	E. coli	ceftriaxone	32	0.064	S	S	2.07781	antibiotic_ceft_20220313.bin	0.600931	1.00145	0.997435	0.273726
170012	M147	B13	E. coli	ceftriaxone	32	48	R	R	-2.06258	antibiotic_ceft_20220313.bin	1.7617	0.996321	0.997489	2.93693
170013	M150	RN-15	E. coli	ceftriaxone	32	0.064	S	S	2.60574	antibiotic_ceft_20220313.bin	0.44048	1.01181	0.994659	0.379372
0101dc	C116	S1	E. coli	ceftriaxone	32	0.047	S	S	2.6534	antibiotic_ceft_20220313.bin	0.464633	1.01136	0.996293	0.228212
020176	C116	S1	E. coli	ceftriaxone	32	0.047	S	S	1.60337	antibiotic_ceft_20220313.bin	0.735985	0.99771	1.00412	0.241046
0501af	C116	S1	E. coli	ceftriaxone	32	0.047	S	S	2.08242	antibiotic_ceft_20220313.bin	0.628987	1.00023	0.997623	0.184673
0700bc	M151	IHMA-2183415	E. coli	ceftriaxone	32	0.064	S	R	-0.372833	antibiotic_ceft_20220313.bin	1.457	1.00325	0.996932	1.82065
0700bd	M155	IHMA-2183473	E. coli	ceftriaxone	32	0.094	S	S	1.93437	antibiotic_ceft_20220313.bin	0.617361	1.00948	1.00004	0.591987
0800c6	M152	IHMA-2183435	E. coli	ceftriaxone	32	0.047	S	S	1.54869	antibiotic_ceft_20220313.bin	0.871712	0.992589	0.990267	0.417368
0800c7	M154	IHMA-2183458	E. coli	ceftriaxone	32	0.032	S	S	0.953684	antibiotic_ceft_20220313.bin	0.887789	0.995857	1.00196	0.734455
0900ad	M151	IHMA-2183415	E. coli	ceftriaxone	32	0.064	S	R	-0.042638	antibiotic_ceft_20220313.bin	1.13829	1.0073	0.994752	2.09542
0900ae	M155	IHMA-2183473	E. coli	ceftriaxone	32	0.094	S	S	2.36742	antibiotic_ceft_20220313.bin	0.588017	1.01601	0.998521	0.455111
1000ae	M152	IHMA-2183435	E. coli	ceftriaxone	32	0.047	S	S	2.85713	antibiotic_ceft_20220313.bin	0.408167	1.02057	0.994091	0.48058
1000af	M154	IHMA-2183458	E. coli	ceftriaxone	32	0.032	S	S	1.97713	antibiotic_ceft_20220313.bin	0.521023	1.00065	1.00153	0.313545
1100a7	M151	IHMA-2183415	E. coli	ceftriaxone	32	0.064	S	S	2.7177	antibiotic_ceft_20220313.bin	0.438064	1.02165	0.995134	0.590322
1100a8	M155	IHMA-2183473	E. coli	ceftriaxone	32	0.094	S	S	2.12272	antibiotic_ceft_20220313.bin	0.542128	1.00673	0.996769	0.506561
1200a9	M152	IHMA-2183435	E. coli	ceftriaxone	32	0.047	S	S	2.65223	antibiotic_ceft_20220313.bin	0.530977	1.01386	0.991541	0.39261
1200aa	M154	IHMA-2183458	E. coli	ceftriaxone	32	0.032	S	S	2.18535	antibiotic_ceft_20220313.bin	0.525544	1.00414	0.999848	0.268639
150022	M153	IHMA-2183445	E. coli	ceftriaxone	32	0.064	S	R	-1.58668	antibiotic_ceft_20220313.bin	1.48051	0.965283	1.00305	1.53554
150023	M156	IHMA-2176998	E. coli	ceftriaxone	32	1.5	I	S	0.374793	antibiotic_ceft_20220313.bin	1.08878	1.01171	1.00083	1.66944
160023	M153	IHMA-2183445	E. coli	ceftriaxone	32	0.064	S	S	1.63373	antibiotic_ceft_20220313.bin	0.892873	1.00029	0.984407	0.766752
160024	M156	IHMA-2176998	E. coli	ceftriaxone	32	1.5	I	S	3.0046	antibiotic_ceft_20220313.bin	0.795878	1.0302	0.988267	0.364802
170014	M153	IHMA-2183445	E. coli	ceftriaxone	32	0.064	S	S	1.12869	antibiotic_ceft_20220313.bin	0.923899	1.00312	0.998475	0.875603
170015	M156	IHMA-2176998	E. coli	ceftriaxone	32	1.5	I	R	-0.309053	antibiotic_ceft_20220313.bin	1.30684	0.999581	0.998303	1.77155
0101df	C117	S2	E. coli	ceftriaxone	32	0.016	S	S	2.95208	antibiotic_ceft_20220313.bin	0.371129	1.01075	0.989713	0.23716
0101e0	C118	S1	E. coli	ceftriaxone	32	0.047	S	S	2.99768	antibiotic_ceft_20220313.bin	0.7696	1.01869	0.971054	0.589905
020179	C117	S2	E. coli	ceftriaxone	32	0.016	S	S	2.67833	antibiotic_ceft_20220313.bin	0.468379	1.01474	0.994385	0.379067
02017a	C118	S1	E. coli	ceftriaxone	32	0.047	S	S	1.5141	antibiotic_ceft_20220313.bin	0.791267	1.026	1.01866	0.75025
0501b1	C117	S2	E. coli	ceftriaxone	32	0.016	S	S	2.01606	antibiotic_ceft_20220313.bin	0.486406	1.00344	1.00009	0.462351
0501b2	C118	S1	E. coli	ceftriaxone	32	0.047	S	S	1.97691	antibiotic_ceft_20220313.bin	0.690328	1.01061	0.996385	0.617878
0700bf	M157	S1	E. coli	ceftriaxone	32	0.047	S	S	2.20871	antibiotic_ceft_20220313.bin	0.55374	1.00048	0.992397	0.334076
0700c0	M159	B5	E. coli	ceftriaxone	32	6000	R	R	-4.68282	antibiotic_ceft_20220313.bin	2.13635	0.957887	1.00051	3.76097
0800c9	M158	S6	E. coli	ceftriaxone	32	0.047	S	S	2.75447	antibiotic_ceft_20220313.bin	0.445683	1.00468	0.988173	0.190615
0800ca	M160	S2	E. coli	ceftriaxone	32	0.016	S	S	1.94062	antibiotic_ceft_20220313.bin	0.723794	1.00615	0.999277	0.360649
0900b0	M157	S1	E. coli	ceftriaxone	32	0.047	S	S	1.78941	antibiotic_ceft_20220313.bin	0.707761	0.995978	0.99278	0.406831
0900b1	M159	B5	E. coli	ceftriaxone	32	6000	R	R	-3.34482	antibiotic_ceft_20220313.bin	1.67254	0.987612	1.00027	3.99191
1000b1	M158	S6	E. coli	ceftriaxone	32	0.047	S	S	2.23977	antibiotic_ceft_20220313.bin	0.559185	1.00155	0.993522	0.293762
1000b2	M160	S2	E. coli	ceftriaxone	32	0.016	S	S	2.38909	antibiotic_ceft_20220313.bin	0.371961	1.00281	0.997422	0.287377
1100aa	M157	S1	E. coli	ceftriaxone	32	0.047	S	S	2.46806	antibiotic_ceft_20220313.bin	0.407101	1.00104	0.995048	0.179652
1100ab	M159	B5	E. coli	ceftriaxone	32	6000	R	R	-3.73361	antibiotic_ceft_20220313.bin	1.45574	0.976074	0.996637	4.39643
1200ac	M158	S6	E. coli	ceftriaxone	32	0.047	S	S	2.11596	antibiotic_ceft_20220313.bin	0.523769	1.00084	0.998662	0.26917
1200ad	M160	S2	E. coli	ceftriaxone	32	0.016	S	S	1.57172	antibiotic_ceft_20220313.bin	0.754877	1.001	0.999162	0.531637
0101e1	C119	B13	E. coli	ceftriaxone	32	48	R	R	-3.84922	antibiotic_ceft_20220313.bin	1.68166	0.945298	0.981984	3.66113
02017b	C119	B13	E. coli	ceftriaxone	32	48	R	R	-1.12548	antibiotic_ceft_20220313.bin	1.3922	0.994746	0.996847	2.39646
0501b3	C119	B13	E. coli	ceftriaxone	32	48	R	R	-4.73347	antibiotic_ceft_20220313.bin	2.0978	0.949411	0.973535	4.48296
0700c1	M161	S1	E. coli	ceftriaxone	32	0.047	S	S	2.62128	antibiotic_ceft_20220313.bin	0.441501	1.00219	0.986496	0.305628
0700c2	M163	B5	E. coli	ceftriaxone	32	6000	R	R	-3.12864	antibiotic_ceft_20220313.bin	2.28539	0.996147	0.99488	3.46553
0800cb	M162	S6	E. coli	ceftriaxone	32	0.047	S	S	2.43196	antibiotic_ceft_20220313.bin	0.481249	1.0022	0.992997	0.232608
0800cc	M164	S2	E. coli	ceftriaxone	32	0.016	S	S	2.44687	antibiotic_ceft_20220313.bin	0.420084	1.00564	0.998124	0.24029
0900b2	M161	S1	E. coli	ceftriaxone	32	0.047	S	S	3.25942	antibiotic_ceft_20220313.bin	0.321545	1.00275	0.976127	0.16304
0900b3	M163	B5	E. coli	ceftriaxone	32	6000	R	R	-2.53226	antibiotic_ceft_20220313.bin	1.82301	0.984144	0.9959	2.98124
1000b3	M162	S6	E. coli	ceftriaxone	32	0.047	S	S	1.97738	antibiotic_ceft_20220313.bin	0.707858	1.00045	0.991159	0.420275
1000b4	M164	S2	E. coli	ceftriaxone	32	0.016	S	S	1.76042	antibiotic_ceft_20220313.bin	0.642033	1.0006	1.00111	0.398361
1100ac	M161	S1	E. coli	ceftriaxone	32	0.047	S	S	3.69924	antibiotic_ceft_20220313.bin	0.443848	0.998694	0.952187	0.219197
1100ad	M163	B5	E. coli	ceftriaxone	32	6000	R	R	-4.08372	antibiotic_ceft_20220313.bin	2.18439	0.991859	0.999051	4.30017
1200ae	M162	S6	E. coli	ceftriaxone	32	0.047	S	S	2.21301	antibiotic_ceft_20220313.bin	0.608478	1.00236	0.991484	0.355904
1200af	M164	S2	E. coli	ceftriaxone	32	0.016	S	S	1.83931	antibiotic_ceft_20220313.bin	0.741355	0.999475	0.997312	0.279655
0101e3	C120	B14	E. coli	ceftriaxone	32	256	R	R	-3.70769	antibiotic_ceft_20220313.bin	2.18266	0.974356	0.998011	3.33982
0101e4	C121	B14	E. coli	ceftriaxone	32	256	R	R	-3.41769	antibiotic_ceft_20220313.bin	1.73225	0.962314	0.989022	3.49737
02017d	C120	B14	E. coli	ceftriaxone	32	256	R	R	-1.74683	antibiotic_ceft_20220313.bin	1.6195	0.994903	0.996388	2.77656
02017e	C121	B14	E. coli	ceftriaxone	32	256	R	R	-0.648548	antibiotic_ceft_20220313.bin	1.37308	0.992348	1.0006	1.71339
0501b5	C120	B14	E. coli	ceftriaxone	32	256	R	R	-2.98772	antibiotic_ceft_20220313.bin	1.84393	0.986737	0.99356	3.59857
0501b6	C121	B14	E. coli	ceftriaxone	32	256	R	R	-9.28799	antibiotic_ceft_20220313.bin	2.49716	0.878339	0.994067	5.5702
0700c3	M165	IHMA-2183486	E. coli	ceftriaxone	32	0.5	S	S	0.407383	antibiotic_ceft_20220313.bin	1.16897	1.00182	0.989881	1.56237
0700c4	M167	IHMA-2183560	E. coli	ceftriaxone	32	0.064	S	S	2.40875	antibiotic_ceft_20220313.bin	0.500959	1.00821	0.993038	0.4384
0800cd	M166	IHMA-2183532	E. coli	ceftriaxone	32	0.047	S	S	1.9385	antibiotic_ceft_20220313.bin	0.730031	1.01319	0.994349	0.765417
0800ce	M168	IHMA-2195643	E. coli	ceftriaxone	32	0.064	S	S	2.34377	antibiotic_ceft_20220313.bin	0.645368	1.01954	0.99704	0.578967
0900b4	M165	IHMA-2183486	E. coli	ceftriaxone	32	0.5	S	R	-0.303158	antibiotic_ceft_20220313.bin	1.38713	1.00075	0.990321	1.97417
0900b5	M167	IHMA-2183560	E. coli	ceftriaxone	32	0.064	S	S	1.49901	antibiotic_ceft_20220313.bin	0.829818	1.00909	0.999943	0.765657
1000b5	M166	IHMA-2183532	E. coli	ceftriaxone	32	0.047	S	S	1.51848	antibiotic_ceft_20220313.bin	0.858041	1.0062	0.988285	1.00452
1000b6	M168	IHMA-2195643	E. coli	ceftriaxone	32	0.064	S	S	1.94677	antibiotic_ceft_20220313.bin	0.658284	1.00883	0.99466	0.686605
1100ae	M165	IHMA-2183486	E. coli	ceftriaxone	32	0.5	S	R	-0.0166245	antibiotic_ceft_20220313.bin	1.15672	1.00031	0.996473	1.74467
1100af	M167	IHMA-2183560	E. coli	ceftriaxone	32	0.064	S	S	2.65312	antibiotic_ceft_20220313.bin	0.544994	1.02573	0.997305	0.589337
1200b0	M166	IHMA-2183532	E. coli	ceftriaxone	32	0.047	S	S	1.60832	antibiotic_ceft_20220313.bin	0.905392	1.00418	0.985095	0.888717
1200b1	M168	IHMA-2195643	E. coli	ceftriaxone	32	0.064	S	S	2.163	antibiotic_ceft_20220313.bin	0.641803	1.01638	0.997662	0.641876
0700c5	M169	B9	E. coli	ceftriaxone	32	24	R	R	-1.83768	antibiotic_ceft_20220313.bin	1.42718	0.999066	1.00021	3.13037
0700c6	M171	ETP-4	E. coli	ceftriaxone	32	256	R	R	-1.59298	antibiotic_ceft_20220313.bin	1.39	0.991623	0.997595	2.75333
0800cf	M170	BAA-2469	E. coli	ceftriaxone	32	256	R	R	-5.80006	antibiotic_ceft_20220313.bin	1.78403	0.978909	1.00531	5.93858
0800d0	M172	ETP-4	E. coli	ceftriaxone	32	256	R	R	-4.22951	antibiotic_ceft_20220313.bin	1.95315	0.985308	1.00406	4.34977
0900b6	M169	B9	E. coli	ceftriaxone	32	24	R	R	-2.86017	antibiotic_ceft_20220313.bin	1.59772	0.994007	0.992117	4.07882
0900b7	M171	ETP-4	E. coli	ceftriaxone	32	256	R	R	-2.71431	antibiotic_ceft_20220313.bin	1.77644	0.968	1.00106	2.49692
1000b7	M170	BAA-2469	E. coli	ceftriaxone	32	256	R	R	-6.09677	antibiotic_ceft_20220313.bin	2.53276	0.989824	0.998218	5.9145
1000b8	M172	ETP-4	E. coli	ceftriaxone	32	256	R	R	-1.16087	antibiotic_ceft_20220313.bin	1.4131	0.98797	0.997824	2.13926
1100b0	M169	B9	E. coli	ceftriaxone	32	24	R	R	-4.05853	antibiotic_ceft_20220313.bin	2.32739	0.97603	0.992846	3.7546
1100b1	M171	ETP-4	E. coli	ceftriaxone	32	256	R	R	-3.31786	antibiotic_ceft_20220313.bin	1.82239	0.979694	0.994698	3.68792
1200b2	M170	BAA-2469	E. coli	ceftriaxone	32	256	R	R	-22.8438	antibiotic_ceft_20220313.bin	4.22539	0.930768	0.99824	19.1831
1200b3	M172	ETP-4	E. coli	ceftriaxone	32	256	R	R	-4.89438	antibiotic_ceft_20220313.bin	2.30103	0.971764	0.997777	4.34512
0700c7	M173	IHMA-2155352	E. coli	ceftriaxone	32	48	R	R	-2.82562	antibiotic_ceft_20220313.bin	1.67009	0.983726	0.997907	3.39902
0700c8	M175	IHMA-2194961	E. coli	ceftriaxone	32	64	R	R	-7.3287	antibiotic_ceft_20220313.bin	2.60331	0.987513	1.00062	6.94825
0800d1	M174	IHMA-2194616	E. coli	ceftriaxone	32	6	R	S	1.6893	antibiotic_ceft_20220313.bin	0.7268	1.0028	0.99365	0.69352
0800d2	M176	ETP-1	E. coli	ceftriaxone	32	256	R	R	-3.21272	antibiotic_ceft_20220313.bin	2.05897	0.995798	1.00124	3.6134
0900b8	M173	IHMA-2155352	E. coli	ceftriaxone	32	48	R	R	-1.36344	antibiotic_ceft_20220313.bin	1.59503	0.991072	0.988922	2.52813
0900b9	M175	IHMA-2194961	E. coli	ceftriaxone	32	64	R	R	-5.05699	antibiotic_ceft_20220313.bin	2.24947	0.995774	0.995225	5.49745
1000b9	M174	IHMA-2194616	E. coli	ceftriaxone	32	6	R	S	1.18935	antibiotic_ceft_20220313.bin	0.900975	1.00278	0.99676	0.887632
1000ba	M176	ETP-1	E. coli	ceftriaxone	32	256	R	R	-4.06449	antibiotic_ceft_20220313.bin	2.5391	0.997029	1.00113	3.93798
1100b2	M173	IHMA-2155352	E. coli	ceftriaxone	32	48	R	R	-6.9927	antibiotic_ceft_20220313.bin	2.51565	0.973675	0.997491	6.33634
1100b3	M175	IHMA-2194961	E. coli	ceftriaxone	32	64	R	R	-4.67247	antibiotic_ceft_20220313.bin	2.15512	0.981458	0.999482	4.57681
1200b4	M174	IHMA-2194616	E. coli	ceftriaxone	32	6	R	S	0.745328	antibiotic_ceft_20220313.bin	0.995694	1.0008	0.996659	1.16511
1200b5	M176	ETP-1	E. coli	ceftriaxone	32	256	R	R	-0.711211	antibiotic_ceft_20220313.bin	1.20883	0.999871	1.00711	2.02711
0700c9	M177	IHMA-2176998	E. coli	ceftriaxone	32	1.5	I	S	2.45173	antibiotic_ceft_20220313.bin	0.90215	1.05232	0.998596	1.22206
0700ca	M179	IHMA-2195830	E. coli	ceftriaxone	32	0.75	I	S	0.365886	antibiotic_ceft_20220313.bin	1.10584	0.997424	0.999359	1.21273
0800d3	M178	IHMA-2195636	E. coli	ceftriaxone	32	2	I	S	0.790212	antibiotic_ceft_20220313.bin	1.03455	1.00328	0.995878	1.18125
0800d4	M180	ETP-2	E. coli	ceftriaxone	32	256	R	R	-3.66768	antibiotic_ceft_20220313.bin	2.06852	0.98465	1.00476	3.57069
0900ba	M177	IHMA-2176998	E. coli	ceftriaxone	32	1.5	I	R	-0.317557	antibiotic_ceft_20220313.bin	0.855658	0.942504	0.983625	0.875612
0900bb	M179	IHMA-2195830	E. coli	ceftriaxone	32	0.75	I	S	0.37244	antibiotic_ceft_20220313.bin	1.02052	1.00511	1.00479	1.39632
1000bb	M178	IHMA-2195636	E. coli	ceftriaxone	32	2	I	R	-0.365139	antibiotic_ceft_20220313.bin	1.26912	0.999033	0.99491	1.9739
1000bc	M180	ETP-2	E. coli	ceftriaxone	32	256	R	R	-1.63114	antibiotic_ceft_20220313.bin	1.19761	1.00212	0.999525	3.33554
1100b4	M177	IHMA-2176998	E. coli	ceftriaxone	32	1.5	I	S	0.0339741	antibiotic_ceft_20220313.bin	1.20607	1.00052	0.998572	1.5654
1100b5	M179	IHMA-2195830	E. coli	ceftriaxone	32	0.75	I	S	1.25038	antibiotic_ceft_20220313.bin	0.906019	0.999533	0.994775	0.772464
1200b6	M178	IHMA-2195636	E. coli	ceftriaxone	32	2	I	R	-0.678417	antibiotic_ceft_20220313.bin	1.38788	0.990731	0.995655	1.83718
1200b7	M180	ETP-2	E. coli	ceftriaxone	32	256	R	R	-1.60532	antibiotic_ceft_20220313.bin	1.39107	0.989188	0.99511	2.76475
0700cb	M181	IHMA-2155352	E. coli	ceftriaxone	32	48	R	R	-2.44565	antibiotic_ceft_20220313.bin	1.84361	0.991638	0.996936	3.089
0700cc	M183	IHMA-2155385	E. coli	ceftriaxone	32	192	R	R	-1.08228	antibiotic_ceft_20220313.bin	1.20108	0.998482	0.998285	2.67482
0800d5	M182	IHMA-2155370	E. coli	ceftriaxone	32	256	R	R	-2.69318	antibiotic_ceft_20220313.bin	2.2135	0.953545	0.95231	3.07014
0800d6	M184	B10	E. coli	ceftriaxone	32	96	R	R	-5.803	antibiotic_ceft_20220313.bin	1.99904	0.946928	0.994649	4.92276
0900bc	M181	IHMA-2155352	E. coli	ceftriaxone	32	48	R	R	-11.8757	antibiotic_ceft_20220313.bin	3.28111	0.877988	0.980436	7.72206
1000bd	M182	IHMA-2155370	E. coli	ceftriaxone	32	256	R	R	-1.03228	antibiotic_ceft_20220313.bin	1.42126	0.984635	0.999467	1.82373
1000be	M184	B10	E. coli	ceftriaxone	32	96	R	R	-3.34161	antibiotic_ceft_20220313.bin	1.62267	0.975075	0.997926	3.69732
1100b6	M181	IHMA-2155352	E. coli	ceftriaxone	32	48	R	R	-8.67821	antibiotic_ceft_20220313.bin	2.98166	0.960983	0.997784	7.05273
1100b7	M183	IHMA-2155385	E. coli	ceftriaxone	32	192	R	R	-3.63972	antibiotic_ceft_20220313.bin	1.47669	0.99882	0.997277	5.03734
1200b8	M182	IHMA-2155370	E. coli	ceftriaxone	32	256	R	R	-5.31121	antibiotic_ceft_20220313.bin	2.11009	0.965116	1.00255	4.63071
1200b9	M184	B10	E. coli	ceftriaxone	32	96	R	R	-8.47327	antibiotic_ceft_20220313.bin	2.31229	0.955571	1.00005	7.42546
0700cd	M185	IHMA-2155458	E. coli	ceftriaxone	32	256	R	R	-4.42286	antibiotic_ceft_20220313.bin	2.36078	0.988318	0.991508	4.56261
0700ce	M187	IHMA-2195748	E. coli	ceftriaxone	32	256	R	R	-7.1821	antibiotic_ceft_20220313.bin	2.88856	0.97477	1.00415	5.87245
0800d7	M186	IHMA-2155334	E. coli	ceftriaxone	32	48	R	R	-4.46684	antibiotic_ceft_20220313.bin	1.54517	0.950306	0.988924	4.41691
0800d8	M188	RN-05	E. coli	ceftriaxone	32	0.047	S	S	2.36854	antibiotic_ceft_20220313.bin	0.577153	1.00566	0.988987	0.432435
0900be	M185	IHMA-2155458	E. coli	ceftriaxone	32	256	R	R	-2.29556	antibiotic_ceft_20220313.bin	1.44375	1.0051	0.990196	4.13445
0900bf	M187	IHMA-2195748	E. coli	ceftriaxone	32	256	R	R	-1.39203	antibiotic_ceft_20220313.bin	1.2425	1.00178	1.0022	2.92656
1000bf	M186	IHMA-2155334	E. coli	ceftriaxone	32	48	R	R	-3.96981	antibiotic_ceft_20220313.bin	1.93739	0.98066	0.999264	4.10048
1000c0	M188	RN-05	E. coli	ceftriaxone	32	0.047	S	S	1.52858	antibiotic_ceft_20220313.bin	0.680454	0.999188	1.0022	0.505742
1100b8	M185	IHMA-2155458	E. coli	ceftriaxone	32	256	R	R	-3.43375	antibiotic_ceft_20220313.bin	1.84752	1.00148	0.998837	4.39057
1100b9	M187	IHMA-2195748	E. coli	ceftriaxone	32	256	R	R	-4.02581	antibiotic_ceft_20220313.bin	1.91007	0.99204	1.00014	4.55785
1200ba	M186	IHMA-2155334	E. coli	ceftriaxone	32	48	R	R	-8.18708	antibiotic_ceft_20220313.bin	2.91172	0.943008	1.00288	5.8348
1200bb	M188	RN-05	E. coli	ceftriaxone	32	0.047	S	S	1.48173	antibiotic_ceft_20220313.bin	0.783741	1.00274	0.997432	0.70769
0900c0	M189	IHMA-2232561	E. coli	ceftriaxone	32	1.5	I	S	1.69972	antibiotic_ceft_20220313.bin	1.09629	1.00326	0.97578	0.834309
0900c1	M191	IHMA-2316123	E. coli	ceftriaxone	32	1.5	I	S	2.05281	antibiotic_ceft_20220313.bin	0.688314	1.00742	0.994247	0.503285
1000c2	M192	IHMA-2223243	E. coli	ceftriaxone	32	4	R	S	2.04764	antibiotic_ceft_20220313.bin	0.784277	1.00179	0.998136	0.0599908
1100ba	M189	IHMA-2232561	E. coli	ceftriaxone	32	1.5	I	S	0.910753	antibiotic_ceft_20220313.bin	1.05033	1.00071	0.995689	0.953185
1100bb	M191	IHMA-2316123	E. coli	ceftriaxone	32	1.5	I	S	3.12799	antibiotic_ceft_20220313.bin	0.305486	1.01184	0.988488	0.216507
1200bd	M192	IHMA-2223243	E. coli	ceftriaxone	32	4	R	S	0.0346727	antibiotic_ceft_20220313.bin	1.05788	1.00297	0.997417	1.87686
150035	M189	IHMA-2232561	E. coli	ceftriaxone	32	1.5	I	S	1.25961	antibiotic_ceft_20220313.bin	0.874	1.00134	0.994176	0.886324
150036	M191	IHMA-2316123	E. coli	ceftriaxone	32	1.5	I	S	3.36873	antibiotic_ceft_20220313.bin	0.470498	1.02013	0.978775	0.371425
160036	M189	IHMA-2232561	E. coli	ceftriaxone	32	1.5	I	S	1.043	antibiotic_ceft_20220313.bin	0.989864	1.00451	0.993511	1.0973
160037	M192	IHMA-2223243	E. coli	ceftriaxone	32	4	R	S	0.946369	antibiotic_ceft_20220313.bin	0.889478	1.00332	1.00052	1.04687
0900c2	M193	IHMA-2331518	E. coli	ceftriaxone	32	2	I	S	1.78594	antibiotic_ceft_20220313.bin	0.998327	1.03186	0.979658	1.72729
0900c3	M195	IHMA-2327694	E. coli	ceftriaxone	32	1.5	I	S	1.49069	antibiotic_ceft_20220313.bin	0.881097	1.00821	1.00141	0.629071
1000c3	M194	IHMA-2157009	E. coli	ceftriaxone	32	1.5	I	S	0.765638	antibiotic_ceft_20220313.bin	0.945613	1.00359	0.997173	1.2868
1000c4	M196	IHMA-2227874	E. coli	ceftriaxone	32	2	I	S	1.81627	antibiotic_ceft_20220313.bin	0.805218	1.00135	1.00248	0.112493
1100bc	M193	IHMA-2331518	E. coli	ceftriaxone	32	2	I	R	-4.43265	antibiotic_ceft_20220313.bin	2.21192	0.96613	0.996657	3.81983
1100bd	M195	IHMA-2327694	E. coli	ceftriaxone	32	1.5	I	S	0.997468	antibiotic_ceft_20220313.bin	1.08553	0.999171	0.996051	0.752413
1200be	M194	IHMA-2157009	E. coli	ceftriaxone	32	1.5	I	S	0.238505	antibiotic_ceft_20220313.bin	1.13551	1.00132	0.995943	1.55827
1200bf	M196	IHMA-2227874	E. coli	ceftriaxone	32	2	I	S	0.587769	antibiotic_ceft_20220313.bin	1.0909	1.00004	0.999536	1.08479
150038	M195	IHMA-2327694	E. coli	ceftriaxone	32	1.5	I	S	0.393443	antibiotic_ceft_20220313.bin	1.1225	1.00309	0.99817	1.39925
160038	M194	IHMA-2157009	E. coli	ceftriaxone	32	1.5	I	R	-1.55089	antibiotic_ceft_20220313.bin	1.54562	0.988694	0.983058	2.90266
160039	M196	IHMA-2227874	E. coli	ceftriaxone	32	2	I	S	0.976706	antibiotic_ceft_20220313.bin	0.992979	0.999618	0.998608	0.82053
0900c4	M197	IHMA-2155270	E. coli	ceftriaxone	32	2	I	S	0.711468	antibiotic_ceft_20220313.bin	1.0477	0.996418	0.986874	1.31419
0900c5	M199	IHMA-2181433	E. coli	ceftriaxone	32	3	R	S	1.23765	antibiotic_ceft_20220313.bin	0.843576	1.00866	1.00682	0.773128
1000c5	M198	IHMA-2169340	E. coli	ceftriaxone	32	3	R	S	0.606943	antibiotic_ceft_20220313.bin	1.07714	0.999051	0.99689	1.13773
1000c6	M190	IHMA-2203989	E. coli	ceftriaxone	32	8	R	S	2.33971	antibiotic_ceft_20220313.bin	0.562634	1.00133	0.997375	0.0469678
1100be	M197	IHMA-2155270	E. coli	ceftriaxone	32	2	I	S	0.865325	antibiotic_ceft_20220313.bin	1.03332	1.006	0.997038	1.15946
1100bf	M199	IHMA-2181433	E. coli	ceftriaxone	32	3	R	S	3.44165	antibiotic_ceft_20220313.bin	0.261961	1.03026	0.997585	0.27391
1200c0	M198	IHMA-2169340	E. coli	ceftriaxone	32	3	R	R	-0.400202	antibiotic_ceft_20220313.bin	1.42035	0.994365	0.997239	1.57791
1200c1	M190	IHMA-2203989	E. coli	ceftriaxone	32	8	R	S	2.04928	antibiotic_ceft_20220313.bin	0.621888	1.00518	0.995494	0.471445
150039	M197	IHMA-2155270	E. coli	ceftriaxone	32	2	I	S	0.664753	antibiotic_ceft_20220313.bin	0.960271	1.00313	1.00048	1.24568
15003a	M199	IHMA-2181433	E. coli	ceftriaxone	32	3	R	S	3.03081	antibiotic_ceft_20220313.bin	0.423092	1.00837	0.987308	0.0882421
16003a	M198	IHMA-2169340	E. coli	ceftriaxone	32	3	R	R	-0.0912302	antibiotic_ceft_20220313.bin	1.17506	0.993681	0.99595	1.58736
16003b	M190	IHMA-2203989	E. coli	ceftriaxone	32	8	R	S	1.84596	antibiotic_ceft_20220313.bin	0.674447	1.00379	0.998947	0.451761
1000cf	CAE010	RN-49	E. coli	ceftriaxone	32	0.047	S	S	2.10665	antibiotic_ceft_20220313.bin	0.452884	1.00035	1.00163	0.25125
1000d0	CAE012	B1	E. coli	ceftriaxone	32	3000	R	R	-1.50424	antibiotic_ceft_20220313.bin	1.50869	0.996369	1.00124	2.55092
1200ca	CAE010	RN-49	E. coli	ceftriaxone	32	0.047	S	S	2.43333	antibiotic_ceft_20220313.bin	0.380739	1.005	1.00136	0.172436
1200cb	CAE012	B1	E. coli	ceftriaxone	32	3000	R	R	-4.6297	antibiotic_ceft_20220313.bin	1.9298	0.986205	0.997041	5.0654
160044	CAE010	RN-49	E. coli	ceftriaxone	32	0.047	S	S	2.18522	antibiotic_ceft_20220313.bin	0.42679	1.00095	1.00265	0.188717
160045	CAE012	B1	E. coli	ceftriaxone	32	3000	R	R	-0.156213	antibiotic_ceft_20220313.bin	1.18571	0.992096	0.998692	1.4939
0900d0	CAE013	B15	E. coli	ceftriaxone	32	256	R	R	-7.3827	antibiotic_ceft_20220313.bin	2.02698	0.919561	0.998844	5.44549
0900d1	CAE015	RN-26	E. coli	ceftriaxone	32	0.016	S	S	2.25409	antibiotic_ceft_20220313.bin	0.561977	1.0092	1.0004	0.306902
1100ca	CAE013	B15	E. coli	ceftriaxone	32	256	R	R	-6.26479	antibiotic_ceft_20220313.bin	2.16045	0.918104	0.997599	4.10192
1100cb	CAE015	RN-26	E. coli	ceftriaxone	32	0.016	S	S	1.43546	antibiotic_ceft_20220313.bin	0.796294	1.00205	0.998621	0.675868
150045	CAE013	B15	E. coli	ceftriaxone	32	256	R	R	-1.15876	antibiotic_ceft_20220313.bin	1.38384	1.00104	0.998639	2.59876
150046	CAE015	RN-26	E. coli	ceftriaxone	32	0.016	S	S	2.72748	antibiotic_ceft_20220313.bin	0.421036	1.00947	0.993638	0.23069
1100cc	CAE017	B14	E. coli	ceftriaxone	32	256	R	R	-5.72113	antibiotic_ceft_20220313.bin	2.41765	0.988019	1.00125	5.50405
150047	CAE017	B14	E. coli	ceftriaxone	32	256	R	R	-3.40418	antibiotic_ceft_20220313.bin	1.69803	0.996878	0.997111	4.44889
1000d6	CAE020	ATCC-25922	E. coli	ceftriaxone	32	0.047	S	S	0.981477	antibiotic_ceft_20220313.bin	0.975287	1.00122	0.998009	0.913605
1000d7	CAE022	BAA-2452	E. coli	ceftriaxone	32	48	R	R	-4.65082	antibiotic_ceft_20220313.bin	1.92575	0.964696	1.00263	4.15905
1200d1	CAE020	ATCC-25922	E. coli	ceftriaxone	32	0.047	S	S	0.811898	antibiotic_ceft_20220313.bin	1.01738	1.00208	0.996923	1.10361
1200d2	CAE022	BAA-2452	E. coli	ceftriaxone	32	48	R	R	-5.20322	antibiotic_ceft_20220313.bin	2.95634	0.988917	1.00155	4.3003
16004e	CAE022	BAA-2452	E. coli	ceftriaxone	32	48	R	R	-3.89859	antibiotic_ceft_20220313.bin	2.04898	0.969	0.999457	3.47443
0900db	CAE023	ATCC-25922	E. coli	ceftriaxone	32	0.047	S	S	1.55735	antibiotic_ceft_20220313.bin	0.917517	1.01145	0.993004	0.909973
0900dc	CAE025	BAA-2452	E. coli	ceftriaxone	32	48	R	R	-4.05984	antibiotic_ceft_20220313.bin	1.34193	0.984948	0.99783	5.14787
1100d4	CAE023	ATCC-25922	E. coli	ceftriaxone	32	0.047	S	S	0.365918	antibiotic_ceft_20220313.bin	1.12499	1.00552	0.996618	1.5614
1100d5	CAE025	BAA-2452	E. coli	ceftriaxone	32	48	R	R	-13.4721	antibiotic_ceft_20220313.bin	2.73829	0.936421	0.999736	11.4449
150050	CAE023	ATCC-25922	E. coli	ceftriaxone	32	0.047	S	S	0.622689	antibiotic_ceft_20220313.bin	1.17618	1.00052	0.994767	1.11823
150051	CAE025	BAA-2452	E. coli	ceftriaxone	32	48	R	R	-2.51234	antibiotic_ceft_20220313.bin	1.60563	0.990341	0.99999	3.31259
0900dd	CAE027	ATCC-25922	E. coli	ceftriaxone	32	0.047	S	S	1.70516	antibiotic_ceft_20220313.bin	0.857094	1.02012	1.00149	0.84543
0900de	CAE029	BAA-2452	E. coli	ceftriaxone	32	48	R	R	-1.33874	antibiotic_ceft_20220313.bin	1.24028	0.988206	0.993695	2.69231
1100d6	CAE027	ATCC-25922	E. coli	ceftriaxone	32	0.047	S	R	-2.01908	antibiotic_ceft_20220313.bin	1.40558	0.965237	0.997689	2.26164
1100d7	CAE029	BAA-2452	E. coli	ceftriaxone	32	48	R	R	-13.4898	antibiotic_ceft_20220313.bin	3.90532	0.918939	1.00311	9.26134
150053	CAE029	BAA-2452	E. coli	ceftriaxone	32	48	R	R	-3.63207	antibiotic_ceft_20220313.bin	1.54419	0.93299	0.989004	2.94573
0900df	CAE031	ATCC-25922	E. coli	ceftriaxone	32	0.047	S	S	1.02759	antibiotic_ceft_20220313.bin	0.941636	1.00497	0.999815	0.976947
0900e0	CAE033	BAA-2452	E. coli	ceftriaxone	32	48	R	R	-3.5938	antibiotic_ceft_20220313.bin	1.89613	0.956517	0.999462	2.91868
1100d8	CAE031	ATCC-25922	E. coli	ceftriaxone	32	0.047	S	S	1.16946	antibiotic_ceft_20220313.bin	0.878367	0.999337	0.999794	0.71529
150054	CAE031	ATCC-25922	E. coli	ceftriaxone	32	0.047	S	S	1.70071	antibiotic_ceft_20220313.bin	0.642526	0.999913	0.999776	0.481485
150055	CAE033	BAA-2452	E. coli	ceftriaxone	32	48	R	R	-1.08919	antibiotic_ceft_20220313.bin	1.36079	0.990398	1.00129	2.0977
1000f0	CAE036	B12	E. coli	ceftriaxone	32	64	R	R	-4.17115	antibiotic_ceft_20220313.bin	2.37131	0.994031	0.993406	4.42017
1000f1	CAE038	RN-03	E. coli	ceftriaxone	32	0.047	S	S	2.6356	antibiotic_ceft_20220313.bin	0.523056	1.00674	0.98699	0.327566
1100e8	CAE035	B14	E. coli	ceftriaxone	32	256	R	R	-6.47627	antibiotic_ceft_20220313.bin	2.43224	0.9663	0.999239	5.58935
1100e9	CAE037	RN-19	E. coli	ceftriaxone	32	0.025	S	S	2.08127	antibiotic_ceft_20220313.bin	0.653832	1.00275	0.993489	0.381312
1200ea	CAE036	B12	E. coli	ceftriaxone	32	64	R	R	-4.2192	antibiotic_ceft_20220313.bin	2.40564	0.997241	0.997908	4.38527
1200eb	CAE038	RN-03	E. coli	ceftriaxone	32	0.047	S	S	0.637443	antibiotic_ceft_20220313.bin	1.04464	0.999671	0.996937	1.16709
150065	CAE035	B14	E. coli	ceftriaxone	32	256	R	R	-5.89371	antibiotic_ceft_20220313.bin	2.34466	0.893071	0.994266	2.72752
150066	CAE037	RN-19	E. coli	ceftriaxone	32	0.025	S	S	2.45958	antibiotic_ceft_20220313.bin	0.424229	1.01104	1.00024	0.336593
160068	CAE036	B12	E. coli	ceftriaxone	32	64	R	R	-3.55058	antibiotic_ceft_20220313.bin	2.47879	0.999847	0.994309	3.80717
160069	CAE038	RN-03	E. coli	ceftriaxone	32	0.047	S	S	1.63362	antibiotic_ceft_20220313.bin	0.835658	0.999877	0.995777	0.440232
17004b	CAE035	B14	E. coli	ceftriaxone	32	256	R	R	-0.0178947	antibiotic_ceft_20220313.bin	1.29429	0.99197	0.990326	1.49063
17004c	CAE037	RN-19	E. coli	ceftriaxone	32	0.025	S	S	2.34277	antibiotic_ceft_20220313.bin	0.526833	1.00407	0.992749	0.340896
1000f2	CAE040	RN-61	E. coli	ceftriaxone	32	0.032	S	S	0.892494	antibiotic_ceft_20220313.bin	1.10652	1.00001	0.996656	0.84383
1000f3	CAE042	RN-64	E. coli	ceftriaxone	32	24	R	R	-2.23662	antibiotic_ceft_20220313.bin	1.19876	0.989889	0.994519	3.71164
1100ea	CAE039	RN-59	E. coli	ceftriaxone	32	0.19	S	S	2.12373	antibiotic_ceft_20220313.bin	0.463285	1.00248	0.999423	0.368981
1100eb	CAE041	RN-28	E. coli	ceftriaxone	32	32	R	R	-1.86619	antibiotic_ceft_20220313.bin	1.62261	0.983139	0.987114	2.80405
1200ec	CAE040	RN-61	E. coli	ceftriaxone	32	0.032	S	S	2.45417	antibiotic_ceft_20220313.bin	0.36118	1.00339	0.999323	0.189047
1200ed	CAE042	RN-64	E. coli	ceftriaxone	32	24	R	R	-0.941511	antibiotic_ceft_20220313.bin	1.11886	0.997985	1.00132	2.51238
150067	CAE039	RN-59	E. coli	ceftriaxone	32	0.19	S	S	2.2109	antibiotic_ceft_20220313.bin	0.560235	1.00141	0.99123	0.395038
150068	CAE041	RN-28	E. coli	ceftriaxone	32	32	R	R	-5.48296	antibiotic_ceft_20220313.bin	2.0828	0.950908	0.995081	4.60573
16006a	CAE040	RN-61	E. coli	ceftriaxone	32	0.032	S	S	1.82649	antibiotic_ceft_20220313.bin	0.686704	1.00358	1.00084	0.384831
16006b	CAE042	RN-64	E. coli	ceftriaxone	32	24	R	R	-2.58743	antibiotic_ceft_20220313.bin	1.66225	0.988118	1.00015	3.23651
17004d	CAE039	RN-59	E. coli	ceftriaxone	32	0.19	S	S	3.48637	antibiotic_ceft_20220313.bin	0.403334	1.01185	0.97171	0.286718
17004e	CAE041	RN-28	E. coli	ceftriaxone	32	32	R	R	-0.577062	antibiotic_ceft_20220313.bin	1.12885	0.970326	1.00017	1.20161
1000f4	CAE044	S6	E. coli	ceftriaxone	32	0.047	S	S	1.82814	antibiotic_ceft_20220313.bin	0.737688	1.00151	0.999463	0.293664
1000f5	CAE046	B5	E. coli	ceftriaxone	32	6000	R	R	-5.7163	antibiotic_ceft_20220313.bin	1.57074	0.962595	0.993501	5.95757
1100ec	CAE043	S2	E. coli	ceftriaxone	32	0.016	S	S	3.24604	antibiotic_ceft_20220313.bin	0.289308	1.01896	0.99183	0.246917
1100ed	CAE045	B3	E. coli	ceftriaxone	32	6000	R	R	-3.12357	antibiotic_ceft_20220313.bin	1.65869	0.944561	0.99335	2.52324
1200ee	CAE044	S6	E. coli	ceftriaxone	32	0.047	S	S	2.09359	antibiotic_ceft_20220313.bin	0.575695	1.0042	1.00017	0.291729
1200ef	CAE046	B5	E. coli	ceftriaxone	32	6000	R	R	-7.31408	antibiotic_ceft_20220313.bin	2.53907	0.925163	0.991978	5.14967
150069	CAE043	S2	E. coli	ceftriaxone	32	0.016	S	S	2.42012	antibiotic_ceft_20220313.bin	0.780255	1.00508	0.972091	0.67275
15006a	CAE045	B3	E. coli	ceftriaxone	32	6000	R	R	-4.03981	antibiotic_ceft_20220313.bin	2.09022	0.962841	0.995907	3.47639
16006c	CAE044	S6	E. coli	ceftriaxone	32	0.047	S	S	1.97259	antibiotic_ceft_20220313.bin	0.606535	1.00334	1.00052	0.337229
16006d	CAE046	B5	E. coli	ceftriaxone	32	6000	R	R	-6.51987	antibiotic_ceft_20220313.bin	2.41252	0.960022	0.999083	5.44792
17004f	CAE043	S2	E. coli	ceftriaxone	32	0.016	S	S	1.93892	antibiotic_ceft_20220313.bin	0.698348	1.00684	0.995154	0.558301
170050	CAE045	B3	E. coli	ceftriaxone	32	6000	R	R	-12.1046	antibiotic_ceft_20220313.bin	3.50156	0.931379	0.998626	8.91225
1100ee	CAE047	BAA-2469	E. coli	ceftriaxone	32	256	R	R	-7.04385	antibiotic_ceft_20220313.bin	2.1415	0.948122	1.00321	5.78704
15006b	CAE047	BAA-2469	E. coli	ceftriaxone	32	256	R	R	-3.07366	antibiotic_ceft_20220313.bin	1.46745	0.981558	1.0002	3.76243
170051	CAE047	BAA-2469	E. coli	ceftriaxone	32	256	R	R	-11.277	antibiotic_ceft_20220313.bin	3.16533	0.929522	0.998429	8.41882
1000f7	CAE049	B13	E. coli	ceftriaxone	32	48	R	R	-3.42046	antibiotic_ceft_20220313.bin	1.76101	0.933092	1.01679	1.51229
1000f8	CAE052	RN-13	E. coli	ceftriaxone	32	0.047	S	S	0.464811	antibiotic_ceft_20220313.bin	0.641961	1.01115	1.0567	0.232105
1100ef	CAE049	B13	E. coli	ceftriaxone	32	48	R	R	-13.275	antibiotic_ceft_20220313.bin	4.30254	0.76746	1.00503	3.22595
1100f0	CAE051	RN-29	E. coli	ceftriaxone	32	750	R	R	-0.219225	antibiotic_ceft_20220313.bin	1.96988	0.998047	0.993722	0.937483
1200f1	CAE050	RN-55	E. coli	ceftriaxone	32	6000	R	R	-2.99905	antibiotic_ceft_20220313.bin	1.56782	0.972284	0.986308	3.70664
1200f2	CAE052	RN-13	E. coli	ceftriaxone	32	0.047	S	S	1.81736	antibiotic_ceft_20220313.bin	0.503864	0.999462	1.00211	0.441229
15006d	CAE049	B13	E. coli	ceftriaxone	32	48	R	R	-4.08274	antibiotic_ceft_20220313.bin	2.18712	0.968687	1.00164	3.40634
15006e	CAE051	RN-29	E. coli	ceftriaxone	32	750	R	R	-2.04594	antibiotic_ceft_20220313.bin	1.90208	0.988779	0.98759	2.81544
160070	CAE050	RN-55	E. coli	ceftriaxone	32	6000	R	R	-6.72724	antibiotic_ceft_20220313.bin	2.04	0.967929	1.00458	6.22483
160071	CAE052	RN-13	E. coli	ceftriaxone	32	0.047	S	S	1.41514	antibiotic_ceft_20220313.bin	0.762581	0.999063	0.999931	0.592055
170053	CAE050	RN-55	E. coli	ceftriaxone	32	6000	R	R	-4.14846	antibiotic_ceft_20220313.bin	1.93216	0.98606	1.00674	4.22718
170054	CAE051	RN-29	E. coli	ceftriaxone	32	750	R	R	-2.90718	antibiotic_ceft_20220313.bin	2.17671	0.979176	0.98603	3.08511
1000fa	CAE054	IHMA-2195636	E. coli	ceftriaxone	32	2	I	R	-0.0259956	antibiotic_ceft_20220313.bin	1.24912	0.991061	0.989915	1.53893
1100f1	CAE055	B9	E. coli	ceftriaxone	32	24	R	S	0.727508	antibiotic_ceft_20220313.bin	1.11158	0.986988	0.985811	0.925988
1200f4	CAE054	IHMA-2195636	E. coli	ceftriaxone	32	2	I	S	0.708453	antibiotic_ceft_20220313.bin	0.970478	1.00591	1.0046	1.14375
15006f	CAE055	B9	E. coli	ceftriaxone	32	24	R	R	-2.54987	antibiotic_ceft_20220313.bin	1.86207	0.980833	0.995189	2.8595
160073	CAE054	IHMA-2195636	E. coli	ceftriaxone	32	2	I	S	0.142952	antibiotic_ceft_20220313.bin	1.14488	1.00701	1.00194	1.63981
170055	CAE055	B9	E. coli	ceftriaxone	32	24	R	R	-3.6699	antibiotic_ceft_20220313.bin	2.01947	0.953064	0.998596	2.75116
1000fb	CAE060	IHMA-2183473	E. coli	ceftriaxone	32	0.094	S	S	0.651567	antibiotic_ceft_20220313.bin	1.08797	0.999669	1.00118	0.953521
1000fc	CAE058	IHMA-2195830	E. coli	ceftriaxone	32	0.75	I	R	-1.43294	antibiotic_ceft_20220313.bin	1.56196	0.986932	0.998535	2.17382
1100f3	CAE059	IHMA-2203989	E. coli	ceftriaxone	32	8	R	S	2.00131	antibiotic_ceft_20220313.bin	0.779409	1.01013	0.990803	0.651451
1100f4	CAE057	IHMA-2183435	E. coli	ceftriaxone	32	0.047	S	S	2.12392	antibiotic_ceft_20220313.bin	0.540435	1.00441	0.998721	0.361145
1200f5	CAE060	IHMA-2183473	E. coli	ceftriaxone	32	0.094	S	S	0.946093	antibiotic_ceft_20220313.bin	0.961755	0.998843	1.00022	0.810824
1200f6	CAE058	IHMA-2195830	E. coli	ceftriaxone	32	0.75	I	S	4.60361	antibiotic_ceft_20220313.bin	0.614265	1.09434	1.00845	0.464108
150071	CAE059	IHMA-2203989	E. coli	ceftriaxone	32	8	R	S	1.24454	antibiotic_ceft_20220313.bin	0.91517	1.00536	0.992548	1.04416
150072	CAE057	IHMA-2183435	E. coli	ceftriaxone	32	0.047	S	S	1.76588	antibiotic_ceft_20220313.bin	0.75406	1.0097	0.999142	0.632097
160074	CAE060	IHMA-2183473	E. coli	ceftriaxone	32	0.094	S	S	2.66348	antibiotic_ceft_20220313.bin	0.626	1.0165	0.986928	0.507544
160075	CAE058	IHMA-2195830	E. coli	ceftriaxone	32	0.75	I	S	1.12876	antibiotic_ceft_20220313.bin	0.86587	0.995224	0.992948	0.86305
170057	CAE059	IHMA-2203989	E. coli	ceftriaxone	32	8	R	S	0.634994	antibiotic_ceft_20220313.bin	0.914308	1.00014	1.00165	1.19201
170058	CAE057	IHMA-2183435	E. coli	ceftriaxone	32	0.047	S	S	1.75533	antibiotic_ceft_20220313.bin	0.919072	1.02159	0.99502	0.984479
1000fd	CAE062	IHMA-2227874	E. coli	ceftriaxone	32	2	I	S	3.10944	antibiotic_ceft_20220313.bin	0.573051	1.01251	0.970822	0.517229
1200f7	CAE062	IHMA-2227874	E. coli	ceftriaxone	32	2	I	S	2.98958	antibiotic_ceft_20220313.bin	0.373879	1.01971	0.994733	0.334668
150073	CAE061	IHMA-2331518	E. coli	ceftriaxone	32	2	I	R	-9.53928	antibiotic_ceft_20220313.bin	2.62014	0.950727	0.997661	8.05922
160076	CAE062	IHMA-2227874	E. coli	ceftriaxone	32	2	I	S	1.66469	antibiotic_ceft_20220313.bin	0.732318	1.0035	0.996768	0.631027
170059	CAE061	IHMA-2331518	E. coli	ceftriaxone	32	2	I	R	-6.28741	antibiotic_ceft_20220313.bin	2.06109	0.968467	1.00004	5.91194
1000ff	CAE066	IHMA-2316123	E. coli	ceftriaxone	32	1.5	I	S	1.02295	antibiotic_ceft_20220313.bin	0.976147	1.00227	0.998847	0.877241
100100	CAE064	RN-27	E. coli	ceftriaxone	32	0.047	S	S	0.491931	antibiotic_ceft_20220313.bin	1.08188	1.00413	0.999704	1.33211
1100f7	CAE065	IHMA-2232561	E. coli	ceftriaxone	32	1.5	I	S	0.754127	antibiotic_ceft_20220313.bin	1.01597	1.00027	1.00086	0.969794
1100f8	CAE063	RN-23	E. coli	ceftriaxone	32	0.023	S	S	1.10921	antibiotic_ceft_20220313.bin	0.858425	1.00246	1.00051	0.887159
1200f9	CAE066	IHMA-2316123	E. coli	ceftriaxone	32	1.5	I	S	2.52293	antibiotic_ceft_20220313.bin	0.434581	1.0155	0.9988	0.460724
1200fa	CAE064	RN-27	E. coli	ceftriaxone	32	0.047	S	S	1.80168	antibiotic_ceft_20220313.bin	0.66155	1.00509	0.999553	0.538634
150074	CAE065	IHMA-2232561	E. coli	ceftriaxone	32	1.5	I	R	-0.196883	antibiotic_ceft_20220313.bin	1.29199	1.00346	0.995827	1.89157
160077	CAE066	IHMA-2316123	E. coli	ceftriaxone	32	1.5	I	R	-0.0485529	antibiotic_ceft_20220313.bin	1.15261	1.0076	0.99245	2.17144
160078	CAE064	RN-27	E. coli	ceftriaxone	32	0.047	S	S	1.57838	antibiotic_ceft_20220313.bin	0.705565	0.997967	0.995331	0.612093
17005a	CAE065	IHMA-2232561	E. coli	ceftriaxone	32	1.5	I	S	0.878369	antibiotic_ceft_20220313.bin	1.03599	1.00246	0.998484	0.971062
17005b	CAE063	RN-23	E. coli	ceftriaxone	32	0.023	S	S	0.646869	antibiotic_ceft_20220313.bin	1.05083	1.00029	1.00041	1.05331
100101	CAE068	IHMA-2157009	E. coli	ceftriaxone	32	1.5	I	S	0.365134	antibiotic_ceft_20220313.bin	1.18899	0.997529	0.997316	1.18068
100102	CAE070	B4	E. coli	ceftriaxone	32	6000	R	R	-0.603367	antibiotic_ceft_20220313.bin	1.20519	0.996909	1.01249	1.63472
1100f9	CAE067	RN-02	E. coli	ceftriaxone	32	0.094	S	S	2.29543	antibiotic_ceft_20220313.bin	0.49915	1.00492	0.997043	0.309217
1100fa	CAE069	IHMA-2327694	E. coli	ceftriaxone	32	1.5	I	S	0.0149473	antibiotic_ceft_20220313.bin	1.15191	0.997437	1.00037	1.48632
1200fb	CAE068	IHMA-2157009	E. coli	ceftriaxone	32	1.5	I	S	1.52648	antibiotic_ceft_20220313.bin	0.754954	1.0033	0.998059	0.695765
1200fc	CAE070	B4	E. coli	ceftriaxone	32	6000	R	R	-10.3752	antibiotic_ceft_20220313.bin	2.4369	0.872823	1.01102	6.01557
150076	CAE067	RN-02	E. coli	ceftriaxone	32	0.094	S	S	2.96674	antibiotic_ceft_20220313.bin	0.364058	1.01645	0.996761	0.18941
150077	CAE069	IHMA-2327694	E. coli	ceftriaxone	32	1.5	I	R	-0.998312	antibiotic_ceft_20220313.bin	1.29055	0.972935	1.00418	1.38975
160079	CAE068	IHMA-2157009	E. coli	ceftriaxone	32	1.5	I	S	1.2405	antibiotic_ceft_20220313.bin	0.845291	1.00952	1.00042	1.01436
16007a	CAE070	B4	E. coli	ceftriaxone	32	6000	R	R	-2.00957	antibiotic_ceft_20220313.bin	1.22118	0.994665	1.00901	3.12109
17005c	CAE067	RN-02	E. coli	ceftriaxone	32	0.094	S	S	1.6242	antibiotic_ceft_20220313.bin	0.734727	1.00666	1.00101	0.635783
17005d	CAE069	IHMA-2327694	E. coli	ceftriaxone	32	1.5	I	R	-0.523332	antibiotic_ceft_20220313.bin	1.24925	0.990363	1.0096	1.36657
100103	CAE072	RN-08	E. coli	ceftriaxone	32	0.047	S	R	-0.0150028	antibiotic_ceft_20220313.bin	1.26391	0.998485	0.994009	1.62697
100104	CAE074	RN-35	E. coli	ceftriaxone	32	3000	R	S	0.23127	antibiotic_ceft_20220313.bin	1.14516	0.999026	0.99457	1.52078
1100fb	CAE071	B11	E. coli	ceftriaxone	32	48	R	R	-3.68256	antibiotic_ceft_20220313.bin	1.78493	0.981295	1.00481	3.82883
1100fc	CAE074	RN-35	E. coli	ceftriaxone	32	3000	R	R	-1.02998	antibiotic_ceft_20220313.bin	1.45675	0.992332	0.998002	2.09219
1200fd	CAE072	RN-08	E. coli	ceftriaxone	32	0.047	S	S	0.97588	antibiotic_ceft_20220313.bin	0.939172	1.01203	1.00658	1.04948
1200fe	CAE073	RN-42	E. coli	ceftriaxone	32	0.016	S	S	1.37445	antibiotic_ceft_20220313.bin	0.808557	1.005	0.998509	0.829679
150078	CAE071	B11	E. coli	ceftriaxone	32	48	R	S	0.316722	antibiotic_ceft_20220313.bin	1.13047	0.994372	0.994341	1.297
150079	CAE073	RN-42	E. coli	ceftriaxone	32	0.016	S	S	0.199452	antibiotic_ceft_20220313.bin	1.07966	1.00169	0.999996	1.54569
16007b	CAE072	RN-08	E. coli	ceftriaxone	32	0.047	S	R	-0.428314	antibiotic_ceft_20220313.bin	1.30246	0.998005	0.999548	1.8048
16007c	CAE074	RN-35	E. coli	ceftriaxone	32	3000	R	R	-0.673204	antibiotic_ceft_20220313.bin	1.36186	0.997538	0.997925	2.02346
17005e	CAE071	B11	E. coli	ceftriaxone	32	48	R	R	-1.33063	antibiotic_ceft_20220313.bin	1.32703	0.968128	0.994918	1.83744
17005f	CAE073	RN-42	E. coli	ceftriaxone	32	0.016	S	R	-1.01538	antibiotic_ceft_20220313.bin	1.45566	0.996534	0.999942	2.15807
100105	CAE078	RN-37	E. coli	ceftriaxone	32	0.023	S	S	0.554137	antibiotic_ceft_20220313.bin	1.02594	0.992259	0.992829	1.16033
1100fd	CAE076	RN-52	E. coli	ceftriaxone	32	0.094	S	S	0.984275	antibiotic_ceft_20220313.bin	0.91915	1.00313	0.999825	0.986799
1100fe	CAE077	RN-01	E. coli	ceftriaxone	32	0.094	S	S	0.517375	antibiotic_ceft_20220313.bin	1.0209	1.00357	0.997594	1.43523
1200ff	CAE078	RN-37	E. coli	ceftriaxone	32	0.023	S	S	1.63211	antibiotic_ceft_20220313.bin	0.729005	1.00765	0.997972	0.771874
15007a	CAE076	RN-52	E. coli	ceftriaxone	32	0.094	S	R	-0.431792	antibiotic_ceft_20220313.bin	1.28185	0.99822	1.00209	1.7559
16007d	CAE078	RN-37	E. coli	ceftriaxone	32	0.023	S	R	-0.523554	antibiotic_ceft_20220313.bin	1.27017	0.99636	1.00088	1.84295
170060	CAE076	RN-52	E. coli	ceftriaxone	32	0.094	S	S	0.528275	antibiotic_ceft_20220313.bin	1.12366	1.00232	0.995577	1.31813
170061	CAE077	RN-01	E. coli	ceftriaxone	32	0.094	S	S	0.28022	antibiotic_ceft_20220313.bin	1.15551	1.0005	1.00153	1.27182
100107	CAE080	RN-43	E. coli	ceftriaxone	32	0.023	S	S	0.215487	antibiotic_ceft_20220313.bin	1.24094	1.00276	0.997671	1.43961
1100ff	CAE079	RN-36	E. coli	ceftriaxone	32	0.016	S	S	1.64249	antibiotic_ceft_20220313.bin	0.932403	1.00275	0.995577	0.414083
110100	CAE081	RN-15	E. coli	ceftriaxone	32	0.064	S	R	-0.0689251	antibiotic_ceft_20220313.bin	1.23628	0.993945	0.990339	1.68546
120100	CAE080	RN-43	E. coli	ceftriaxone	32	0.023	S	S	0.846611	antibiotic_ceft_20220313.bin	1.02205	1.0061	0.994511	1.28235
15007d	CAE079	RN-36	E. coli	ceftriaxone	32	0.016	S	R	-0.921235	antibiotic_ceft_20220313.bin	1.53102	0.991754	0.997315	1.88771
15007e	CAE081	RN-15	E. coli	ceftriaxone	32	0.064	S	R	-0.499379	antibiotic_ceft_20220313.bin	1.2585	0.999703	1.00463	1.82147
16007f	CAE080	RN-43	E. coli	ceftriaxone	32	0.023	S	R	-5.84613	antibiotic_ceft_20220313.bin	3.90347	0.97796	0.999987	3.44112
170063	CAE079	RN-36	E. coli	ceftriaxone	32	0.016	S	S	0.796663	antibiotic_ceft_20220313.bin	1.04816	1.00361	0.997147	1.12571
170064	CAE081	RN-15	E. coli	ceftriaxone	32	0.064	S	R	-1.28576	antibiotic_ceft_20220313.bin	1.49695	0.986967	0.997396	2.14272
100127	CAE094	S1	E. coli	ceftriaxone	32	0.047	S	S	2.38522	antibiotic_ceft_20220313.bin	0.533261	1.01201	0.994314	0.51002
11011f	CAE092	ATCC-25922	E. coli	ceftriaxone	32	0.047	S	S	0.282702	antibiotic_ceft_20220313.bin	1.19001	1.0088	1.00041	1.55068
110120	CAE093	B10	E. coli	ceftriaxone	32	96	R	R	-2.89107	antibiotic_ceft_20220313.bin	1.88534	0.96873	0.999997	2.60411
12011f	CAE094	S1	E. coli	ceftriaxone	32	0.047	S	S	2.32943	antibiotic_ceft_20220313.bin	0.593644	1.01673	0.999238	0.487967
1500a0	CAE092	ATCC-25922	E. coli	ceftriaxone	32	0.047	S	S	1.1412	antibiotic_ceft_20220313.bin	0.936353	1.0072	1.00002	0.935431
1500a1	CAE093	B10	E. coli	ceftriaxone	32	96	R	R	-5.50452	antibiotic_ceft_20220313.bin	2.44478	0.990986	0.997776	5.46391
1600a1	CAE094	S1	E. coli	ceftriaxone	32	0.047	S	S	0.825892	antibiotic_ceft_20220313.bin	1.04384	1.00668	0.995551	1.2611
170086	CAE092	ATCC-25922	E. coli	ceftriaxone	32	0.047	S	S	0.140329	antibiotic_ceft_20220313.bin	1.05201	1.00403	0.999376	1.74441
170087	CAE093	B10	E. coli	ceftriaxone	32	96	R	R	-4.52874	antibiotic_ceft_20220313.bin	2.27789	0.98498	1.00223	4.29971
100128	CAE096	RN-05	E. coli	ceftriaxone	32	0.047	S	S	1.69861	antibiotic_ceft_20220313.bin	0.624505	1.00796	1.00456	0.622941
100129	CAE098	IHMA-2183415	E. coli	ceftriaxone	32	0.064	S	S	1.19941	antibiotic_ceft_20220313.bin	0.832308	1.0038	1.00228	0.81289
110121	CAE095	IHMA-2155458	E. coli	ceftriaxone	32	256	R	R	-5.0477	antibiotic_ceft_20220313.bin	1.52978	0.99991	0.998832	6.42314
110122	CAE097	IHMA-2155334	E. coli	ceftriaxone	32	48	R	R	-8.8884	antibiotic_ceft_20220313.bin	2.57546	0.945038	0.990591	7.47981
120120	CAE096	RN-05	E. coli	ceftriaxone	32	0.047	S	S	1.45327	antibiotic_ceft_20220313.bin	0.767279	1.00112	0.998991	0.64943
120121	CAE098	IHMA-2183415	E. coli	ceftriaxone	32	0.064	S	S	2.59678	antibiotic_ceft_20220313.bin	0.57505	1.01376	0.983609	0.659355
1500a3	CAE097	IHMA-2155334	E. coli	ceftriaxone	32	48	R	R	-0.16292	antibiotic_ceft_20220313.bin	1.01205	1.00532	1.00221	2.06004
1600a2	CAE096	RN-05	E. coli	ceftriaxone	32	0.047	S	S	0.876756	antibiotic_ceft_20220313.bin	0.897459	1.00792	0.99168	1.568
1600a3	CAE098	IHMA-2183415	E. coli	ceftriaxone	32	0.064	S	S	2.82929	antibiotic_ceft_20220313.bin	0.569564	1.02081	0.987129	0.548793
170088	CAE095	IHMA-2155458	E. coli	ceftriaxone	32	256	R	S	0.479616	antibiotic_ceft_20220313.bin	1.09481	1.00403	0.998834	1.35456
17008a	CAE097	IHMA-2155334	E. coli	ceftriaxone	32	48	R	R	-2.84013	antibiotic_ceft_20220313.bin	1.57294	1.00023	1.00027	4.02839
10012a	CAE100	IHMA-2183445	E. coli	ceftriaxone	32	0.064	S	S	1.17139	antibiotic_ceft_20220313.bin	0.785748	1.00497	1.00147	0.968949
10012b	CAE102	IHMA-2183486	E. coli	ceftriaxone	32	0.5	S	R	-0.430492	antibiotic_ceft_20220313.bin	1.16068	0.97944	0.999954	1.33103
110123	CAE099	IHMA-2155352	E. coli	ceftriaxone	32	48	R	R	-4.83958	antibiotic_ceft_20220313.bin	1.82719	0.964259	1.00452	4.40198
110124	CAE101	IHMA-2155370	E. coli	ceftriaxone	32	256	R	R	-4.16627	antibiotic_ceft_20220313.bin	1.75012	0.959796	1.00675	3.56791
120122	CAE100	IHMA-2183445	E. coli	ceftriaxone	32	0.064	S	S	1.38969	antibiotic_ceft_20220313.bin	0.867512	1.02276	1.00024	1.29467
120123	CAE102	IHMA-2183486	E. coli	ceftriaxone	32	0.5	S	S	1.85468	antibiotic_ceft_20220313.bin	0.924238	1.00832	0.984676	0.765144
1500a4	CAE099	IHMA-2155352	E. coli	ceftriaxone	32	48	R	R	-4.54576	antibiotic_ceft_20220313.bin	2.29492	0.97629	1.00718	3.8277
1600a4	CAE100	IHMA-2183445	E. coli	ceftriaxone	32	0.064	S	R	-1.31683	antibiotic_ceft_20220313.bin	1.59831	0.984043	1.00557	1.6685
1600a5	CAE102	IHMA-2183486	E. coli	ceftriaxone	32	0.5	S	R	-0.893588	antibiotic_ceft_20220313.bin	1.38377	0.995303	0.998279	2.13615
17008b	CAE099	IHMA-2155352	E. coli	ceftriaxone	32	48	R	R	-2.84258	antibiotic_ceft_20220313.bin	1.77594	0.968291	1.00539	2.49484
17008c	CAE101	IHMA-2155370	E. coli	ceftriaxone	32	256	R	R	-0.226501	antibiotic_ceft_20220313.bin	1.38643	1.00308	0.997345	1.73773
10012c	CAE104	IHMA-2183532	E. coli	ceftriaxone	32	0.047	S	S	0.602376	antibiotic_ceft_20220313.bin	0.96338	1.00752	1.00927	1.16091
10012d	CAE106	IHMA-2183560	E. coli	ceftriaxone	32	0.064	S	S	0.667411	antibiotic_ceft_20220313.bin	1.03234	1.00009	0.99603	1.19671
110125	CAE103	IHMA-2155385	E. coli	ceftriaxone	32	192	R	R	-0.608435	antibiotic_ceft_20220313.bin	1.27444	0.990814	0.999165	1.79236
110126	CAE105	ETP-1	E. coli	ceftriaxone	32	256	R	R	-2.27157	antibiotic_ceft_20220313.bin	2.06783	0.971967	0.992316	2.09832
120124	CAE104	IHMA-2183532	E. coli	ceftriaxone	32	0.047	S	S	1.715	antibiotic_ceft_20220313.bin	1.39555	1.00418	0.918576	2.40717
120125	CAE106	IHMA-2183560	E. coli	ceftriaxone	32	0.064	S	S	1.0203	antibiotic_ceft_20220313.bin	0.815101	1.00011	1.00375	0.843874
1500a6	CAE103	IHMA-2155385	E. coli	ceftriaxone	32	192	R	R	-5.50344	antibiotic_ceft_20220313.bin	2.52735	0.982626	0.996635	5.10722
1500a7	CAE105	ETP-1	E. coli	ceftriaxone	32	256	R	R	-1.69087	antibiotic_ceft_20220313.bin	1.56674	0.988411	1.00757	2.1819
1600a6	CAE104	IHMA-2183532	E. coli	ceftriaxone	32	0.047	S	S	1.90899	antibiotic_ceft_20220313.bin	0.898897	1.06155	1.02909	1.07882
1600a7	CAE106	IHMA-2183560	E. coli	ceftriaxone	32	0.064	S	S	0.413892	antibiotic_ceft_20220313.bin	1.19734	0.998075	0.988859	1.42451
17008d	CAE103	IHMA-2155385	E. coli	ceftriaxone	32	192	R	R	-2.36158	antibiotic_ceft_20220313.bin	1.82547	0.998644	1.00213	3.09099
17008e	CAE105	ETP-1	E. coli	ceftriaxone	32	256	R	R	-2.08037	antibiotic_ceft_20220313.bin	1.58243	0.990478	1.00805	2.62342
10012e	CAE108	RN-104	E. coli	ceftriaxone	32	0.064	S	S	0.635358	antibiotic_ceft_20220313.bin	0.984762	0.998137	1.00405	0.951417
10012f	CAE110	RN-107	E. coli	ceftriaxone	32	0.064	S	S	1.28602	antibiotic_ceft_20220313.bin	0.79139	1.00112	0.99974	0.767819
na6187	CAE107	NA-006	E. coli	ceftriaxone	32	32	R	R	-6.76375	antibiotic_ceft_20220313.bin	2.3538	0.923759	0.984965	5.00008
110128	CAE109	BAA-2452	E. coli	ceftriaxone	32	48	R	R	-10.5047	antibiotic_ceft_20220313.bin	3.3856	0.940831	1.00273	7.57912
120126	CAE108	RN-104	E. coli	ceftriaxone	32	0.064	S	S	3.11449	antibiotic_ceft_20220313.bin	0.617559	1.00161	0.958998	0.478641
120127	CAE110	RN-107	E. coli	ceftriaxone	32	0.064	S	S	2.3241	antibiotic_ceft_20220313.bin	0.819948	1.02063	0.988825	0.693859
nd307b	CAE107	NA-006	E. coli	ceftriaxone	32	32	R	R	-2.57989	antibiotic_ceft_20220313.bin	1.70623	0.97143	0.991469	2.88939
1500a9	CAE109	BAA-2452	E. coli	ceftriaxone	32	48	R	R	-0.454493	antibiotic_ceft_20220313.bin	1.14553	0.981756	0.999101	1.48435
1600a8	CAE108	RN-104	E. coli	ceftriaxone	32	0.064	S	S	1.77722	antibiotic_ceft_20220313.bin	0.91058	1.01011	0.979426	1.10323
nbe684	CAE107	NA-006	E. coli	ceftriaxone	32	32	R	R	-4.26624	antibiotic_ceft_20220313.bin	2.40831	0.98284	1.0111	3.48578
170090	CAE109	BAA-2452	E. coli	ceftriaxone	32	48	R	R	-0.371151	antibiotic_ceft_20220313.bin	1.24439	0.995514	1.00092	1.68632
100130	CAE111	BAA-2452	E. coli	ceftriaxone	32	48	R	R	-2.75071	antibiotic_ceft_20220313.bin	1.40314	0.998034	0.998674	4.12924
100131	CAE112	BAA-2469	E. coli	ceftriaxone	32	256	R	R	-2.83647	antibiotic_ceft_20220313.bin	1.73513	0.990415	0.998135	3.55142
110129	CAE111	BAA-2452	E. coli	ceftriaxone	32	48	R	R	-4.19985	antibiotic_ceft_20220313.bin	1.90404	0.970917	1.00075	3.9954
11012a	CAE113	RN-66	E. coli	ceftriaxone	32	0.19	S	S	1.70337	antibiotic_ceft_20220313.bin	0.838275	1.00913	0.992415	0.798295
120128	CAE111	BAA-2452	E. coli	ceftriaxone	32	48	R	R	-8.70429	antibiotic_ceft_20220313.bin	1.77188	0.852645	1.00611	4.58603
120129	CAE112	BAA-2469	E. coli	ceftriaxone	32	256	R	R	-7.68448	antibiotic_ceft_20220313.bin	2.40886	0.901991	0.966849	5.75044
1500aa	CAE113	RN-66	E. coli	ceftriaxone	32	0.19	S	R	-0.0166741	antibiotic_ceft_20220313.bin	1.19125	0.992036	0.997691	1.37317
1600aa	CAE112	BAA-2469	E. coli	ceftriaxone	32	256	R	R	-2.44096	antibiotic_ceft_20220313.bin	1.77395	0.985172	0.999801	2.85183
170091	CAE113	RN-66	E. coli	ceftriaxone	32	0.19	S	R	-7.05912	antibiotic_ceft_20220313.bin	2.64147	0.917994	0.99756	4.31658
100132	CAE114	ETP-4	E. coli	ceftriaxone	32	256	R	R	-1.38118	antibiotic_ceft_20220313.bin	1.13274	1.00268	1.00192	3.09562
100133	CAE116	IHMA-2194961	E. coli	ceftriaxone	32	64	R	R	-1.19078	antibiotic_ceft_20220313.bin	1.50238	1.00071	1.00336	2.31012
11012b	CAE115	IHMA-2195643	E. coli	ceftriaxone	32	0.064	S	S	2.08831	antibiotic_ceft_20220313.bin	0.494008	1.0021	1.00092	0.303146
11012c	CAE117	RN-70	E. coli	ceftriaxone	32	0.064	S	S	2.55498	antibiotic_ceft_20220313.bin	0.765005	1.01423	0.966758	1.04848
12012a	CAE114	ETP-4	E. coli	ceftriaxone	32	256	R	R	-1.6436	antibiotic_ceft_20220313.bin	1.56319	0.975567	0.987189	2.38288
12012b	CAE116	IHMA-2194961	E. coli	ceftriaxone	32	64	R	R	-6.68767	antibiotic_ceft_20220313.bin	1.90489	0.910321	1.00782	4.25206
1500ab	CAE115	IHMA-2195643	E. coli	ceftriaxone	32	0.064	S	S	1.72141	antibiotic_ceft_20220313.bin	0.843143	1.00498	0.992593	0.623652
1500ac	CAE117	RN-70	E. coli	ceftriaxone	32	0.064	S	S	1.55901	antibiotic_ceft_20220313.bin	0.765927	1.00656	1.00289	0.597018
1600ab	CAE114	ETP-4	E. coli	ceftriaxone	32	256	R	R	-1.49504	antibiotic_ceft_20220313.bin	1.36457	0.972978	1.00271	1.86528
1600ac	CAE116	IHMA-2194961	E. coli	ceftriaxone	32	64	R	S	0.737461	antibiotic_ceft_20220313.bin	1.54506	1.08854	1.01296	2.95982
170092	CAE115	IHMA-2195643	E. coli	ceftriaxone	32	0.064	S	S	1.37348	antibiotic_ceft_20220313.bin	0.866493	1.00371	1.00036	0.649531
170093	CAE117	RN-70	E. coli	ceftriaxone	32	0.064	S	S	1.06593	antibiotic_ceft_20220313.bin	0.847718	1.00478	1.0082	0.765974
100134	CAE118	NARA-5032	E. coli	ceftriaxone	32	128	R	R	-1.05551	antibiotic_ceft_20220313.bin	1.53546	0.988158	1.00393	1.6737
100135	CAE120	NARA-5033	E. coli	ceftriaxone	32	64	R	R	-1.16421	antibiotic_ceft_20220313.bin	1.5821	0.984206	0.995887	1.86335
11012d	CAE119	RN-75	E. coli	ceftriaxone	32	0.094	S	R	-0.157893	antibiotic_ceft_20220313.bin	1.35506	0.985097	0.980497	1.65443
11012e	CAE121	RN-86	E. coli	ceftriaxone	32	0.016	S	S	2.4858	antibiotic_ceft_20220313.bin	0.449129	1.01553	1.00246	0.357991
12012c	CAE118	NARA-5032	E. coli	ceftriaxone	32	128	R	R	-0.797042	antibiotic_ceft_20220313.bin	1.22797	0.939265	0.973306	1.13994
12012d	CAE120	NARA-5033	E. coli	ceftriaxone	32	64	R	R	-0.0273518	antibiotic_ceft_20220313.bin	1.19283	1.00084	0.997332	1.69898
1500ad	CAE119	RN-75	E. coli	ceftriaxone	32	0.094	S	S	0.636399	antibiotic_ceft_20220313.bin	0.942081	1.03941	1.02665	1.66737
1500ae	CAE121	RN-86	E. coli	ceftriaxone	32	0.016	S	S	2.30062	antibiotic_ceft_20220313.bin	0.737972	0.998279	0.973708	0.560834
1600ad	CAE118	NARA-5032	E. coli	ceftriaxone	32	128	R	R	-4.63887	antibiotic_ceft_20220313.bin	1.31092	0.871476	1.01131	1.40804
1600ae	CAE120	NARA-5033	E. coli	ceftriaxone	32	64	R	S	0.988946	antibiotic_ceft_20220313.bin	1.00788	1.00327	0.98759	1.28843
170094	CAE119	RN-75	E. coli	ceftriaxone	32	0.094	S	S	2.12495	antibiotic_ceft_20220313.bin	0.833829	1.00751	0.976787	0.837435
170095	CAE121	RN-86	E. coli	ceftriaxone	32	0.016	S	S	1.15311	antibiotic_ceft_20220313.bin	0.886848	1.00558	1.00195	0.864353
100136	CAE122	RN-77	E. coli	ceftriaxone	32	48	R	R	-2.46707	antibiotic_ceft_20220313.bin	1.70901	0.971823	0.991703	2.77389
100137	CAE124	RN-89	E. coli	ceftriaxone	32	32	R	R	-0.707545	antibiotic_ceft_20220313.bin	1.39239	0.989811	1.00026	1.67405
11012f	CAE123	RN-53	E. coli	ceftriaxone	32	0.047	S	R	-0.311849	antibiotic_ceft_20220313.bin	1.38254	0.999317	1.00493	1.44462
110130	CAE125	RN-94	E. coli	ceftriaxone	32	0.094	S	S	0.0807996	antibiotic_ceft_20220313.bin	1.15923	1.00072	0.997092	1.63294
12012e	CAE122	RN-77	E. coli	ceftriaxone	32	48	R	R	-1.69923	antibiotic_ceft_20220313.bin	1.68362	0.988977	0.999513	2.33454
12012f	CAE124	RN-89	E. coli	ceftriaxone	32	32	R	R	-1.79917	antibiotic_ceft_20220313.bin	1.40262	0.986049	0.995655	2.82516
1500af	CAE123	RN-53	E. coli	ceftriaxone	32	0.047	S	R	-0.720007	antibiotic_ceft_20220313.bin	1.39922	0.99977	0.999574	2.0462
1500b0	CAE125	RN-94	E. coli	ceftriaxone	32	0.094	S	S	1.49253	antibiotic_ceft_20220313.bin	0.802219	1.00418	0.996584	0.751273
1600af	CAE122	RN-77	E. coli	ceftriaxone	32	48	R	R	-1.547	antibiotic_ceft_20220313.bin	1.20344	1.0223	1.00494	3.75517
1600b0	CAE124	RN-89	E. coli	ceftriaxone	32	32	R	R	-0.948755	antibiotic_ceft_20220313.bin	1.35968	0.993749	0.994142	2.3106
170096	CAE123	RN-53	E. coli	ceftriaxone	32	0.047	S	S	0.331132	antibiotic_ceft_20220313.bin	1.0402	1.00405	1.0038	1.41121
170097	CAE125	RN-94	E. coli	ceftriaxone	32	0.094	S	R	-0.473805	antibiotic_ceft_20220313.bin	1.27071	1.00137	1.00029	1.98387
100139	CAE128	RN-92	E. coli	ceftriaxone	32	64	R	R	-1.85174	antibiotic_ceft_20220313.bin	1.56306	0.97949	1.00132	2.25747
110131	CAE127	RN-80	E. coli	ceftriaxone	32	0.047	S	S	2.01191	antibiotic_ceft_20220313.bin	0.605082	1.00759	0.999237	0.488455
120130	CAE126	B6	E. coli	ceftriaxone	32	256	R	R	-20.1106	antibiotic_ceft_20220313.bin	5.42605	0.826233	1.00148	11.0804
120131	CAE128	RN-92	E. coli	ceftriaxone	32	64	R	R	-6.22429	antibiotic_ceft_20220313.bin	2.8819	0.962052	1.00127	4.53961
1500b1	CAE127	RN-80	E. coli	ceftriaxone	32	0.047	S	S	1.81462	antibiotic_ceft_20220313.bin	0.699425	1.00152	0.997693	0.416693
1500b2	CAE129	RN-95	E. coli	ceftriaxone	32	0.125	S	S	2.79407	antibiotic_ceft_20220313.bin	0.476238	1.01203	0.993199	0.194822
1600b1	CAE126	B6	E. coli	ceftriaxone	32	256	R	R	-1.9746	antibiotic_ceft_20220313.bin	1.78509	0.957474	0.982584	1.97592
1600b2	CAE128	RN-92	E. coli	ceftriaxone	32	64	R	R	-2.32959	antibiotic_ceft_20220313.bin	1.41413	0.992522	1.00335	3.32713
170099	CAE129	RN-95	E. coli	ceftriaxone	32	0.125	S	S	1.78319	antibiotic_ceft_20220313.bin	0.570791	0.995712	0.999508	0.350327
10014d	EBA074	IHMA-2168419	K. pneumoniae	ceftriaxone	32	256	R	R	-1.58735	antibiotic_ceft_20220313.bin	1.74638	0.9981	0.986312	2.90087
110146	EBA073	IHMA-2195449	K. pneumoniae	ceftriaxone	32	0.25	S	S	0.150999	antibiotic_ceft_20220313.bin	1.13598	1.0101	0.99796	1.88445
120145	EBA074	IHMA-2168419	K. pneumoniae	ceftriaxone	32	256	R	R	-2.03183	antibiotic_ceft_20220313.bin	1.1763	0.968828	0.995385	2.76853
1500c6	EBA073	IHMA-2195449	K. pneumoniae	ceftriaxone	32	0.25	S	R	-3.2715	antibiotic_ceft_20220313.bin	1.88227	0.983606	0.996511	3.63751
1600c6	EBA074	IHMA-2168419	K. pneumoniae	ceftriaxone	32	256	R	S	0.279165	antibiotic_ceft_20220313.bin	1.12745	1.0057	0.995951	1.67758
1700ad	EBA073	IHMA-2195449	K. pneumoniae	ceftriaxone	32	0.25	S	S	1.2106	antibiotic_ceft_20220313.bin	0.977936	1.01082	0.993011	1.17287
10014f	EBA076	IHMA-2155403	K. pneumoniae	ceftriaxone	32	256	R	R	-2.13156	antibiotic_ceft_20220313.bin	1.61631	0.984762	0.999405	2.7287
120147	EBA076	IHMA-2155403	K. pneumoniae	ceftriaxone	32	256	R	R	-7.08815	antibiotic_ceft_20220313.bin	2.11629	0.918664	0.99186	5.23037
1500c8	EBA075	IHMA-2176873	K. pneumoniae	ceftriaxone	32	0.19	S	S	0.699331	antibiotic_ceft_20220313.bin	1.12441	0.997813	1.00006	0.831024
1600c8	EBA076	IHMA-2155403	K. pneumoniae	ceftriaxone	32	256	R	R	-4.00563	antibiotic_ceft_20220313.bin	1.40497	0.941554	1.00646	3.21751
1700af	EBA075	IHMA-2176873	K. pneumoniae	ceftriaxone	32	0.19	S	S	1.50641	antibiotic_ceft_20220313.bin	0.84156	1.0006	0.980255	1.11605
100150	EBA078	IHMA-2153394	K. pneumoniae	ceftriaxone	32	256	R	R	-2.67125	antibiotic_ceft_20220313.bin	1.48852	0.962347	0.972021	3.60554
120148	EBA078	IHMA-2153394	K. pneumoniae	ceftriaxone	32	256	R	R	-5.80234	antibiotic_ceft_20220313.bin	1.48588	0.941405	1.00605	4.9968
1500c9	EBA077	IHMA-2212788	K. pneumoniae	ceftriaxone	32	0.25	S	S	0.745847	antibiotic_ceft_20220313.bin	0.960119	0.999839	1.00516	0.888659
1600c9	EBA078	IHMA-2153394	K. pneumoniae	ceftriaxone	32	256	R	R	-4.2153	antibiotic_ceft_20220313.bin	1.58824	0.941601	0.99974	3.43238
1700b0	EBA077	IHMA-2212788	K. pneumoniae	ceftriaxone	32	0.25	S	R	-1.92219	antibiotic_ceft_20220313.bin	1.02435	0.999063	0.997533	3.8208
100154	EBA080	IHMA-2155496	K. pneumoniae	ceftriaxone	32	256	R	S	0.553253	antibiotic_ceft_20220313.bin	1.03421	1.0014	1.00429	1.07882
11014d	EBA079	ATCC-27736	K. pneumoniae	ceftriaxone	32	0.19	S	S	0.890743	antibiotic_ceft_20220313.bin	1.0199	1.00412	1.00371	0.859167
12014c	EBA080	IHMA-2155496	K. pneumoniae	ceftriaxone	32	256	R	R	-5.51378	antibiotic_ceft_20220313.bin	1.80274	0.92145	0.995927	3.94568
1500cd	EBA079	ATCC-27736	K. pneumoniae	ceftriaxone	32	0.19	S	S	1.35444	antibiotic_ceft_20220313.bin	0.85905	1.00145	1.00601	0.409599
1600cd	EBA080	IHMA-2155496	K. pneumoniae	ceftriaxone	32	256	R	R	-4.10215	antibiotic_ceft_20220313.bin	2.08647	0.970267	1.00631	3.45089
1700b4	EBA079	ATCC-27736	K. pneumoniae	ceftriaxone	32	0.19	S	S	0.837998	antibiotic_ceft_20220313.bin	0.996836	1.00393	1.01553	0.536334
100156	EBA082	IHMA-2155513	K. pneumoniae	ceftriaxone	32	256	R	R	-2.20163	antibiotic_ceft_20220313.bin	1.75716	0.996999	0.9937	3.23949
11014f	EBA081	RN-134	K. pneumoniae	ceftriaxone	32	0.064	S	S	0.856938	antibiotic_ceft_20220313.bin	0.996893	1.00199	1.00301	0.873267
12014e	EBA082	IHMA-2155513	K. pneumoniae	ceftriaxone	32	256	R	R	-3.99041	antibiotic_ceft_20220313.bin	1.72518	0.941607	0.991615	3.2992
1500cf	EBA081	RN-134	K. pneumoniae	ceftriaxone	32	0.064	S	S	0.864029	antibiotic_ceft_20220313.bin	1.07219	0.999005	0.991351	1.0619
1600cf	EBA082	IHMA-2155513	K. pneumoniae	ceftriaxone	32	256	R	R	-7.1921	antibiotic_ceft_20220313.bin	2.8726	0.919139	1.00157	4.06535
1700b6	EBA081	RN-134	K. pneumoniae	ceftriaxone	32	0.064	S	S	1.8007	antibiotic_ceft_20220313.bin	0.779075	1.00454	0.99653	0.473752
100158	EBA084	IHMA-2168388	K. pneumoniae	ceftriaxone	32	256	R	R	-9.75797	antibiotic_ceft_20220313.bin	1.83628	0.899915	0.987171	7.88015
110151	EBA083	IHMA-2176873	K. pneumoniae	ceftriaxone	32	0.19	S	S	0.366338	antibiotic_ceft_20220313.bin	1.19641	1.00555	1.00112	1.3187
120150	EBA084	IHMA-2168388	K. pneumoniae	ceftriaxone	32	256	R	R	-9.62941	antibiotic_ceft_20220313.bin	1.71587	0.84243	0.968672	6.5363
1500d1	EBA083	IHMA-2176873	K. pneumoniae	ceftriaxone	32	0.19	S	R	-1.24978	antibiotic_ceft_20220313.bin	1.72283	0.996243	0.997831	2.12446
1600d1	EBA084	IHMA-2168388	K. pneumoniae	ceftriaxone	32	256	R	R	-9.91197	antibiotic_ceft_20220313.bin	2.10823	0.935625	1.00478	8.33467
1700b8	EBA083	IHMA-2176873	K. pneumoniae	ceftriaxone	32	0.19	S	S	0.510825	antibiotic_ceft_20220313.bin	1.04481	1.00017	0.998562	1.26127
10015a	EBA086	IHMA-2195655	K. pneumoniae	ceftriaxone	32	256	R	R	-0.115012	antibiotic_ceft_20220313.bin	1.40672	0.998254	0.995348	1.49648
110153	EBA085	IHMA-2212788	K. pneumoniae	ceftriaxone	32	0.25	S	S	1.38327	antibiotic_ceft_20220313.bin	0.85696	1.00462	0.998063	0.760928
120152	EBA086	IHMA-2195655	K. pneumoniae	ceftriaxone	32	256	R	R	-2.172	antibiotic_ceft_20220313.bin	1.41647	0.986858	0.993228	3.3065
1500d3	EBA085	IHMA-2212788	K. pneumoniae	ceftriaxone	32	0.25	S	S	1.21163	antibiotic_ceft_20220313.bin	0.967858	0.998502	0.995707	0.667075
1600d3	EBA086	IHMA-2195655	K. pneumoniae	ceftriaxone	32	256	R	R	-0.373124	antibiotic_ceft_20220313.bin	1.2492	1.00227	0.993607	2.16376
1700ba	EBA085	IHMA-2212788	K. pneumoniae	ceftriaxone	32	0.25	S	S	1.94437	antibiotic_ceft_20220313.bin	0.626033	1.00144	0.998122	0.357333
10015c	EBA088	IHMA-2155496	K. pneumoniae	ceftriaxone	32	256	R	R	-1.49364	antibiotic_ceft_20220313.bin	1.63535	0.998156	1.00252	2.39742
110155	EBA087	ATCC-27736	K. pneumoniae	ceftriaxone	32	0.016	S	S	1.06796	antibiotic_ceft_20220313.bin	0.975553	1.00154	0.996894	0.872168
120154	EBA088	IHMA-2155496	K. pneumoniae	ceftriaxone	32	256	R	R	-26.2675	antibiotic_ceft_20220313.bin	0.98776	0.537517	1.212	6.02024
1500d5	EBA087	ATCC-27736	K. pneumoniae	ceftriaxone	32	0.016	S	S	1.85937	antibiotic_ceft_20220313.bin	0.809484	1.00413	0.989509	0.597455
1600d5	EBA088	IHMA-2155496	K. pneumoniae	ceftriaxone	32	256	R	R	-2.85404	antibiotic_ceft_20220313.bin	1.71416	0.99372	0.989907	3.98942
1700bc	EBA087	ATCC-27736	K. pneumoniae	ceftriaxone	32	0.016	S	S	1.58176	antibiotic_ceft_20220313.bin	0.965609	1.00636	0.99149	0.698533
10015e	EBA090	IHMA-2168388	K. pneumoniae	ceftriaxone	32	256	R	R	-3.18791	antibiotic_ceft_20220313.bin	1.58824	0.995266	0.996004	4.3446
110157	EBA089	RN-99	K. pneumoniae	ceftriaxone	32	0.064	S	S	1.69081	antibiotic_ceft_20220313.bin	0.71487	1.00329	1.00515	0.33473
120156	EBA090	IHMA-2168388	K. pneumoniae	ceftriaxone	32	256	R	R	-13.2869	antibiotic_ceft_20220313.bin	2.439	0.809838	0.999718	7.25236
1500d7	EBA089	RN-99	K. pneumoniae	ceftriaxone	32	0.064	S	S	2.481	antibiotic_ceft_20220313.bin	0.729748	1.00069	0.98404	0.11688
1600d7	EBA090	IHMA-2168388	K. pneumoniae	ceftriaxone	32	256	R	R	-7.02897	antibiotic_ceft_20220313.bin	2.13927	0.973498	1.0024	6.67989
1700be	EBA089	RN-99	K. pneumoniae	ceftriaxone	32	0.064	S	S	2.21161	antibiotic_ceft_20220313.bin	0.729965	1.00234	0.991979	0.185626
100160	EBA092	IHMA-2195655	K. pneumoniae	ceftriaxone	32	256	R	R	-5.74605	antibiotic_ceft_20220313.bin	2.26453	0.978665	0.999061	5.47492
110159	EBA091	IHMA-2195449	K. pneumoniae	ceftriaxone	32	0.25	S	S	2.75489	antibiotic_ceft_20220313.bin	0.730225	1.03205	0.985865	0.853923
120158	EBA092	IHMA-2195655	K. pneumoniae	ceftriaxone	32	256	R	R	-1.80338	antibiotic_ceft_20220313.bin	1.07176	0.917564	0.976975	1.51262
1500d9	EBA091	IHMA-2195449	K. pneumoniae	ceftriaxone	32	0.25	S	S	0.214539	antibiotic_ceft_20220313.bin	1.21619	0.989975	0.99586	1.09106
1600d9	EBA092	IHMA-2195655	K. pneumoniae	ceftriaxone	32	256	R	R	-2.68998	antibiotic_ceft_20220313.bin	1.48923	0.969703	0.998579	2.97936
1700c0	EBA091	IHMA-2195449	K. pneumoniae	ceftriaxone	32	0.25	S	S	1.99755	antibiotic_ceft_20220313.bin	0.560305	0.995953	0.989036	0.50306
100162	EBA094	IHMA-2195436	K. pneumoniae	ceftriaxone	32	256	R	R	-7.53348	antibiotic_ceft_20220313.bin	2.67427	0.997461	0.992454	7.69235
11015b	EBA093	RN-105	K. pneumoniae	ceftriaxone	32	0.064	S	S	3.06764	antibiotic_ceft_20220313.bin	0.948216	1.0021	0.941772	0.707505
12015a	EBA094	IHMA-2195436	K. pneumoniae	ceftriaxone	32	256	R	R	-3.63992	antibiotic_ceft_20220313.bin	1.53544	0.955643	0.997282	3.46862
1500db	EBA093	RN-105	K. pneumoniae	ceftriaxone	32	0.064	S	S	2.00184	antibiotic_ceft_20220313.bin	0.980494	1.00846	0.975297	0.862811
1600db	EBA094	IHMA-2195436	K. pneumoniae	ceftriaxone	32	256	R	R	-9.67298	antibiotic_ceft_20220313.bin	2.56333	0.970384	0.998906	8.90889
1700c2	EBA093	RN-105	K. pneumoniae	ceftriaxone	32	0.064	S	S	1.89924	antibiotic_ceft_20220313.bin	0.836714	1.01071	0.991838	0.670242
100164	EBA096	IHMA-2153764	K. pneumoniae	ceftriaxone	32	256	R	R	-17.7994	antibiotic_ceft_20220313.bin	4.30111	0.950277	0.999655	14.4538
11015d	EBA095	RN-126	K. pneumoniae	ceftriaxone	32	0.094	S	R	-5.44373	antibiotic_ceft_20220313.bin	2.08765	0.948944	0.958336	5.735
12015c	EBA096	IHMA-2153764	K. pneumoniae	ceftriaxone	32	256	R	R	-10.5324	antibiotic_ceft_20220313.bin	3.15625	0.958304	0.999589	8.61053
1500dd	EBA095	RN-126	K. pneumoniae	ceftriaxone	32	0.094	S	S	1.97801	antibiotic_ceft_20220313.bin	1.02011	1.00917	0.967714	1.11873
1600de	EBA096	IHMA-2153764	K. pneumoniae	ceftriaxone	32	256	R	R	-12.8161	antibiotic_ceft_20220313.bin	2.27346	0.965933	1.00157	12.3106
1700c4	EBA095	RN-126	K. pneumoniae	ceftriaxone	32	0.094	S	R	-1.35426	antibiotic_ceft_20220313.bin	1.55179	0.951496	0.964016	2.04736
100166	EBA098	IHMA-2195868	K. pneumoniae	ceftriaxone	32	256	R	R	-6.83334	antibiotic_ceft_20220313.bin	2.1412	0.954841	1.00151	5.85798
11015f	EBA097	RN-99	K. pneumoniae	ceftriaxone	32	0.064	S	S	2.19579	antibiotic_ceft_20220313.bin	0.634961	1.00994	1.00371	0.188749
12015e	EBA098	IHMA-2195868	K. pneumoniae	ceftriaxone	32	256	R	R	-12.0554	antibiotic_ceft_20220313.bin	1.38845	0.80387	0.975296	7.92342
1500df	EBA097	RN-99	K. pneumoniae	ceftriaxone	32	0.064	S	S	2.90251	antibiotic_ceft_20220313.bin	0.415802	1.00804	0.989906	0.131796
1600e0	EBA098	IHMA-2195868	K. pneumoniae	ceftriaxone	32	256	R	R	-10.1506	antibiotic_ceft_20220313.bin	2.36529	0.885331	1.00909	6.37042
1700c6	EBA097	RN-99	K. pneumoniae	ceftriaxone	32	0.064	S	S	2.39708	antibiotic_ceft_20220313.bin	0.544286	1.00456	0.997819	0.107042
100168	EBA100	IHMA-2194634	K. pneumoniae	ceftriaxone	32	32	R	R	-1.91026	antibiotic_ceft_20220313.bin	1.60249	0.990472	1.00144	2.64423
110161	EBA099	RN-57	K. pneumoniae	ceftriaxone	32	0.032	S	S	1.90177	antibiotic_ceft_20220313.bin	0.561574	0.997915	0.998512	0.34835
120160	EBA100	IHMA-2194634	K. pneumoniae	ceftriaxone	32	32	R	R	-5.37625	antibiotic_ceft_20220313.bin	2.09964	0.919782	0.983059	3.80306
1500e1	EBA099	RN-57	K. pneumoniae	ceftriaxone	32	0.032	S	S	3.19226	antibiotic_ceft_20220313.bin	0.416434	1.01815	0.985503	0.327834
1600e2	EBA100	IHMA-2194634	K. pneumoniae	ceftriaxone	32	32	R	R	-4.85225	antibiotic_ceft_20220313.bin	1.87976	0.890898	0.974292	2.83339
1700c8	EBA099	RN-57	K. pneumoniae	ceftriaxone	32	0.032	S	S	2.08153	antibiotic_ceft_20220313.bin	0.675182	1.01514	0.994865	0.736032
10016a	EBA102	NARA-5006	K. pneumoniae	ceftriaxone	32	256	R	R	-4.26588	antibiotic_ceft_20220313.bin	1.69853	0.961366	0.989118	4.38866
110163	EBA101	RN-141	K. pneumoniae	ceftriaxone	32	0.047	S	S	1.40378	antibiotic_ceft_20220313.bin	0.968021	1.00321	0.992369	0.742359
120162	EBA102	NARA-5006	K. pneumoniae	ceftriaxone	32	256	R	R	-1.41386	antibiotic_ceft_20220313.bin	1.24765	0.956864	0.970133	2.47462
1500e3	EBA101	RN-141	K. pneumoniae	ceftriaxone	32	0.047	S	S	1.61098	antibiotic_ceft_20220313.bin	0.84035	1.00703	1.00004	0.561085
1600e4	EBA102	NARA-5006	K. pneumoniae	ceftriaxone	32	256	R	R	-6.26005	antibiotic_ceft_20220313.bin	1.69392	0.959388	0.998003	6.10465
1700ca	EBA101	RN-141	K. pneumoniae	ceftriaxone	32	0.047	S	S	2.08469	antibiotic_ceft_20220313.bin	0.684296	1.00366	0.998285	0.208034
10016c	EBA104	NARA-5008	K. pneumoniae	ceftriaxone	32	256	R	S	0.247086	antibiotic_ceft_20220313.bin	1.14783	1.0046	0.997653	1.58934
110165	EBA103	RN-121	K. pneumoniae	ceftriaxone	32	0.19	S	S	0.388492	antibiotic_ceft_20220313.bin	1.31161	0.995873	0.994183	1.04933
120164	EBA104	NARA-5008	K. pneumoniae	ceftriaxone	32	256	R	R	-0.794182	antibiotic_ceft_20220313.bin	1.3912	0.975386	0.992378	1.53363
1500e5	EBA103	RN-121	K. pneumoniae	ceftriaxone	32	0.19	S	S	1.02947	antibiotic_ceft_20220313.bin	1.00724	1.00374	0.9976	0.923987
1600e6	EBA104	NARA-5008	K. pneumoniae	ceftriaxone	32	256	R	R	-5.47046	antibiotic_ceft_20220313.bin	2.23775	0.964558	0.998018	4.76869
1700cc	EBA103	RN-121	K. pneumoniae	ceftriaxone	32	0.19	S	S	1.56356	antibiotic_ceft_20220313.bin	0.90535	1.00591	0.995855	0.630949
10016e	EBA106	NARA-5009	K. pneumoniae	ceftriaxone	32	256	R	R	-10.2576	antibiotic_ceft_20220313.bin	1.95712	0.922835	1.05311	6.80776
110167	EBA105	NARA-5009	K. pneumoniae	ceftriaxone	32	256	R	R	-6.73827	antibiotic_ceft_20220313.bin	1.93863	0.960833	0.999487	6.29217
120166	EBA106	NARA-5009	K. pneumoniae	ceftriaxone	32	256	R	R	-5.66974	antibiotic_ceft_20220313.bin	1.44743	0.918402	1.00453	4.16289
1500e7	EBA105	NARA-5009	K. pneumoniae	ceftriaxone	32	256	R	R	-1.91324	antibiotic_ceft_20220313.bin	1.44547	0.98345	1.00467	2.49455
1600e8	EBA106	NARA-5009	K. pneumoniae	ceftriaxone	32	256	R	R	-3.59301	antibiotic_ceft_20220313.bin	1.38763	0.931551	1.0001	2.67827
1700ce	EBA105	NARA-5009	K. pneumoniae	ceftriaxone	32	256	R	R	-1.38644	antibiotic_ceft_20220313.bin	1.61911	1.01605	0.995861	3.15071
100170	EBA108	NARA-5010	K. pneumoniae	ceftriaxone	32	256	R	R	-0.271173	antibiotic_ceft_20220313.bin	1.44979	1.00008	0.994051	1.71174
120168	EBA108	NARA-5010	K. pneumoniae	ceftriaxone	32	256	R	R	-2.71057	antibiotic_ceft_20220313.bin	1.45064	0.96224	0.973818	3.63011
1500e9	EBA107	NARA-5010	K. pneumoniae	ceftriaxone	32	256	R	R	-2.87746	antibiotic_ceft_20220313.bin	1.39121	0.985779	0.993938	4.01287
1600ea	EBA108	NARA-5010	K. pneumoniae	ceftriaxone	32	256	R	S	1.05391	antibiotic_ceft_20220313.bin	0.990461	1.00236	0.998495	0.841848
1700d0	EBA107	NARA-5010	K. pneumoniae	ceftriaxone	32	256	R	R	-1.85106	antibiotic_ceft_20220313.bin	1.56302	1.00818	0.996626	3.40851
100172	EBA110	NARA-5008	K. pneumoniae	ceftriaxone	32	256	R	R	-18.4305	antibiotic_ceft_20220313.bin	5.91103	0.962635	1.00046	13.4667
11016b	EBA109	RN-121	K. pneumoniae	ceftriaxone	32	0.19	S	S	2.62875	antibiotic_ceft_20220313.bin	0.835148	1.00566	0.961033	0.779771
12016a	EBA110	NARA-5008	K. pneumoniae	ceftriaxone	32	256	R	R	-8.59987	antibiotic_ceft_20220313.bin	2.30047	0.917276	0.99664	6.36279
1500eb	EBA109	RN-121	K. pneumoniae	ceftriaxone	32	0.19	S	S	0.969116	antibiotic_ceft_20220313.bin	1.1241	0.990633	0.972251	1.24349
1600ec	EBA110	NARA-5008	K. pneumoniae	ceftriaxone	32	256	R	R	-2.08749	antibiotic_ceft_20220313.bin	1.73913	0.983271	0.999851	2.45999
1700d2	EBA109	RN-121	K. pneumoniae	ceftriaxone	32	0.19	S	S	2.40258	antibiotic_ceft_20220313.bin	0.747565	1.00897	0.975682	0.745463
100173	EBA112	IHMA-2195436	K. pneumoniae	ceftriaxone	32	256	R	R	-8.51086	antibiotic_ceft_20220313.bin	3.52761	0.955162	0.990593	6.22661
100174	EBA114	IHMA-2155513	K. pneumoniae	ceftriaxone	32	256	R	R	-3.60065	antibiotic_ceft_20220313.bin	1.61029	0.926874	0.969333	3.28348
11016c	EBA111	RN-105	K. pneumoniae	ceftriaxone	32	0.064	S	S	2.32155	antibiotic_ceft_20220313.bin	0.896523	1.02391	0.98059	0.991354
11016d	EBA113	RN-134	K. pneumoniae	ceftriaxone	32	0.064	S	S	1.35288	antibiotic_ceft_20220313.bin	0.964171	0.998582	0.997914	0.45249
12016b	EBA112	IHMA-2195436	K. pneumoniae	ceftriaxone	32	256	R	R	-0.434329	antibiotic_ceft_20220313.bin	1.35144	0.994178	0.997433	1.68802
12016c	EBA114	IHMA-2155513	K. pneumoniae	ceftriaxone	32	256	R	R	-9.6775	antibiotic_ceft_20220313.bin	1.92571	0.811335	0.989689	4.53211
1500ed	EBA111	RN-105	K. pneumoniae	ceftriaxone	32	0.064	S	S	1.95831	antibiotic_ceft_20220313.bin	0.869366	1.01447	0.999181	0.448483
1500ee	EBA113	RN-134	K. pneumoniae	ceftriaxone	32	0.064	S	S	1.81228	antibiotic_ceft_20220313.bin	0.799878	1.00129	0.995843	0.34595
1600ed	EBA112	IHMA-2195436	K. pneumoniae	ceftriaxone	32	256	R	R	-0.892578	antibiotic_ceft_20220313.bin	1.17232	1.00234	0.996192	2.71798
1600ee	EBA114	IHMA-2155513	K. pneumoniae	ceftriaxone	32	256	R	R	-9.68192	antibiotic_ceft_20220313.bin	2.64836	0.81461	0.965494	4.55119
1700d3	EBA111	RN-105	K. pneumoniae	ceftriaxone	32	0.064	S	R	-1.41464	antibiotic_ceft_20220313.bin	1.43167	1.01726	0.989961	3.66017
1700d4	EBA113	RN-134	K. pneumoniae	ceftriaxone	32	0.064	S	S	0.637664	antibiotic_ceft_20220313.bin	0.902067	0.991555	1.01512	0.451383
100175	EBA116	IHMA-2155496	K. pneumoniae	ceftriaxone	32	256	R	R	-5.39508	antibiotic_ceft_20220313.bin	1.99771	0.975317	0.99562	5.4486
100176	EBA118	IHMA-2168388	K. pneumoniae	ceftriaxone	32	256	R	R	-11.9206	antibiotic_ceft_20220313.bin	1.89595	0.894463	0.997047	9.5364
11016e	EBA115	ATCC-27736	K. pneumoniae	ceftriaxone	32	0.016	S	S	1.33159	antibiotic_ceft_20220313.bin	0.748534	0.994398	0.998298	0.590918
11016f	EBA117	IHMA-2176873	K. pneumoniae	ceftriaxone	32	0.19	S	S	4.29835	antibiotic_ceft_20220313.bin	0.964822	1.0425	0.931524	1.14812
12016d	EBA116	IHMA-2155496	K. pneumoniae	ceftriaxone	32	256	R	R	-1.77134	antibiotic_ceft_20220313.bin	1.42293	0.997975	0.997572	3.11809
12016e	EBA118	IHMA-2168388	K. pneumoniae	ceftriaxone	32	256	R	R	-10.1031	antibiotic_ceft_20220313.bin	1.79055	0.900596	0.995187	8.05029
1500ef	EBA115	ATCC-27736	K. pneumoniae	ceftriaxone	32	0.016	S	S	1.46681	antibiotic_ceft_20220313.bin	0.867212	0.998989	0.999556	0.415396
1500f0	EBA117	IHMA-2176873	K. pneumoniae	ceftriaxone	32	0.19	S	S	1.2319	antibiotic_ceft_20220313.bin	0.930526	0.989743	0.983063	0.81847
1600ef	EBA116	IHMA-2155496	K. pneumoniae	ceftriaxone	32	256	R	R	-2.00465	antibiotic_ceft_20220313.bin	1.93845	0.990615	0.994887	2.54258
1600f0	EBA118	IHMA-2168388	K. pneumoniae	ceftriaxone	32	256	R	R	-49.2687	antibiotic_ceft_20220313.bin	3.40142	0.487423	0.99287	32.6258
1700d5	EBA115	ATCC-27736	K. pneumoniae	ceftriaxone	32	0.016	S	S	0.16349	antibiotic_ceft_20220313.bin	1.04835	0.99167	0.999394	1.2965
1700d6	EBA117	IHMA-2176873	K. pneumoniae	ceftriaxone	32	0.19	S	S	1.57612	antibiotic_ceft_20220313.bin	0.772967	1.01087	1.00313	0.711258
100177	EBA120	ATCC-27736	K. pneumoniae	ceftriaxone	32	0.016	S	S	1.16719	antibiotic_ceft_20220313.bin	0.878764	0.994991	0.997416	0.647263
100178	EBA122	IHMA-2195655	K. pneumoniae	ceftriaxone	32	256	R	R	-0.582403	antibiotic_ceft_20220313.bin	1.38844	1.00244	0.998858	2.03313
110170	EBA119	RN-99	K. pneumoniae	ceftriaxone	32	0.064	S	S	1.83096	antibiotic_ceft_20220313.bin	0.872434	0.99732	0.985186	0.457883
110171	EBA121	IHMA-2212788	K. pneumoniae	ceftriaxone	32	0.25	S	S	1.97827	antibiotic_ceft_20220313.bin	0.695058	1.02164	1.00658	0.646859
12016f	EBA120	ATCC-27736	K. pneumoniae	ceftriaxone	32	0.016	S	S	0.388106	antibiotic_ceft_20220313.bin	1.00263	0.988959	1.00973	0.676419
120170	EBA122	IHMA-2195655	K. pneumoniae	ceftriaxone	32	256	R	R	-6.11405	antibiotic_ceft_20220313.bin	2.73383	0.976016	0.999011	5.1724
1500f1	EBA119	RN-99	K. pneumoniae	ceftriaxone	32	0.064	S	S	2.06127	antibiotic_ceft_20220313.bin	0.68532	1.00156	0.991191	0.398851
1600f1	EBA120	ATCC-27736	K. pneumoniae	ceftriaxone	32	0.016	S	S	0.82201	antibiotic_ceft_20220313.bin	1.03171	0.994113	0.993635	0.910561
1600f2	EBA122	IHMA-2195655	K. pneumoniae	ceftriaxone	32	256	R	R	-2.2348	antibiotic_ceft_20220313.bin	1.54557	1.00277	0.9987	3.57318
1700d7	EBA119	RN-99	K. pneumoniae	ceftriaxone	32	0.064	S	S	0.382167	antibiotic_ceft_20220313.bin	1.13702	1.00615	0.998105	1.50068
1700d8	EBA121	IHMA-2212788	K. pneumoniae	ceftriaxone	32	0.25	S	S	1.35702	antibiotic_ceft_20220313.bin	0.881198	1.01074	0.998935	0.939851
100179	EBA124	IHMA-2194634	K. pneumoniae	ceftriaxone	32	32	R	R	-7.81076	antibiotic_ceft_20220313.bin	2.13985	0.963818	1.04244	5.8036
110172	EBA123	RN-57	K. pneumoniae	ceftriaxone	32	0.032	S	S	1.80731	antibiotic_ceft_20220313.bin	0.661948	1.00964	1.00283	0.579072
110173	EBA125	IHMA-2195449	K. pneumoniae	ceftriaxone	32	0.25	S	S	0.495254	antibiotic_ceft_20220313.bin	1.13698	1.00451	0.995702	1.40741
120171	EBA124	IHMA-2194634	K. pneumoniae	ceftriaxone	32	32	R	R	-7.73338	antibiotic_ceft_20220313.bin	2.67127	0.963992	0.994425	6.67972
120172	EBA126	IHMA-2155457	K. pneumoniae	ceftriaxone	32	16	R	R	-45.6399	antibiotic_ceft_20220313.bin	1.73065	0.627619	0.99654	35.6916
1500f3	EBA123	RN-57	K. pneumoniae	ceftriaxone	32	0.032	S	S	1.5877	antibiotic_ceft_20220313.bin	0.817784	1.01028	0.998636	0.773864
1500f4	EBA125	IHMA-2195449	K. pneumoniae	ceftriaxone	32	0.25	S	S	0.468383	antibiotic_ceft_20220313.bin	1.05618	0.994506	1.00038	1.03328
1600f3	EBA124	IHMA-2194634	K. pneumoniae	ceftriaxone	32	32	R	R	-5.01157	antibiotic_ceft_20220313.bin	3.23993	0.98896	0.999395	3.8146
1600f4	EBA126	IHMA-2155457	K. pneumoniae	ceftriaxone	32	16	R	R	-32.6116	antibiotic_ceft_20220313.bin	5.04331	0.784101	1.00036	23.1826
1700d9	EBA123	RN-57	K. pneumoniae	ceftriaxone	32	0.032	S	S	1.13446	antibiotic_ceft_20220313.bin	0.778658	1.00323	1.01743	0.416069
1700da	EBA125	IHMA-2195449	K. pneumoniae	ceftriaxone	32	0.25	S	S	9.25251	antibiotic_ceft_20220313.bin	1.99835	1.33921	1.02545	1.75569
10017c	EBA128b	IHMA-2155403	K. pneumoniae	ceftriaxone	32	256	R	R	-5.24906	antibiotic_ceft_20220313.bin	2.24374	0.964908	0.989463	4.83203
120174	EBA128b	IHMA-2155403	K. pneumoniae	ceftriaxone	32	256	R	R	-4.88006	antibiotic_ceft_20220313.bin	1.52135	0.91768	0.988326	3.7693
1500f6	EBA127b	NARA-5006	K. pneumoniae	ceftriaxone	32	256	R	R	-3.17477	antibiotic_ceft_20220313.bin	1.88952	0.980491	0.994077	3.50205
1600f6	EBA128b	IHMA-2155403	K. pneumoniae	ceftriaxone	32	256	R	R	-4.43111	antibiotic_ceft_20220313.bin	1.87287	0.950131	0.993239	3.81111
1700dc	EBA127b	NARA-5006	K. pneumoniae	ceftriaxone	32	256	R	R	-3.06999	antibiotic_ceft_20220313.bin	1.91635	0.990399	1.0008	3.47399
nc5e1e	SPES002	NA-010	E. coli	ceftriaxone	32	0.094	S	R	-0.283822	antibiotic_ceft_20220313.bin	1.51398	1.00353	0.99345	1.78301
na9eb0	SPES004	NA-014	E. coli	ceftriaxone	32	0.125	S	S	0.731872	antibiotic_ceft_20220313.bin	0.935711	1.00043	0.998864	1.16805
n2cacf	SPES001	NA-009	E. coli	ceftriaxone	32	0.047	S	S	2.01462	antibiotic_ceft_20220313.bin	0.635596	1.00982	0.999174	0.526087
nf84bd	SPES003	NA-057	E. coli	ceftriaxone	32	0.032	S	S	2.01689	antibiotic_ceft_20220313.bin	0.715763	1.00302	0.994865	0.332374
n1c104	SPES002	NA-010	E. coli	ceftriaxone	32	0.094	S	R	-0.668004	antibiotic_ceft_20220313.bin	1.35691	1.00185	1.00188	2.0396
n4d421	SPES004	NA-014	E. coli	ceftriaxone	32	0.125	S	S	1.2572	antibiotic_ceft_20220313.bin	0.774197	0.99914	0.999837	0.747846
n47db6	SPES001	NA-009	E. coli	ceftriaxone	32	0.047	S	S	1.03016	antibiotic_ceft_20220313.bin	0.870758	0.999104	0.997006	0.956542
n486e7	SPES003	NA-057	E. coli	ceftriaxone	32	0.032	S	S	2.3965	antibiotic_ceft_20220313.bin	0.425887	1.01242	1.0045	0.304131
n3ac65	SPES002	NA-010	E. coli	ceftriaxone	32	0.094	S	R	-0.278782	antibiotic_ceft_20220313.bin	1.31207	0.995192	1.00003	1.52298
n5696c	SPES004	NA-014	E. coli	ceftriaxone	32	0.125	S	S	1.15139	antibiotic_ceft_20220313.bin	0.76141	1.00095	1.00037	0.918975
n8a1fa	SPES001	NA-009	E. coli	ceftriaxone	32	0.047	S	S	1.94712	antibiotic_ceft_20220313.bin	0.63087	1.0072	0.997656	0.563277
nac668	SPES003	NA-057	E. coli	ceftriaxone	32	0.032	S	S	2.28417	antibiotic_ceft_20220313.bin	0.540576	1.00745	0.998575	0.304157
n94e2b	SPES013	NA-050	E. coli	ceftriaxone	32	0.023	S	S	0.920275	antibiotic_ceft_20220313.bin	0.99527	1.00349	0.997753	1.03956
nd4c61	SPES014	NA-022	E. coli	ceftriaxone	32	0.023	S	S	1.12975	antibiotic_ceft_20220313.bin	0.939856	1.00067	0.997255	0.810719
nfee4c	SPES013	NA-050	E. coli	ceftriaxone	32	0.023	S	S	0.379479	antibiotic_ceft_20220313.bin	1.20014	1.0058	1.00142	1.29861
n2712a	SPES014	NA-022	E. coli	ceftriaxone	32	0.023	S	S	0.539994	antibiotic_ceft_20220313.bin	1.10005	1.00215	1.00866	0.88687
n5b74b	SPES013	NA-050	E. coli	ceftriaxone	32	0.023	S	S	1.04417	antibiotic_ceft_20220313.bin	1.04443	1.0115	0.995589	1.19815
n79a15	SPES014	NA-022	E. coli	ceftriaxone	32	0.023	S	S	1.03989	antibiotic_ceft_20220313.bin	0.923576	1.0035	0.997155	1.02623
n102d3	SPES006	NA-060	E. coli	ceftriaxone	32	0.047	S	S	1.63598	antibiotic_ceft_20220313.bin	0.749365	1.00168	0.992947	0.705563
nb9e8e	SPES008	RA-011	E. coli	ceftriaxone	32	96	R	R	-0.740873	antibiotic_ceft_20220313.bin	1.34459	1.00103	0.999362	2.1883
nc74fe	SPES005	NA-038	E. coli	ceftriaxone	32	0.064	S	S	2.12694	antibiotic_ceft_20220313.bin	0.530166	1.00689	0.997587	0.495369
ncbc92	SPES006	NA-060	E. coli	ceftriaxone	32	0.047	S	S	1.54355	antibiotic_ceft_20220313.bin	0.603117	1.00103	1.00954	0.403278
n8f26b	SPES008	RA-011	E. coli	ceftriaxone	32	96	R	R	-5.52659	antibiotic_ceft_20220313.bin	1.95173	0.940727	0.98736	4.72689
n7abcf	SPES005	NA-038	E. coli	ceftriaxone	32	0.064	S	S	1.24832	antibiotic_ceft_20220313.bin	0.812663	1.00016	0.99864	0.784098
nd8912	SPES007	NA-031	E. coli	ceftriaxone	32	0.094	S	S	1.73628	antibiotic_ceft_20220313.bin	0.778907	1.01182	0.998887	0.713213
n64464	SPES006	NA-060	E. coli	ceftriaxone	32	0.047	S	S	1.62173	antibiotic_ceft_20220313.bin	0.662235	1.00165	0.99853	0.641058
nc21c8	SPES008	RA-011	E. coli	ceftriaxone	32	96	R	R	-3.58986	antibiotic_ceft_20220313.bin	1.4616	1.00151	1.00285	4.90887
n91452	SPES005	NA-038	E. coli	ceftriaxone	32	0.064	S	S	0.504629	antibiotic_ceft_20220313.bin	1.13428	1.00124	0.997146	1.23877
nc3028	SPES007	NA-031	E. coli	ceftriaxone	32	0.094	S	R	-1.00129	antibiotic_ceft_20220313.bin	1.44734	0.993473	0.995428	2.20089
nbea93	SPES015	NA-012	E. coli	ceftriaxone	32	0.047	S	S	2.42494	antibiotic_ceft_20220313.bin	0.385008	1.0085	1.00091	0.312353
n130a8	SPES016	NA-043	E. coli	ceftriaxone	32	0.016	S	S	2.05759	antibiotic_ceft_20220313.bin	0.521261	1.00612	1.00134	0.425461
n3795c	SPES015	NA-012	E. coli	ceftriaxone	32	0.047	S	S	1.32622	antibiotic_ceft_20220313.bin	0.868726	1.0068	0.997343	0.905314
n29846	SPES016	NA-043	E. coli	ceftriaxone	32	0.016	S	S	0.687008	antibiotic_ceft_20220313.bin	1.02425	0.997597	1.00062	0.944736
n5141c	SPES015	NA-012	E. coli	ceftriaxone	32	0.047	S	S	1.06776	antibiotic_ceft_20220313.bin	0.732906	0.998067	1.00527	0.776654
n14133	SPES016	NA-043	E. coli	ceftriaxone	32	0.016	S	S	0.28262	antibiotic_ceft_20220313.bin	1.34674	1.00757	0.993468	1.54399
nc6554	SPES010	NA-030	E. coli	ceftriaxone	32	0.047	S	R	-1.15813	antibiotic_ceft_20220313.bin	1.65173	1.00075	0.9976	2.28286
n9680a	SPES012	NA-032	E. coli	ceftriaxone	32	0.047	S	S	1.49242	antibiotic_ceft_20220313.bin	0.791191	1.00155	0.996471	0.678398
n7e530	SPES009	NA-061	E. coli	ceftriaxone	32	0.047	S	S	0.644886	antibiotic_ceft_20220313.bin	1.02417	1.00084	0.997057	1.22172
n31810	SPES011	NA-037	E. coli	ceftriaxone	32	0.047	S	S	1.44289	antibiotic_ceft_20220313.bin	0.809536	0.997936	0.999914	0.465061
n555aa	SPES010	NA-030	E. coli	ceftriaxone	32	0.047	S	S	0.303025	antibiotic_ceft_20220313.bin	1.09569	0.999536	1.01075	0.978422
na4ee7	SPES012	NA-032	E. coli	ceftriaxone	32	0.047	S	S	2.84176	antibiotic_ceft_20220313.bin	0.384049	1.01727	0.996886	0.31859
n82576	SPES009	NA-061	E. coli	ceftriaxone	32	0.047	S	S	0.847906	antibiotic_ceft_20220313.bin	1.02977	1.00258	0.998271	1.02206
n7d295	SPES011	NA-037	E. coli	ceftriaxone	32	0.047	S	S	1.89043	antibiotic_ceft_20220313.bin	0.689863	1.00177	0.989628	0.631333
n495a9	SPES010	NA-030	E. coli	ceftriaxone	32	0.047	S	S	1.00321	antibiotic_ceft_20220313.bin	0.932508	0.99931	1.00093	0.780464
ncb1c2	SPES012	NA-032	E. coli	ceftriaxone	32	0.047	S	S	0.357793	antibiotic_ceft_20220313.bin	1.04996	1.00566	1.00238	1.47485
n4cf81	SPES009	NA-061	E. coli	ceftriaxone	32	0.047	S	R	-3.71718	antibiotic_ceft_20220313.bin	2.60379	0.997772	1.00615	3.34915
ncf222	SPES011	NA-037	E. coli	ceftriaxone	32	0.047	S	S	0.995344	antibiotic_ceft_20220313.bin	0.921428	1.00371	1.00254	0.90034
n12319	SPES017	NA-028	E. coli	ceftriaxone	32	0.047	S	S	1.9722	antibiotic_ceft_20220313.bin	0.613334	1.00407	0.998119	0.435236
n3a961	SPES018	NA-002	E. coli	ceftriaxone	32	0.047	S	S	1.62214	antibiotic_ceft_20220313.bin	0.817667	1.00716	0.99895	0.619803
n20171	SPES017	NA-028	E. coli	ceftriaxone	32	0.047	S	S	0.528405	antibiotic_ceft_20220313.bin	1.05699	1.00461	0.999911	1.33516
n1494b	SPES018	NA-002	E. coli	ceftriaxone	32	0.047	S	R	-1.40437	antibiotic_ceft_20220313.bin	2.03466	0.990773	0.994907	1.79917
n2df57	SPES017	NA-028	E. coli	ceftriaxone	32	0.047	S	S	0.0149529	antibiotic_ceft_20220313.bin	1.25502	1.00289	0.995203	1.71884
ncb8ce	SPES018	NA-002	E. coli	ceftriaxone	32	0.047	S	S	0.0568321	antibiotic_ceft_20220313.bin	1.13961	0.996563	1.00268	1.34998
n13a28	SPES020	NA-019	E. coli	ceftriaxone	32	256	R	S	1.3174	antibiotic_ceft_20220313.bin	0.86861	1.00626	0.998486	0.857286
n44418	SPES022	NA-004	E. coli	ceftriaxone	32	128	R	R	-1.33753	antibiotic_ceft_20220313.bin	1.67912	1.00335	1.00308	2.3397
n3dc94	SPES019	NA-056	E. coli	ceftriaxone	32	0.125	S	S	1.89668	antibiotic_ceft_20220313.bin	0.759473	1.01649	0.997747	0.770839
n83453	SPES021	NA-040	E. coli	ceftriaxone	32	0.047	S	S	2.7015	antibiotic_ceft_20220313.bin	0.379958	1.00763	0.995717	0.175954
nfec55	SPES020	NA-019	E. coli	ceftriaxone	32	256	R	R	-1.89196	antibiotic_ceft_20220313.bin	1.44787	0.979161	1.01807	1.86687
nac876	SPES022	NA-004	E. coli	ceftriaxone	32	128	R	S	0.637678	antibiotic_ceft_20220313.bin	1.83465	0.9953	0.997286	1.38765e-05
nde72a	SPES019	NA-056	E. coli	ceftriaxone	32	0.125	S	S	0.487382	antibiotic_ceft_20220313.bin	1.23341	1.00264	0.997272	1.17512
n10e8f	SPES021	NA-040	E. coli	ceftriaxone	32	0.047	S	S	1.46815	antibiotic_ceft_20220313.bin	0.801889	1.00332	1.00303	0.529318
n34519	SPES020	NA-019	E. coli	ceftriaxone	32	256	R	R	-0.894318	antibiotic_ceft_20220313.bin	1.53741	0.999888	0.998087	2.10684
n689a1	SPES022	NA-004	E. coli	ceftriaxone	32	128	R	S	0.669178	antibiotic_ceft_20220313.bin	1.01497	0.998969	1.00627	0.831466
nb197a	SPES019	NA-056	E. coli	ceftriaxone	32	0.125	S	S	1.24343	antibiotic_ceft_20220313.bin	0.938573	1.00358	0.995431	0.856336
n78d14	SPES021	NA-040	E. coli	ceftriaxone	32	0.047	S	S	0.590545	antibiotic_ceft_20220313.bin	0.981472	1.00604	1.00045	1.39766
n5f9e6	SPES027	NA-013	E. coli	ceftriaxone	32	0.125	S	S	1.13967	antibiotic_ceft_20220313.bin	1.07837	1.00571	0.991565	0.991347
n4cb2e	SPES028	NA-049	E. coli	ceftriaxone	32	0.047	S	S	2.24175	antibiotic_ceft_20220313.bin	0.346496	1.00317	1.00627	0.186188
nc6fd9	SPES027	NA-013	E. coli	ceftriaxone	32	0.125	S	S	1.79524	antibiotic_ceft_20220313.bin	0.711018	1.00043	0.993653	0.521243
nb4dea	SPES028	NA-049	E. coli	ceftriaxone	32	0.047	S	S	0.696524	antibiotic_ceft_20220313.bin	1.23171	1.00483	0.993793	1.15282
ncb9c6	SPES027	NA-013	E. coli	ceftriaxone	32	0.125	S	S	0.443942	antibiotic_ceft_20220313.bin	1.32143	1.00216	1.00007	0.997221
nf1dee	SPES028	NA-049	E. coli	ceftriaxone	32	0.047	S	S	1.52429	antibiotic_ceft_20220313.bin	0.749528	1.00956	1.00232	0.777174
ne5186	SPES026	NA-006	E. coli	ceftriaxone	32	32	R	R	-1.54845	antibiotic_ceft_20220313.bin	1.73429	0.999004	0.998592	2.4911
n559bd	SPES030	NA-051	E. coli	ceftriaxone	32	0.047	S	S	1.32209	antibiotic_ceft_20220313.bin	0.882376	1.00889	1.0019	0.81056
n31967	SPES025	NA-020	E. coli	ceftriaxone	32	0.064	S	S	1.39105	antibiotic_ceft_20220313.bin	0.829493	0.998714	0.997846	0.5907
n54788	SPES024	NA-055	E. coli	ceftriaxone	32	0.125	S	S	2.67201	antibiotic_ceft_20220313.bin	0.388571	1.01432	0.998098	0.346674
n1b957	SPES026	NA-006	E. coli	ceftriaxone	32	32	R	R	-3.79674	antibiotic_ceft_20220313.bin	1.82331	0.96356	1.00362	3.32568
n4724f	SPES030	NA-051	E. coli	ceftriaxone	32	0.047	S	S	2.16664	antibiotic_ceft_20220313.bin	0.582368	1.01282	0.998575	0.559339
n33f42	SPES025	NA-020	E. coli	ceftriaxone	32	0.064	S	S	1.10991	antibiotic_ceft_20220313.bin	0.883452	1.00068	1.00042	0.79619
n15764	SPES024	NA-055	E. coli	ceftriaxone	32	0.125	S	S	0.952007	antibiotic_ceft_20220313.bin	0.938435	0.999014	0.997431	0.934534
n76086	SPES026	NA-006	E. coli	ceftriaxone	32	32	R	R	-0.1494	antibiotic_ceft_20220313.bin	1.22369	0.99644	0.998596	1.5921
nc8214	SPES030	NA-051	E. coli	ceftriaxone	32	0.047	S	S	1.67135	antibiotic_ceft_20220313.bin	0.677809	1.00361	0.998686	0.63224
n5131c	SPES025	NA-020	E. coli	ceftriaxone	32	0.064	S	S	1.00624	antibiotic_ceft_20220313.bin	0.950651	1.00427	0.99862	1.0042
nb6ced	SPES024	NA-055	E. coli	ceftriaxone	32	0.125	S	S	1.59845	antibiotic_ceft_20220313.bin	0.720554	1.00772	1.00297	0.650926
n3198b	SPES029	NA-064	E. coli	ceftriaxone	32	0.047	S	S	1.88853	antibiotic_ceft_20220313.bin	0.56113	1.00217	0.999348	0.481585
n04de7	SPES029	NA-064	E. coli	ceftriaxone	32	0.047	S	S	1.51336	antibiotic_ceft_20220313.bin	0.767269	1.0017	0.994069	0.773396
n41165	SPES029	NA-064	E. coli	ceftriaxone	32	0.047	S	S	1.39451	antibiotic_ceft_20220313.bin	0.723667	1.00348	1.00103	0.778629
n72fc1	SPES032	RA-009	E. coli	ceftriaxone	32	12	R	S	1.32364	antibiotic_ceft_20220313.bin	0.997761	1.00528	0.973113	1.51198
n9a618	SPES034	NA-007	E. coli	ceftriaxone	32	0.016	S	S	0.67636	antibiotic_ceft_20220313.bin	1.00567	0.996625	1.00011	0.963282
n1cdd9	SPES031	NA-054	E. coli	ceftriaxone	32	0.047	S	S	2.21651	antibiotic_ceft_20220313.bin	0.502608	1.00348	0.998834	0.276771
n8b5d1	SPES033	NA-052	E. coli	ceftriaxone	32	64	R	R	-2.49017	antibiotic_ceft_20220313.bin	1.84778	0.995574	0.996843	3.26946
n6294e	SPES032	RA-009	E. coli	ceftriaxone	32	12	R	R	-6.35244	antibiotic_ceft_20220313.bin	2.28727	0.968344	0.998005	5.75698
nd976e	SPES034	NA-007	E. coli	ceftriaxone	32	0.016	S	S	0.89132	antibiotic_ceft_20220313.bin	1.0093	1.00105	0.997222	0.985279
nbe6a3	SPES031	NA-054	E. coli	ceftriaxone	32	0.047	S	S	1.76981	antibiotic_ceft_20220313.bin	0.683002	1.00831	0.997914	0.711485
neeab9	SPES033	NA-052	E. coli	ceftriaxone	32	64	R	R	-3.26109	antibiotic_ceft_20220313.bin	1.86745	0.983197	1.00021	3.50601
nd3cd7	SPES032	RA-009	E. coli	ceftriaxone	32	12	R	S	0.282616	antibiotic_ceft_20220313.bin	0.984017	0.999599	1.00626	1.29595
n44686	SPES034	NA-007	E. coli	ceftriaxone	32	0.016	S	S	0.690927	antibiotic_ceft_20220313.bin	1.02482	1.00001	1.00091	1.0137
ncf47a	SPES031	NA-054	E. coli	ceftriaxone	32	0.047	S	S	1.2156	antibiotic_ceft_20220313.bin	0.853784	1.00672	0.996258	1.07342
n29713	SPES033	NA-052	E. coli	ceftriaxone	32	64	R	R	-3.55819	antibiotic_ceft_20220313.bin	2.483	0.977167	0.963372	4.07258
nd265c	SPES039	NA-003	E. coli	ceftriaxone	32	0.125	S	S	1.20984	antibiotic_ceft_20220313.bin	1.04871	1.01378	0.99965	0.961458
n36aa7	SPES040	NA-053	E. coli	ceftriaxone	32	0.064	S	S	1.33276	antibiotic_ceft_20220313.bin	0.815182	0.997477	1.00252	0.468606
nd0d87	SPES039	NA-003	E. coli	ceftriaxone	32	0.125	S	S	0.506659	antibiotic_ceft_20220313.bin	0.897751	1.00509	1.01663	1.01076
n426f1	SPES040	NA-053	E. coli	ceftriaxone	32	0.064	S	S	0.843471	antibiotic_ceft_20220313.bin	1.08709	0.998978	0.988274	1.16768
n8528c	SPES039	NA-003	E. coli	ceftriaxone	32	0.125	S	S	0.686417	antibiotic_ceft_20220313.bin	1.11444	0.996478	0.997083	0.911878
nb7b01	SPES040	NA-053	E. coli	ceftriaxone	32	0.064	S	S	1.74687	antibiotic_ceft_20220313.bin	0.735245	1.00251	0.995862	0.53795
nfab51	SPES036	NA-027	E. coli	ceftriaxone	32	0.064	S	S	1.84079	antibiotic_ceft_20220313.bin	1.02395	1.00276	0.970833	0.929484
n959c9	SPES038	NA-029	E. coli	ceftriaxone	32	0.125	S	R	-0.133826	antibiotic_ceft_20220313.bin	1.17448	0.997482	1.00123	1.58532
n1d76f	SPES035	NA-063	E. coli	ceftriaxone	32	48	R	S	0.562227	antibiotic_ceft_20220313.bin	1.01913	1.00517	0.999354	1.38636
nbc47f	SPES037	NA-042	E. coli	ceftriaxone	32	0.094	S	S	0.929239	antibiotic_ceft_20220313.bin	0.880023	1.00182	0.997079	1.14154
n4a4e4	SPES036	NA-027	E. coli	ceftriaxone	32	0.064	S	S	2.53369	antibiotic_ceft_20220313.bin	0.507943	1.01175	0.992604	0.436391
n58321	SPES038	NA-029	E. coli	ceftriaxone	32	0.125	S	S	1.32526	antibiotic_ceft_20220313.bin	0.887991	1.00068	1.00034	0.568559
n68124	SPES035	NA-063	E. coli	ceftriaxone	32	48	R	R	-0.665647	antibiotic_ceft_20220313.bin	1.40295	0.999548	1.00118	1.92283
ne45a4	SPES037	NA-042	E. coli	ceftriaxone	32	0.094	S	R	-0.00416383	antibiotic_ceft_20220313.bin	1.21623	0.997691	1.00007	1.4436
n8e917	SPES036	NA-027	E. coli	ceftriaxone	32	0.064	S	S	1.16721	antibiotic_ceft_20220313.bin	0.926767	1.00544	0.997941	0.930089
nb0610	SPES038	NA-029	E. coli	ceftriaxone	32	0.125	S	S	1.52675	antibiotic_ceft_20220313.bin	0.862625	1.0028	0.995875	0.61536
na51ef	SPES035	NA-063	E. coli	ceftriaxone	32	48	R	R	-1.78782	antibiotic_ceft_20220313.bin	1.32577	0.98078	0.988849	2.95911
ne982a	SPES037	NA-042	E. coli	ceftriaxone	32	0.094	S	R	-1.57879	antibiotic_ceft_20220313.bin	1.72653	0.994686	1.00101	2.3014
n593b7	SPES041	NA-033	E. coli	ceftriaxone	32	0.125	S	R	-2.38881	antibiotic_ceft_20220313.bin	1.9756	0.995182	0.999879	2.88498
n9bb64	SPES042	NA-045	E. coli	ceftriaxone	32	64	R	R	-0.510004	antibiotic_ceft_20220313.bin	1.42132	1.00206	1.0011	1.82682
nd2db6	SPES041	NA-033	E. coli	ceftriaxone	32	0.125	S	S	1.19921	antibiotic_ceft_20220313.bin	0.719433	0.995931	1.0005	0.744383
nde4ec	SPES042	NA-045	E. coli	ceftriaxone	32	64	R	R	-0.0881583	antibiotic_ceft_20220313.bin	1.07995	0.999155	1.02186	1.01709
na808d	SPES041	NA-033	E. coli	ceftriaxone	32	0.125	S	S	0.714201	antibiotic_ceft_20220313.bin	1.22684	0.998473	0.986632	1.16303
n94a63	SPES042	NA-045	E. coli	ceftriaxone	32	64	R	S	1.35604	antibiotic_ceft_20220313.bin	0.764654	0.99887	1.0036	0.520102
18004f	ASTcontrol40	ATCC-25922	E. coli	ceftriaxone	32	0.064	S	S	2.88723	antibiotic_ceft_20220313.bin	0.589359	1.00897	0.978978	0.329399
180050	ASTcontrol41	ATCC-25922	E. coli	ceftriaxone	32	0.064	S	S	4.25892	antibiotic_ceft_20220313.bin	0.561847	1.03194	0.963495	0.253034
32001c	ASTcontrol40	ATCC-25922	E. coli	ceftriaxone	32	0.064	S	S	1.97171	antibiotic_ceft_20220313.bin	0.813116	1.00174	0.986126	0.507619
32001d	ASTcontrol41	ATCC-25922	E. coli	ceftriaxone	32	0.064	S	S	1.88502	antibiotic_ceft_20220313.bin	0.791162	1.01307	0.999409	0.568038
33001c	ASTcontrol40	ATCC-25922	E. coli	ceftriaxone	32	0.064	S	S	2.12947	antibiotic_ceft_20220313.bin	0.648323	1.00163	0.994769	0.25606
340007	ASTcontrol40	ATCC-25922	E. coli	ceftriaxone	32	0.064	S	S	1.76339	antibiotic_ceft_20220313.bin	0.738974	1.00668	0.994056	0.721382
340008	ASTcontrol41	ATCC-25922	E. coli	ceftriaxone	32	0.064	S	S	1.75595	antibiotic_ceft_20220313.bin	0.708631	1.0043	1.00042	0.469618
350007	ASTcontrol40	ATCC-25922	E. coli	ceftriaxone	32	0.064	S	S	1.17293	antibiotic_ceft_20220313.bin	0.870397	1.00035	0.997791	0.824623
350008	ASTcontrol41	ATCC-25922	E. coli	ceftriaxone	32	0.064	S	S	1.36449	antibiotic_ceft_20220313.bin	0.919426	1.00092	0.999248	0.533132
360008	ASTcontrol40	ATCC-25922	E. coli	ceftriaxone	32	0.064	S	S	1.61713	antibiotic_ceft_20220313.bin	0.908717	1.00813	0.992344	0.766469
360009	ASTcontrol41	ATCC-25922	E. coli	ceftriaxone	32	0.064	S	S	8.29576	antibiotic_ceft_20220313.bin	0.733561	1.16965	0.964651	0.551542
370006	ASTcontrol40	ATCC-25922	E. coli	ceftriaxone	32	0.064	S	S	1.73556	antibiotic_ceft_20220313.bin	0.884576	1.01369	0.994975	0.776917
370007	ASTcontrol41	ATCC-25922	E. coli	ceftriaxone	32	0.064	S	S	0.549028	antibiotic_ceft_20220313.bin	0.958082	0.994871	1.0044	0.950381
32001e	ASTcontrol42	ATCC-25922	E. coli	ceftriaxone	32	0.064	S	S	1.52691	antibiotic_ceft_20220313.bin	0.743866	1.01051	1.00959	0.568152
32001f	ASTcontrol43	ATCC-25922	E. coli	ceftriaxone	32	0.064	S	S	0.58822	antibiotic_ceft_20220313.bin	1.19401	0.996117	1.00016	0.796453
33001e	ASTcontrol42	ATCC-25922	E. coli	ceftriaxone	32	0.064	S	S	0.94172	antibiotic_ceft_20220313.bin	1.03237	1.0014	0.990296	1.14993
33001f	ASTcontrol43	ATCC-25922	E. coli	ceftriaxone	32	0.064	S	S	2.05464	antibiotic_ceft_20220313.bin	0.601271	1.00229	0.995703	0.384939
340009	ASTcontrol42	ATCC-25922	E. coli	ceftriaxone	32	0.064	S	S	1.71497	antibiotic_ceft_20220313.bin	0.775276	1.00329	0.993418	0.629938
34000a	ASTcontrol43	ATCC-25922	E. coli	ceftriaxone	32	0.064	S	S	2.29611	antibiotic_ceft_20220313.bin	0.583713	1.00363	0.992244	0.318932
350009	ASTcontrol42	ATCC-25922	E. coli	ceftriaxone	32	0.064	S	S	1.2621	antibiotic_ceft_20220313.bin	0.914754	0.998026	0.992423	0.776681
35000a	ASTcontrol43	ATCC-25922	E. coli	ceftriaxone	32	0.064	S	S	0.832475	antibiotic_ceft_20220313.bin	1.09569	0.994351	1.00156	0.55811
36000a	ASTcontrol42	ATCC-25922	E. coli	ceftriaxone	32	0.064	S	S	0.929738	antibiotic_ceft_20220313.bin	1.14077	0.989729	0.969632	1.32074
36000b	ASTcontrol43	ATCC-25922	E. coli	ceftriaxone	32	0.064	S	S	2.03027	antibiotic_ceft_20220313.bin	0.768277	1.0135	1.00277	0.346681
370008	ASTcontrol42	ATCC-25922	E. coli	ceftriaxone	32	0.064	S	S	1.867	antibiotic_ceft_20220313.bin	0.664649	1.00491	1.00128	0.401945
370009	ASTcontrol43	ATCC-25922	E. coli	ceftriaxone	32	0.064	S	S	1.572	antibiotic_ceft_20220313.bin	0.700317	1.0042	1.00392	0.550094
180057	ASTcontrol44	BAA-2452	E. coli	ceftriaxone	32	48	R	R	-1.51124	antibiotic_ceft_20220313.bin	1.33598	0.92594	0.95255	1.98923
180058	ASTcontrol45	BAA-2452	E. coli	ceftriaxone	32	48	R	R	-9.64312	antibiotic_ceft_20220313.bin	1.95083	0.796541	0.991443	3.89298
320024	ASTcontrol44	BAA-2452	E. coli	ceftriaxone	32	48	R	R	-2.96662	antibiotic_ceft_20220313.bin	1.11326	0.915614	0.980842	2.47446
320025	ASTcontrol45	BAA-2452	E. coli	ceftriaxone	32	48	R	R	-30.7313	antibiotic_ceft_20220313.bin	4.26005	0.80405	0.996967	23.0222
330024	ASTcontrol44	BAA-2452	E. coli	ceftriaxone	32	48	R	R	-1.07699	antibiotic_ceft_20220313.bin	1.12131	0.976115	0.987543	2.36043
330025	ASTcontrol45	BAA-2452	E. coli	ceftriaxone	32	48	R	R	-12.0086	antibiotic_ceft_20220313.bin	1.61538	0.718793	0.960542	5.14189
34000c	ASTcontrol44	BAA-2452	E. coli	ceftriaxone	32	48	R	R	-4.57072	antibiotic_ceft_20220313.bin	1.96918	0.956452	0.983202	4.3929
34000d	ASTcontrol45	BAA-2452	E. coli	ceftriaxone	32	48	R	R	-15.1995	antibiotic_ceft_20220313.bin	2.25328	0.664768	1.00351	4.33438
35000c	ASTcontrol44	BAA-2452	E. coli	ceftriaxone	32	48	R	R	-3.5472	antibiotic_ceft_20220313.bin	1.63115	0.930661	0.989514	2.64888
35000d	ASTcontrol45	BAA-2452	E. coli	ceftriaxone	32	48	R	R	-16.5648	antibiotic_ceft_20220313.bin	2.01689	0.750066	0.989579	9.48184
36000d	ASTcontrol44	BAA-2452	E. coli	ceftriaxone	32	48	R	R	-10.3784	antibiotic_ceft_20220313.bin	2.04322	0.674688	0.881549	4.04713
36000e	ASTcontrol45	BAA-2452	E. coli	ceftriaxone	32	48	R	R	-30.8089	antibiotic_ceft_20220313.bin	1.9447	0.457432	0.984174	14.4838
37000a	ASTcontrol44	BAA-2452	E. coli	ceftriaxone	32	48	R	R	-4.66122	antibiotic_ceft_20220313.bin	1.81863	0.973593	0.993111	4.93621
37000b	ASTcontrol45	BAA-2452	E. coli	ceftriaxone	32	48	R	R	-24.602	antibiotic_ceft_20220313.bin	2.84166	0.730805	0.990928	16.1027
180059	ASTcontrol46	BAA-2452	E. coli	ceftriaxone	32	48	R	R	-21.8629	antibiotic_ceft_20220313.bin	1.89914	0.46506	0.904615	8.17093
320026	ASTcontrol46	BAA-2452	E. coli	ceftriaxone	32	48	R	R	-14.8263	antibiotic_ceft_20220313.bin	1.65678	0.708463	0.925788	8.847
330026	ASTcontrol46	BAA-2452	E. coli	ceftriaxone	32	48	R	R	-12.487	antibiotic_ceft_20220313.bin	1.94752	0.742809	1.00119	4.6735
34000e	ASTcontrol46	BAA-2452	E. coli	ceftriaxone	32	48	R	R	-1.44843	antibiotic_ceft_20220313.bin	1.39692	0.943124	0.974255	1.70592
35000e	ASTcontrol46	BAA-2452	E. coli	ceftriaxone	32	48	R	R	-7.56298	antibiotic_ceft_20220313.bin	2.32568	0.8595	0.997497	3.22125
36000f	ASTcontrol46	BAA-2452	E. coli	ceftriaxone	32	48	R	R	-44.2573	antibiotic_ceft_20220313.bin	3.13938	0.303719	0.92953	23.5209
37000c	ASTcontrol46	BAA-2452	E. coli	ceftriaxone	32	48	R	R	-30.7239	antibiotic_ceft_20220313.bin	1.67577	0.613934	0.968553	20.6813

## Sheet: CRO Model Test
exp_id	sample_id	strain	species	antibiotic	concentration	mic	reference phenotype	classified_as	score	model_name	SP1	SP2	SP3	SP4
0600b3	coli1	RN-47	E. coli	ceftriaxone	32	0.016	S	S	1.33159	antibiotic_ceft_20220313.bin	0.965235	1.01134	0.989121	1.21253
0600b4	coli1	RN-47	E. coli	ceftriaxone	32	0.016	S	R	-0.355194	antibiotic_ceft_20220313.bin	1.20229	0.998495	0.995329	2.01563
0600bd	coli3	RN-50	E. coli	ceftriaxone	32	0.19	S	S	1.15581	antibiotic_ceft_20220313.bin	0.963816	1.00023	1.00276	0.551391
020131	CPK1	RN-51	K. pneumoniae	ceftriaxone	32	0.047	S	S	1.19045	antibiotic_ceft_20220313.bin	0.931467	0.99672	0.998924	0.564779
0600be	CPK1	RN-51	K. pneumoniae	ceftriaxone	32	0.047	S	S	1.06818	antibiotic_ceft_20220313.bin	1.01685	0.997828	0.994104	0.785396
01019b	CPK2	RN-54	K. pneumoniae	ceftriaxone	32	0.047	S	S	1.57115	antibiotic_ceft_20220313.bin	0.699885	1.00555	1.00845	0.445217
020136	CPK2	RN-54	K. pneumoniae	ceftriaxone	32	0.047	S	S	1.79403	antibiotic_ceft_20220313.bin	0.717393	0.998631	0.99339	0.460922
050171	CPK2	RN-54	K. pneumoniae	ceftriaxone	32	0.047	S	S	1.67372	antibiotic_ceft_20220313.bin	0.783066	0.999651	0.995953	0.451467
0600c2	CPK2	RN-54	K. pneumoniae	ceftriaxone	32	0.047	S	S	1.1606	antibiotic_ceft_20220313.bin	0.961889	1.00133	1.00141	0.632411
0101a3	coli7	RN-58	E. coli	ceftriaxone	32	0.064	S	S	0.494818	antibiotic_ceft_20220313.bin	0.902788	0.991458	1.00661	0.884252
02013c	coli7	RN-58	E. coli	ceftriaxone	32	0.064	S	S	1.65917	antibiotic_ceft_20220313.bin	0.832365	1.00984	0.990352	0.946235
050177	coli7	RN-58	E. coli	ceftriaxone	32	0.064	S	S	1.2925	antibiotic_ceft_20220313.bin	0.602026	0.992899	1.00248	0.624274
0101a6	CPK5	RN-60	K. pneumoniae	ceftriaxone	32	0.032	S	S	1.01566	antibiotic_ceft_20220313.bin	0.835197	0.992283	1.01254	0.254632
02013f	CPK5	RN-60	K. pneumoniae	ceftriaxone	32	0.032	S	S	1.00855	antibiotic_ceft_20220313.bin	0.979174	1.00169	1.00114	0.790574
05017a	CPK5	RN-60	K. pneumoniae	ceftriaxone	32	0.032	S	S	1.76033	antibiotic_ceft_20220313.bin	0.781608	1.00102	0.999158	0.301664
0600ca	CPK5	RN-60	K. pneumoniae	ceftriaxone	32	0.032	S	R	-3.80859	antibiotic_ceft_20220313.bin	0.921764	1.01734	1.16853	0.759947
0101ac	coli10	RN-62	E. coli	ceftriaxone	32	0.032	S	S	2.00303	antibiotic_ceft_20220313.bin	0.581718	1.00521	0.999663	0.430594
020145	coli10	RN-62	E. coli	ceftriaxone	32	0.032	S	S	1.3678	antibiotic_ceft_20220313.bin	0.915588	0.999082	0.995516	0.597178
050180	coli10	RN-62	E. coli	ceftriaxone	32	0.032	S	S	2.19759	antibiotic_ceft_20220313.bin	0.557041	0.997489	0.985797	0.461438
0600cf	coli10	RN-62	E. coli	ceftriaxone	32	0.032	S	S	2.02622	antibiotic_ceft_20220313.bin	0.675879	1.00687	0.992636	0.582106
0101b0	coli11	RN-63	E. coli	ceftriaxone	32	0.064	S	S	1.08371	antibiotic_ceft_20220313.bin	0.846733	1.00653	0.999412	1.10676
020149	coli11	RN-63	E. coli	ceftriaxone	32	0.064	S	S	0.636283	antibiotic_ceft_20220313.bin	0.967528	0.999929	1.00136	1.12546
050184	coli11	RN-63	E. coli	ceftriaxone	32	0.064	S	S	0.146587	antibiotic_ceft_20220313.bin	1.07488	1.00361	0.998077	1.73819
0600d3	coli11	RN-63	E. coli	ceftriaxone	32	0.064	S	S	0.88857	antibiotic_ceft_20220313.bin	1.09066	1.01213	0.985512	1.66484
0101b8	coli13	RN-65	E. coli	ceftriaxone	32	96	R	R	-1.80104	antibiotic_ceft_20220313.bin	1.57102	0.980528	0.997021	2.37583
020151	coli13	RN-65	E. coli	ceftriaxone	32	96	R	R	-2.12089	antibiotic_ceft_20220313.bin	1.80076	0.986807	0.997108	2.63179
05018c	coli13	RN-65	E. coli	ceftriaxone	32	96	R	R	-3.11894	antibiotic_ceft_20220313.bin	2.00347	0.988849	0.998548	3.43689
0101bc	coli15	RN-67	E. coli	ceftriaxone	32	0.016	S	S	2.04558	antibiotic_ceft_20220313.bin	0.60103	1.00212	0.992106	0.510793
020155	coli15	RN-67	E. coli	ceftriaxone	32	0.016	S	S	2.20057	antibiotic_ceft_20220313.bin	0.589343	1.00735	0.995027	0.445816
050190	coli15	RN-67	E. coli	ceftriaxone	32	0.016	S	S	2.26656	antibiotic_ceft_20220313.bin	0.706099	1.00453	0.983372	0.525932
0600df	coli15	RN-67	E. coli	ceftriaxone	32	0.016	S	S	1.7778	antibiotic_ceft_20220313.bin	0.666301	0.99892	0.992008	0.599555
0101be	coli16	RN-68	E. coli	ceftriaxone	32	0.75	S	S	0.63381	antibiotic_ceft_20220313.bin	1.04678	1.00309	0.994354	1.37405
020157	coli16	RN-68	E. coli	ceftriaxone	32	0.75	S	S	0.913349	antibiotic_ceft_20220313.bin	1.0116	1.00679	0.998185	1.12546
050192	coli16	RN-68	E. coli	ceftriaxone	32	0.75	S	S	1.22005	antibiotic_ceft_20220313.bin	0.77196	1.00462	1.00207	0.903478
0600e1	coli16	RN-68	E. coli	ceftriaxone	32	0.75	S	S	0.466826	antibiotic_ceft_20220313.bin	1.04279	1.00298	0.997268	1.45062
0101c0	coli17	RN-69	E. coli	ceftriaxone	32	0.094	S	S	0.998144	antibiotic_ceft_20220313.bin	0.927729	1.0018	0.996951	1.01269
050194	coli17	RN-69	E. coli	ceftriaxone	32	0.094	S	S	1.51695	antibiotic_ceft_20220313.bin	0.799872	1.01528	0.996265	1.12391
0600e3	coli17	RN-69	E. coli	ceftriaxone	32	0.094	S	S	1.21024	antibiotic_ceft_20220313.bin	0.848137	1.00235	0.9987	0.85242
0101c5	coli19	RN-71	E. coli	ceftriaxone	32	0.094	S	S	1.97309	antibiotic_ceft_20220313.bin	0.701068	0.998201	0.981587	0.679768
02015f	coli19	RN-71	E. coli	ceftriaxone	32	0.094	S	S	1.43939	antibiotic_ceft_20220313.bin	0.783842	1.0039	0.99742	0.792087
050199	coli19	RN-71	E. coli	ceftriaxone	32	0.094	S	S	1.7571	antibiotic_ceft_20220313.bin	0.840761	1.00195	0.990051	0.570718
0600e8	coli19	RN-71	E. coli	ceftriaxone	32	0.094	S	S	1.86011	antibiotic_ceft_20220313.bin	0.612842	1.0063	1.00217	0.492853
0101c9	coli20	RN-72	E. coli	ceftriaxone	32	0.047	S	S	1.81521	antibiotic_ceft_20220313.bin	0.71382	1.00773	0.999961	0.535866
020163	coli20	RN-72	E. coli	ceftriaxone	32	0.047	S	S	1.46528	antibiotic_ceft_20220313.bin	0.810956	1.00051	1.00203	0.457288
05019d	coli20	RN-72	E. coli	ceftriaxone	32	0.047	S	S	2.27295	antibiotic_ceft_20220313.bin	0.562304	1.00001	0.992088	0.250455
0600ec	coli20	RN-72	E. coli	ceftriaxone	32	0.047	S	S	2.30869	antibiotic_ceft_20220313.bin	0.522679	1.00183	0.994728	0.237017
0101cb	coli21	RN-73	E. coli	ceftriaxone	32	0.094	S	S	0.850971	antibiotic_ceft_20220313.bin	0.959531	1.0004	0.998443	1.02688
020165	coli21	RN-73	E. coli	ceftriaxone	32	0.094	S	S	1.68728	antibiotic_ceft_20220313.bin	0.657082	1.00398	0.998924	0.646669
0600ee	coli21	RN-73	E. coli	ceftriaxone	32	0.094	S	S	2.09154	antibiotic_ceft_20220313.bin	0.572752	1.0013	0.993667	0.417293
0101cd	coli22	RN-74	E. coli	ceftriaxone	32	0.064	S	S	1.28124	antibiotic_ceft_20220313.bin	0.818448	0.996048	0.996243	0.681251
020167	coli22	RN-74	E. coli	ceftriaxone	32	0.064	S	S	2.03524	antibiotic_ceft_20220313.bin	0.617785	1.00413	0.994141	0.500865
0501a1	coli22	RN-74	E. coli	ceftriaxone	32	0.064	S	S	2.18428	antibiotic_ceft_20220313.bin	0.514478	1.00075	0.994827	0.336622
0600f0	coli22	RN-74	E. coli	ceftriaxone	32	0.064	S	S	1.97338	antibiotic_ceft_20220313.bin	0.680346	1.00077	0.993611	0.38736
02016b	CPK6	RN-76	K. pneumoniae	ceftriaxone	32	0.064	S	S	2.11391	antibiotic_ceft_20220313.bin	0.546311	1.00249	0.999331	0.277142
0600f4	CPK6	RN-76	K. pneumoniae	ceftriaxone	32	0.064	S	S	2.35212	antibiotic_ceft_20220313.bin	0.568833	1.0019	0.991384	0.248658
0101d7	coli25	RN-78	E. coli	ceftriaxone	32	0.016	S	S	2.08995	antibiotic_ceft_20220313.bin	0.690288	1.01813	0.999827	0.643723
020171	coli25	RN-78	E. coli	ceftriaxone	32	0.016	S	S	1.50227	antibiotic_ceft_20220313.bin	0.811715	1.00504	0.995882	0.782655
0501aa	coli25	RN-78	E. coli	ceftriaxone	32	0.016	S	S	1.00887	antibiotic_ceft_20220313.bin	0.934106	1.00243	0.996757	1.02169
0101db	coli26	RN-79	E. coli	ceftriaxone	32	0.047	S	S	0.44453	antibiotic_ceft_20220313.bin	1.04019	0.999792	0.995671	1.42099
020175	coli26	RN-79	E. coli	ceftriaxone	32	0.047	S	S	0.899092	antibiotic_ceft_20220313.bin	0.990528	1.00666	0.998538	1.15072
0501ae	coli26	RN-79	E. coli	ceftriaxone	32	0.047	S	R	-0.0310856	antibiotic_ceft_20220313.bin	1.13206	1.00495	1.00355	1.71175
0101e2	coli28	RN-81	E. coli	ceftriaxone	32	0.032	S	S	1.32573	antibiotic_ceft_20220313.bin	0.825514	1.00401	0.99835	0.830151
02017c	coli28	RN-81	E. coli	ceftriaxone	32	0.032	S	S	0.585746	antibiotic_ceft_20220313.bin	1.02955	0.993825	0.998826	0.973916
0501b4	coli28	RN-81	E. coli	ceftriaxone	32	0.032	S	S	1.16477	antibiotic_ceft_20220313.bin	0.852669	1.00073	0.995355	0.951201
0501b8	coli29	RN-82	E. coli	ceftriaxone	32	0.023	S	S	2.49548	antibiotic_ceft_20220313.bin	1.04853	1.01512	0.936745	1.79739
0101e6	coli30	RN-83	E. coli	ceftriaxone	32	0.016	S	S	1.96862	antibiotic_ceft_20220313.bin	0.589972	1.00498	0.99896	0.47201
020180	coli30	RN-83	E. coli	ceftriaxone	32	0.016	S	S	1.86577	antibiotic_ceft_20220313.bin	0.579171	1.00159	1.0028	0.345322
0501b9	coli30	RN-83	E. coli	ceftriaxone	32	0.016	S	S	1.62543	antibiotic_ceft_20220313.bin	0.705451	0.999846	1.00124	0.428241
0101e8	coli31	RN-84	E. coli	ceftriaxone	32	0.016	S	S	1.92637	antibiotic_ceft_20220313.bin	0.612463	1.00035	0.999097	0.32255
020182	coli31	RN-84	E. coli	ceftriaxone	32	0.016	S	S	2.45369	antibiotic_ceft_20220313.bin	0.647368	1.02101	1.00018	0.406503
0501bb	coli31	RN-84	E. coli	ceftriaxone	32	0.016	S	S	1.99814	antibiotic_ceft_20220313.bin	0.646837	1.00393	1.00073	0.272734
0101e9	coli32	RN-85	E. coli	ceftriaxone	32	0.016	S	S	2.02369	antibiotic_ceft_20220313.bin	0.611402	0.999319	0.995833	0.297176
020183	coli32	RN-85	E. coli	ceftriaxone	32	0.016	S	S	2.39318	antibiotic_ceft_20220313.bin	0.425283	1.00249	0.997082	0.215746
0501bc	coli32	RN-85	E. coli	ceftriaxone	32	0.016	S	S	1.73219	antibiotic_ceft_20220313.bin	0.78437	0.999281	0.99419	0.435719
0101ed	coli34	RN-87	E. coli	ceftriaxone	32	0.032	S	S	1.62534	antibiotic_ceft_20220313.bin	0.823723	0.994421	0.980629	0.788178
020187	coli34	RN-87	E. coli	ceftriaxone	32	0.032	S	S	2.34816	antibiotic_ceft_20220313.bin	0.516313	0.999956	0.989243	0.32489
0501c0	coli34	RN-87	E. coli	ceftriaxone	32	0.032	S	S	2.40996	antibiotic_ceft_20220313.bin	0.720488	1.00361	0.979712	0.450321
0101f5	coli36	RN-90	E. coli	ceftriaxone	32	32	R	R	-7.01209	antibiotic_ceft_20220313.bin	2.55293	0.933672	1.02883	3.86359
0101f6	coli36	RN-90	E. coli	ceftriaxone	32	32	R	R	-2.02723	antibiotic_ceft_20220313.bin	1.78987	0.990484	0.996049	2.71104
02018d	coli36	RN-90	E. coli	ceftriaxone	32	32	R	R	-3.55987	antibiotic_ceft_20220313.bin	1.49547	0.958583	1.02444	2.61811
02018e	coli36	RN-90	E. coli	ceftriaxone	32	32	R	R	-2.32497	antibiotic_ceft_20220313.bin	1.6421	0.986309	1.00477	2.76941
0501c6	coli36	RN-90	E. coli	ceftriaxone	32	32	R	R	-4.65913	antibiotic_ceft_20220313.bin	1.66144	0.917875	0.991927	3.24574
0501c7	coli36	RN-90	E. coli	ceftriaxone	32	32	R	R	-1.7951	antibiotic_ceft_20220313.bin	1.52396	0.987411	0.997275	2.65899
0101f7	coli37	RN-91	E. coli	ceftriaxone	32	32	R	R	-4.44542	antibiotic_ceft_20220313.bin	2.60765	0.969012	0.998381	3.37164
02018f	coli37	RN-91	E. coli	ceftriaxone	32	32	R	R	-5.2709	antibiotic_ceft_20220313.bin	1.99861	0.934299	0.981138	4.38898
0501c8	coli37	RN-91	E. coli	ceftriaxone	32	32	R	R	-1.01593	antibiotic_ceft_20220313.bin	1.50289	0.98338	0.996131	1.77251
0700d3	CPK7	RN-93	K. pneumoniae	ceftriaxone	32	0.19	S	S	1.58657	antibiotic_ceft_20220313.bin	0.963942	1.00133	0.990697	0.548441
0800dd	CPK7	RN-93	K. pneumoniae	ceftriaxone	32	0.19	S	S	1.40485	antibiotic_ceft_20220313.bin	0.976205	1.00521	0.99063	0.859026
0101fb	coli40	RN-96	E. coli	ceftriaxone	32	0.064	S	S	1.12701	antibiotic_ceft_20220313.bin	0.919862	1.00217	0.997208	0.892556
020193	coli40	RN-96	E. coli	ceftriaxone	32	0.064	S	S	1.50088	antibiotic_ceft_20220313.bin	0.867597	1.00846	0.997312	0.783238
0501ce	coli40	RN-96	E. coli	ceftriaxone	32	0.064	S	S	1.85414	antibiotic_ceft_20220313.bin	0.699023	1.01672	1.00228	0.746623
0101fc	coli41	RN-97	E. coli	ceftriaxone	32	0.094	S	S	2.62002	antibiotic_ceft_20220313.bin	0.649806	1.01444	0.985014	0.51604
020194	coli41	RN-97	E. coli	ceftriaxone	32	0.094	S	S	2.2852	antibiotic_ceft_20220313.bin	0.675099	1.0129	0.990336	0.599503
0501cf	coli41	RN-97	E. coli	ceftriaxone	32	0.094	S	S	3.21508	antibiotic_ceft_20220313.bin	0.407961	1.02685	0.996362	0.248108
0600fe	coli42	RN-98	E. coli	ceftriaxone	32	0.094	S	S	6.54512	antibiotic_ceft_20220313.bin	0.499039	1.04833	0.913729	0.201409
0700d5	coli42	RN-98	E. coli	ceftriaxone	32	0.094	S	S	2.85743	antibiotic_ceft_20220313.bin	0.557039	1.02273	0.992922	0.40549
0800df	coli42	RN-98	E. coli	ceftriaxone	32	0.094	S	S	2.90744	antibiotic_ceft_20220313.bin	0.546477	1.01334	0.988198	0.201737
010201	coli43	RN-103	E. coli	ceftriaxone	32	96	R	R	-3.46483	antibiotic_ceft_20220313.bin	2.19677	0.988427	0.994705	3.66752
020199	coli43	RN-103	E. coli	ceftriaxone	32	96	R	R	-0.417825	antibiotic_ceft_20220313.bin	1.44776	0.998312	0.994613	1.78697
0501d4	coli43	RN-103	E. coli	ceftriaxone	32	96	R	R	-0.760565	antibiotic_ceft_20220313.bin	1.30819	0.999515	0.995917	2.3192
010203	CEFTPK_012	RN-106	K. pneumoniae	ceftriaxone	32	256	R	R	-4.63218	antibiotic_ceft_20220313.bin	1.8171	0.953201	0.992967	4.20708
0501d6	CEFTPK_012	RN-106	K. pneumoniae	ceftriaxone	32	256	R	S	15.9037	antibiotic_ceft_20220313.bin	7.05259	1.66446	0.99162	0.798637
0600ff	CEFTPK_012	RN-106	K. pneumoniae	ceftriaxone	32	256	R	R	-1.94835	antibiotic_ceft_20220313.bin	1.27332	0.940194	0.975599	2.23737
060100	CPK13	RN-108	K. pneumoniae	ceftriaxone	32	0.064	S	S	2.4081	antibiotic_ceft_20220313.bin	0.586801	1.01087	0.994304	0.379107
0700d7	CPK13	RN-108	K. pneumoniae	ceftriaxone	32	0.064	S	S	1.7983	antibiotic_ceft_20220313.bin	0.701437	1.00538	0.993835	0.69525
010205	coli46	RN-109	E. coli	ceftriaxone	32	0.047	S	S	1.66797	antibiotic_ceft_20220313.bin	0.779311	1.00442	0.998254	0.549328
02019e	coli46	RN-109	E. coli	ceftriaxone	32	0.047	S	S	2.54809	antibiotic_ceft_20220313.bin	0.489287	1.00409	0.990616	0.247136
0501d8	coli46	RN-109	E. coli	ceftriaxone	32	0.047	S	S	0.983441	antibiotic_ceft_20220313.bin	0.838423	1.00382	1.02536	0.249651
060101	coli47	RN-110	E. coli	ceftriaxone	32	0.047	S	S	1.93211	antibiotic_ceft_20220313.bin	0.783299	1.01598	0.999532	0.62541
0700d8	coli47	RN-110	E. coli	ceftriaxone	32	0.047	S	S	2.25072	antibiotic_ceft_20220313.bin	0.563979	1.00404	0.99558	0.292717
0800e2	coli47	RN-110	E. coli	ceftriaxone	32	0.047	S	S	2.37194	antibiotic_ceft_20220313.bin	0.728628	0.998773	0.977539	0.385705
010206	CCAE001	RN-111	E. coli	ceftriaxone	32	0.064	S	S	1.06557	antibiotic_ceft_20220313.bin	0.842213	0.999971	1.00253	0.798989
02019f	CCAE001	RN-111	E. coli	ceftriaxone	32	0.064	S	S	1.38936	antibiotic_ceft_20220313.bin	0.676334	1.02577	1.0341	0.495522
0501d9	CCAE001	RN-111	E. coli	ceftriaxone	32	0.064	S	S	2.41812	antibiotic_ceft_20220313.bin	0.583805	1.02469	1.01058	0.299679
010208	CCAE002	RN-113	E. coli	ceftriaxone	32	0.047	S	S	1.3338	antibiotic_ceft_20220313.bin	0.753289	1.00353	1.01011	0.498479
0201a1	CCAE002	RN-113	E. coli	ceftriaxone	32	0.047	S	S	4.806	antibiotic_ceft_20220313.bin	0.212989	1.02382	0.953071	0.197795
0501db	CCAE002	RN-113	E. coli	ceftriaxone	32	0.047	S	S	3.5419	antibiotic_ceft_20220313.bin	0.706255	1.03652	0.979785	0.424298
010209	CCAE003	RN-114	E. coli	ceftriaxone	32	0.047	S	S	4.54901	antibiotic_ceft_20220313.bin	0.47279	1.04281	0.964136	0.418436
0201a2	CCAE003	RN-114	E. coli	ceftriaxone	32	0.047	S	S	2.83696	antibiotic_ceft_20220313.bin	0.560555	1.03669	1.00211	0.594494
0501dc	CCAE003	RN-114	E. coli	ceftriaxone	32	0.047	S	S	2.03709	antibiotic_ceft_20220313.bin	0.60135	1.01623	1.00617	0.531053
01020b	CCAE005	RN-116	E. coli	ceftriaxone	32	0.094	S	S	1.40577	antibiotic_ceft_20220313.bin	0.79981	1.02334	1.01729	0.806755
0201a4	CCAE005	RN-116	E. coli	ceftriaxone	32	0.094	S	S	3.71448	antibiotic_ceft_20220313.bin	0.769755	1.00763	0.939497	0.528161
0501de	CCAE005	RN-116	E. coli	ceftriaxone	32	0.094	S	S	2.75824	antibiotic_ceft_20220313.bin	0.37759	1.00108	0.988396	0.140956
01020e	CCAE006	RN-117	E. coli	ceftriaxone	32	48	R	R	-0.831409	antibiotic_ceft_20220313.bin	1.29768	0.974186	1.0005	1.37472
0201a7	CCAE006	RN-117	E. coli	ceftriaxone	32	48	R	R	-2.16881	antibiotic_ceft_20220313.bin	1.77963	0.978114	0.986457	2.76847
0501e1	CCAE006	RN-117	E. coli	ceftriaxone	32	48	R	R	-4.96425	antibiotic_ceft_20220313.bin	2.56528	0.951061	0.998456	3.34282
01020f	CCAE007	RN-118	E. coli	ceftriaxone	32	0.125	S	S	0.817594	antibiotic_ceft_20220313.bin	1.05767	0.993708	0.994866	0.826459
0201a8	CCAE007	RN-118	E. coli	ceftriaxone	32	0.125	S	S	1.74253	antibiotic_ceft_20220313.bin	0.588577	0.99938	1.00127	0.437348
0501e2	CCAE007	RN-118	E. coli	ceftriaxone	32	0.125	S	S	1.56427	antibiotic_ceft_20220313.bin	0.725666	1.00165	0.999164	0.598921
010210	CCAE008	RN-119	E. coli	ceftriaxone	32	0.064	S	S	0.563414	antibiotic_ceft_20220313.bin	1.00901	0.995086	0.998274	1.08562
0201a9	CCAE008	RN-119	E. coli	ceftriaxone	32	0.064	S	S	1.22106	antibiotic_ceft_20220313.bin	0.889016	1.01342	1.00212	1.05658
0501e3	CCAE008	RN-119	E. coli	ceftriaxone	32	0.064	S	S	3.87929	antibiotic_ceft_20220313.bin	1.09198	1.02488	0.901593	1.82747
010211	CCAE009	RN-120	E. coli	ceftriaxone	32	0.064	S	S	2.09598	antibiotic_ceft_20220313.bin	0.912324	1.02809	0.995155	0.858091
0201aa	CCAE009	RN-120	E. coli	ceftriaxone	32	0.064	S	S	0.87421	antibiotic_ceft_20220313.bin	1.08939	0.999699	0.964154	1.97445
0501e4	CCAE009	RN-120	E. coli	ceftriaxone	32	0.064	S	S	4.93561	antibiotic_ceft_20220313.bin	0.801855	1.14531	1.02948	0.931201
01021f	CCAE010	RN-127	E. coli	ceftriaxone	32	0.125	S	S	1.87599	antibiotic_ceft_20220313.bin	0.529198	1.00308	0.997709	0.6223
0201b7	CCAE010	RN-127	E. coli	ceftriaxone	32	0.125	S	S	1.25075	antibiotic_ceft_20220313.bin	0.79471	1.00062	1.00134	0.728923
0501f1	CCAE010	RN-127	E. coli	ceftriaxone	32	0.125	S	S	1.67598	antibiotic_ceft_20220313.bin	0.665085	1.00237	0.998649	0.601782
0501f2	CCAE011	RN-128	E. coli	ceftriaxone	32	24	R	R	-0.462058	antibiotic_ceft_20220313.bin	1.14268	1.00344	0.999185	2.24329
01022c	CEFTPK_009	RN-139	K. pneumoniae	ceftriaxone	32	256	R	R	-5.92149	antibiotic_ceft_20220313.bin	6.81154	1.01638	1.00377	1.0263
0201c4	CEFTPK_009	RN-139	K. pneumoniae	ceftriaxone	32	256	R	R	-2.82706	antibiotic_ceft_20220313.bin	1.76484	0.985768	1.00512	3.10661
0501fe	CEFTPK_009	RN-139	K. pneumoniae	ceftriaxone	32	256	R	R	-18.8408	antibiotic_ceft_20220313.bin	1.09568	0.723319	1.01441	11.2591
01023d	CEFTPK_001	RN-148	K. pneumoniae	ceftriaxone	32	0.032	S	S	1.26017	antibiotic_ceft_20220313.bin	0.921085	1.00047	1.00171	0.540912
0201d5	CEFTPK_001	RN-148	K. pneumoniae	ceftriaxone	32	0.032	S	S	1.25187	antibiotic_ceft_20220313.bin	0.868084	0.999903	1.00311	0.549748
05020f	CEFTPK_001	RN-148	K. pneumoniae	ceftriaxone	32	0.032	S	S	1.24111	antibiotic_ceft_20220313.bin	0.862561	1.00162	1.00239	0.651586
010254	CEFTPK_002	RN-183	K. pneumoniae	ceftriaxone	32	0.016	S	S	1.85506	antibiotic_ceft_20220313.bin	0.573895	1.00182	1.00929	0.151324
0201ec	CEFTPK_002	RN-183	K. pneumoniae	ceftriaxone	32	0.016	S	S	2.15293	antibiotic_ceft_20220313.bin	0.577232	1.0014	0.997884	0.208378
050226	CEFTPK_002	RN-183	K. pneumoniae	ceftriaxone	32	0.016	S	S	2.38269	antibiotic_ceft_20220313.bin	0.620852	1.00531	0.992899	0.21744
010257	CEFTPK_003	RN-185	K. pneumoniae	ceftriaxone	32	0.064	S	S	1.47008	antibiotic_ceft_20220313.bin	0.864568	1.00587	1.00148	0.588325
0201ef	CEFTPK_003	RN-185	K. pneumoniae	ceftriaxone	32	0.064	S	S	1.90968	antibiotic_ceft_20220313.bin	0.834337	1.00759	0.99696	0.380889
050229	CEFTPK_003	RN-185	K. pneumoniae	ceftriaxone	32	0.064	S	S	1.26142	antibiotic_ceft_20220313.bin	0.950453	0.998463	0.999572	0.505047
060123	CEFTPK_004	RN-191	K. pneumoniae	ceftriaxone	32	0.032	S	S	2.37391	antibiotic_ceft_20220313.bin	0.562845	1.00276	0.993816	0.180939
0700f8	CEFTPK_004	RN-191	K. pneumoniae	ceftriaxone	32	0.032	S	S	2.02155	antibiotic_ceft_20220313.bin	0.748295	1.00201	0.994424	0.266219
080103	CEFTPK_004	RN-191	K. pneumoniae	ceftriaxone	32	0.032	S	S	1.71097	antibiotic_ceft_20220313.bin	0.884915	1.00303	0.996523	0.380916
01025d	CEFTPK_005	RN-192	K. pneumoniae	ceftriaxone	32	0.064	S	S	1.44731	antibiotic_ceft_20220313.bin	0.800881	1.00124	0.998252	0.641898
0201f5	CEFTPK_005	RN-192	K. pneumoniae	ceftriaxone	32	0.064	S	S	8.99088	antibiotic_ceft_20220313.bin	0.900505	1.00934	0.768039	0.725302
05022f	CEFTPK_005	RN-192	K. pneumoniae	ceftriaxone	32	0.064	S	S	1.21209	antibiotic_ceft_20220313.bin	1.03266	1.00231	0.987454	0.995458
060126	CEFTPK_006	RN-199	K. pneumoniae	ceftriaxone	32	0.38	S	S	1.74869	antibiotic_ceft_20220313.bin	0.685029	1.00274	0.99773	0.544673
0700fb	CEFTPK_006	RN-199	K. pneumoniae	ceftriaxone	32	0.38	S	S	1.19162	antibiotic_ceft_20220313.bin	0.927342	1.00531	1.00042	0.815565
010266	CEFTPK_008	RN-203	K. pneumoniae	ceftriaxone	32	0.064	S	S	1.76961	antibiotic_ceft_20220313.bin	0.667828	1.00221	1.00387	0.318094
0201fe	CEFTPK_008	RN-203	K. pneumoniae	ceftriaxone	32	0.064	S	S	1.63028	antibiotic_ceft_20220313.bin	0.787304	0.998785	0.994093	0.524368
050238	CEFTPK_008	RN-203	K. pneumoniae	ceftriaxone	32	0.064	S	S	2.73201	antibiotic_ceft_20220313.bin	0.489142	1.00407	0.983316	0.302153
010271	CEFTPK_010	RN-206	K. pneumoniae	ceftriaxone	32	0.064	S	S	2.0171	antibiotic_ceft_20220313.bin	0.589674	0.999872	1.0012	0.168969
02020a	CEFTPK_010	RN-206	K. pneumoniae	ceftriaxone	32	0.064	S	S	2.31558	antibiotic_ceft_20220313.bin	0.546821	1.00121	0.992847	0.241408
050243	CEFTPK_010	RN-206	K. pneumoniae	ceftriaxone	32	0.064	S	S	1.27589	antibiotic_ceft_20220313.bin	0.890496	1.00055	1.00481	0.460992
010276	CEFTPK_011	RN-207	K. pneumoniae	ceftriaxone	32	0.094	S	S	0.727606	antibiotic_ceft_20220313.bin	1.02186	0.998778	1.00293	0.868079
02020f	CEFTPK_011	RN-207	K. pneumoniae	ceftriaxone	32	0.094	S	S	0.980458	antibiotic_ceft_20220313.bin	0.96953	1.00088	0.999472	0.860949
050248	CEFTPK_011	RN-207	K. pneumoniae	ceftriaxone	32	0.094	S	S	1.88078	antibiotic_ceft_20220313.bin	0.580873	1.00348	1.00059	0.467741
01027f	CEFTPK_013	RN-213	K. pneumoniae	ceftriaxone	32	0.064	S	S	0.896082	antibiotic_ceft_20220313.bin	1.0467	1.00143	0.993888	1.05895
020218	CEFTPK_013	RN-213	K. pneumoniae	ceftriaxone	32	0.064	S	S	1.44653	antibiotic_ceft_20220313.bin	0.771043	1.00239	0.997799	0.735944
050251	CEFTPK_013	RN-213	K. pneumoniae	ceftriaxone	32	0.064	S	S	1.65167	antibiotic_ceft_20220313.bin	0.759775	1.00128	0.994249	0.618057
010284	CEFTPK_014	RN-218	K. pneumoniae	ceftriaxone	32	0.125	S	S	2.24198	antibiotic_ceft_20220313.bin	0.602307	1.0044	0.995827	0.256975
02021d	CEFTPK_014	RN-218	K. pneumoniae	ceftriaxone	32	0.125	S	S	1.73058	antibiotic_ceft_20220313.bin	0.667637	1.00176	1.0005	0.457899
050256	CEFTPK_014	RN-218	K. pneumoniae	ceftriaxone	32	0.125	S	S	1.32737	antibiotic_ceft_20220313.bin	0.915707	1.00452	0.992784	0.919709
01028b	CEFTPK_015	RN-223	K. pneumoniae	ceftriaxone	32	0.064	S	S	1.69191	antibiotic_ceft_20220313.bin	0.872476	0.994088	0.986198	0.456705
020224	CEFTPK_015	RN-223	K. pneumoniae	ceftriaxone	32	0.064	S	S	1.84311	antibiotic_ceft_20220313.bin	0.663404	1.00497	1.00393	0.341033
05025d	CEFTPK_015	RN-223	K. pneumoniae	ceftriaxone	32	0.064	S	S	2.1719	antibiotic_ceft_20220313.bin	0.800774	1.00182	0.987669	0.265205
01029f	CEFTPK_017	RN-234	K. pneumoniae	ceftriaxone	32	0.094	S	S	1.51594	antibiotic_ceft_20220313.bin	0.827367	1.00017	0.999218	0.467238
020237	CEFTPK_017	RN-234	K. pneumoniae	ceftriaxone	32	0.094	S	S	2.26012	antibiotic_ceft_20220313.bin	0.604201	1.00639	0.993992	0.366735
050270	CEFTPK_017	RN-234	K. pneumoniae	ceftriaxone	32	0.094	S	S	2.93897	antibiotic_ceft_20220313.bin	0.684214	1.01784	0.977854	0.499951
0102a1	CEFTPK_018	RN-235	K. pneumoniae	ceftriaxone	32	0.25	S	S	2.21757	antibiotic_ceft_20220313.bin	0.625093	1.01464	1.00227	0.390032
020239	CEFTPK_018	RN-235	K. pneumoniae	ceftriaxone	32	0.25	S	S	1.79159	antibiotic_ceft_20220313.bin	0.815804	0.998519	0.988302	0.506838
050272	CEFTPK_018	RN-235	K. pneumoniae	ceftriaxone	32	0.25	S	S	2.45768	antibiotic_ceft_20220313.bin	0.562418	1.00147	0.984719	0.357681
0102b3	CEFTPK_019	RN-247	K. pneumoniae	ceftriaxone	32	0.094	S	S	1.65913	antibiotic_ceft_20220313.bin	0.672508	1.0019	0.998937	0.583972
02024b	CEFTPK_019	RN-247	K. pneumoniae	ceftriaxone	32	0.094	S	S	2.67732	antibiotic_ceft_20220313.bin	0.419343	1.00914	0.994409	0.247586
050284	CEFTPK_019	RN-247	K. pneumoniae	ceftriaxone	32	0.094	S	S	1.98983	antibiotic_ceft_20220313.bin	0.906132	0.999959	0.977072	0.61548
0102c5	CEFTPK_020	RN-259	K. pneumoniae	ceftriaxone	32	0.064	S	S	2.19613	antibiotic_ceft_20220313.bin	0.724767	1.00759	0.989923	0.459728
02025d	CEFTPK_020	RN-259	K. pneumoniae	ceftriaxone	32	0.064	S	S	1.87822	antibiotic_ceft_20220313.bin	0.791728	1.00778	0.993586	0.588801
050296	CEFTPK_020	RN-259	K. pneumoniae	ceftriaxone	32	0.064	S	S	2.19005	antibiotic_ceft_20220313.bin	0.630306	1.00569	0.99352	0.39834
100418	TCRO001	BZ023	E. coli	ceftriaxone	32	32	R	R	-0.453985	antibiotic_ceft_20220313.bin	1.27312	0.997415	1	1.83312
1103fd	TCRO002	RN-280	E. coli	ceftriaxone	32	>256	R	R	-0.893851	antibiotic_ceft_20220313.bin	1.28137	0.987045	1.00634	1.70781
1203cc	TCRO001	BZ023	E. coli	ceftriaxone	32	32	R	R	-1.27297	antibiotic_ceft_20220313.bin	1.49887	0.997258	1.01708	1.81648
48ff4b	TCRO002	RN-280	E. coli	ceftriaxone	32	>256	R	R	-2.80072	antibiotic_ceft_20220313.bin	1.58691	0.953255	1.00619	2.14397
50ff4b	TCRO002	RN-280	E. coli	ceftriaxone	32	>256	R	S	0.304819	antibiotic_ceft_20220313.bin	1.14919	0.997178	1.00284	1.09478
10041c	TCRO004	BZ024	E. coli	ceftriaxone	32	48	R	R	-2.57932	antibiotic_ceft_20220313.bin	1.89641	0.999538	1.00443	3.18094
110401	TCRO006	BZ015	E. coli	ceftriaxone	32	32	R	R	-0.00880707	antibiotic_ceft_20220313.bin	1.28673	1.00359	0.997704	1.64288
1203d0	TCRO004	BZ024	E. coli	ceftriaxone	32	48	R	S	0.482124	antibiotic_ceft_20220313.bin	0.949153	1.00151	1.01265	0.981825
160396	TCRO004	BZ024	E. coli	ceftriaxone	32	48	R	S	0.399225	antibiotic_ceft_20220313.bin	0.978728	1.01112	1.00996	1.45424
50ff4f	TCRO006	BZ015	E. coli	ceftriaxone	32	32	R	R	-7.72199	antibiotic_ceft_20220313.bin	1.75827	0.887318	0.999151	5.01458
110404	TCRO008	BZ005	E. coli	ceftriaxone	32	48	R	R	-4.17906	antibiotic_ceft_20220313.bin	1.55536	0.956763	0.996154	4.08245
1503b0	TCRO008	BZ005	E. coli	ceftriaxone	32	48	R	R	-5.75203	antibiotic_ceft_20220313.bin	1.87345	0.888038	0.996986	2.91224
1902ae	TCRO008	BZ005	E. coli	ceftriaxone	32	48	R	R	-19.2068	antibiotic_ceft_20220313.bin	1.91179	0.729272	1.06131	9.22186
100421	TCRO009	BZ006	E. coli	ceftriaxone	32	24	R	R	-19.8999	antibiotic_ceft_20220313.bin	4.38571	0.94843	1.00014	16.4564
110406	TCRO010	BZ013	E. coli	ceftriaxone	32	>256	R	R	-3.17673	antibiotic_ceft_20220313.bin	1.78952	0.994953	1.0267	3.02695
1203d4	TCRO009	BZ006	E. coli	ceftriaxone	32	24	R	S	1.61468	antibiotic_ceft_20220313.bin	0.479178	1.0116	1.0221	0.427132
1503b2	TCRO010	BZ013	E. coli	ceftriaxone	32	>256	R	R	-14.3255	antibiotic_ceft_20220313.bin	4.29945	0.932288	1.00875	9.90293
1902b0	TCRO010	BZ013	E. coli	ceftriaxone	32	>256	R	R	-29.5092	antibiotic_ceft_20220313.bin	6.0474	0.907445	1.0251	22.1019
16039c	TCRO016	BZ009	E. coli	ceftriaxone	32	>256	R	R	-1.21145	antibiotic_ceft_20220313.bin	1.40495	0.986838	0.983394	2.6518
100424	TCRO016	BZ009	E. coli	ceftriaxone	32	>256	R	R	-3.0736	antibiotic_ceft_20220313.bin	1.63086	0.957376	0.998539	2.77423
110408	TCRO017	BZ017	E. coli	ceftriaxone	32	128	R	R	-2.46993	antibiotic_ceft_20220313.bin	1.46639	0.964389	1.01271	2.1164
1203d7	TCRO016	BZ009	E. coli	ceftriaxone	32	>256	R	S	0.317581	antibiotic_ceft_20220313.bin	1.07228	0.998647	1.00288	1.22867
1503b4	TCRO014	RN-284	E. coli	ceftriaxone	32	0.032	S	S	0.304706	antibiotic_ceft_20220313.bin	0.93846	0.990681	1.01633	0.681292
1503b5	TCRO015	BZ008	E. coli	ceftriaxone	32	>256	R	R	-1.85137	antibiotic_ceft_20220313.bin	1.35465	0.974286	1.00454	2.23265
1902b2	TCRO014	RN-284	E. coli	ceftriaxone	32	0.032	S	S	1.84729	antibiotic_ceft_20220313.bin	0.530142	0.998467	1.00224	0.337892
1902b3	TCRO015	BZ008	E. coli	ceftriaxone	32	>256	R	R	-5.16345	antibiotic_ceft_20220313.bin	2.01249	0.956615	1.00008	4.38995
44ff81	TCRO014	RN-284	E. coli	ceftriaxone	32	0.032	S	S	2.18425	antibiotic_ceft_20220313.bin	0.673889	0.998585	0.985965	0.359142
44ff82	TCRO015	BZ008	E. coli	ceftriaxone	32	>256	R	S	3.89215	antibiotic_ceft_20220313.bin	1.09553	1.06964	0.938123	2.12134
48ff55	TCRO017	BZ017	E. coli	ceftriaxone	32	128	R	R	-6.12193	antibiotic_ceft_20220313.bin	2.14926	0.894643	1.00106	3.03802
50ff55	TCRO017	BZ017	E. coli	ceftriaxone	32	128	R	R	-6.33362	antibiotic_ceft_20220313.bin	2.09343	0.929555	1.00543	4.38987
100426	TCRO020	BZ014	E. coli	ceftriaxone	32	64	R	R	-2.92231	antibiotic_ceft_20220313.bin	1.67335	0.994247	1.00127	3.7458
1203d9	TCRO020	BZ014	E. coli	ceftriaxone	32	64	R	R	-0.0653783	antibiotic_ceft_20220313.bin	1.04511	1.00001	1.01039	1.45529
1503b6	TCRO018	RN-285	E. coli	ceftriaxone	32	0.047	S	S	1.65603	antibiotic_ceft_20220313.bin	0.718235	1.00607	1.001	0.603531
1603a0	TCRO020	BZ014	E. coli	ceftriaxone	32	64	R	R	-1.13286	antibiotic_ceft_20220313.bin	1.57342	0.995014	1.00278	1.98211
1902b4	TCRO018	RN-285	E. coli	ceftriaxone	32	0.047	S	R	-0.0644311	antibiotic_ceft_20220313.bin	1.03315	0.993423	1.02358	0.795053
1902b5	TCRO019	BZ011	E. coli	ceftriaxone	32	24	R	R	-1.77846	antibiotic_ceft_20220313.bin	1.59212	0.996429	1.00129	2.73117
44ff83	TCRO018	RN-285	E. coli	ceftriaxone	32	0.047	S	S	3.16697	antibiotic_ceft_20220313.bin	0.480228	1.01047	0.979053	0.225614
44ff84	TCRO019	BZ011	E. coli	ceftriaxone	32	24	R	R	-16.0601	antibiotic_ceft_20220313.bin	2.37367	0.7313	0.98699	7.94048
48ff56	TCRO021	BZ001	E. coli	ceftriaxone	32	>256	R	R	-3.63198	antibiotic_ceft_20220313.bin	1.75301	0.9467	1.0004	2.76869
50ff56	TCRO021	BZ001	E. coli	ceftriaxone	32	>256	R	R	-5.7493	antibiotic_ceft_20220313.bin	1.33288	0.920136	0.998499	4.65572
11040b	TCRO024	RN-240	E. coli	ceftriaxone	32	0.047	S	S	1.07105	antibiotic_ceft_20220313.bin	0.977941	1.01024	1.0024	0.980576
1503b8	TCRO022	RN-278	E. coli	ceftriaxone	32	0.047	S	S	2.28019	antibiotic_ceft_20220313.bin	0.391243	1.00948	1.0056	0.33011
1503b9	TCRO023	RN-279	E. coli	ceftriaxone	32	0.032	S	S	0.288167	antibiotic_ceft_20220313.bin	1.49632	0.995935	0.996294	0.849906
1902b6	TCRO022	RN-278	E. coli	ceftriaxone	32	0.047	S	S	0.754057	antibiotic_ceft_20220313.bin	0.888833	0.99884	1.00833	0.828752
1902b7	TCRO023	RN-279	E. coli	ceftriaxone	32	0.032	S	S	0.87298	antibiotic_ceft_20220313.bin	0.924582	0.997287	1.00212	0.815876
44ff85	TCRO022	RN-278	E. coli	ceftriaxone	32	0.047	S	S	1.52652	antibiotic_ceft_20220313.bin	0.787305	0.999183	1.00501	0.276727
44ff86	TCRO023	RN-279	E. coli	ceftriaxone	32	0.032	S	S	1.32547	antibiotic_ceft_20220313.bin	0.913722	1.0001	1.00366	0.403178
48ff58	TCRO024	RN-240	E. coli	ceftriaxone	32	0.047	S	S	0.828049	antibiotic_ceft_20220313.bin	1.04859	0.993943	0.994979	0.831395
50ff58	TCRO024	RN-240	E. coli	ceftriaxone	32	0.047	S	S	1.32835	antibiotic_ceft_20220313.bin	0.975262	0.998704	0.994411	0.586841
11040c	TCRO026	BZ018	E. coli	ceftriaxone	32	6	R	R	-0.809755	antibiotic_ceft_20220313.bin	1.24536	1.00674	1.00957	2.23809
1503ba	TCRO025	RN-282	E. coli	ceftriaxone	32	0.023	S	S	0.813017	antibiotic_ceft_20220313.bin	0.858788	1.00416	1.00443	1.12172
1902b8	TCRO025	RN-282	E. coli	ceftriaxone	32	0.023	S	S	2.15242	antibiotic_ceft_20220313.bin	0.495905	1.00451	1.00166	0.292275
44ff87	TCRO025	RN-282	E. coli	ceftriaxone	32	0.023	S	S	1.3056	antibiotic_ceft_20220313.bin	0.686941	1.00159	1.0208	0.183175
48ff59	TCRO026	BZ018	E. coli	ceftriaxone	32	6	R	R	-1.37997	antibiotic_ceft_20220313.bin	1.42589	0.996214	1.00744	2.31105
50ff59	TCRO026	BZ018	E. coli	ceftriaxone	32	6	R	S	0.625882	antibiotic_ceft_20220313.bin	1.04066	0.999395	1.0023	0.99304
1503bc	TCRO027	RN-283	E. coli	ceftriaxone	32	0.047	S	R	-0.985689	antibiotic_ceft_20220313.bin	1.03514	0.995918	1.04795	1.01441
1902ba	TCRO027	RN-283	E. coli	ceftriaxone	32	0.047	S	S	1.6678	antibiotic_ceft_20220313.bin	0.723696	1.00881	1.00188	0.648998
44ff89	TCRO027	RN-283	E. coli	ceftriaxone	32	0.047	S	S	1.00219	antibiotic_ceft_20220313.bin	0.921053	1.00449	1.00459	0.851413
1503be	TCRO028	RN-217	E. coli	ceftriaxone	32	0.047	S	S	0.641493	antibiotic_ceft_20220313.bin	1.15529	0.997268	0.997202	0.930151
1902bc	TCRO028	RN-217	E. coli	ceftriaxone	32	0.047	S	S	1.6691	antibiotic_ceft_20220313.bin	0.62873	1.00444	0.995689	0.827042
44ff8b	TCRO028	RN-217	E. coli	ceftriaxone	32	0.047	S	S	1.16843	antibiotic_ceft_20220313.bin	0.46932	1.00383	1.03106	0.332637
1503c0	TCRO029	RN-219	E. coli	ceftriaxone	32	0.023	S	S	0.522046	antibiotic_ceft_20220313.bin	1.02382	0.996779	1.00261	1.0216
1902be	TCRO029	RN-219	E. coli	ceftriaxone	32	0.023	S	S	0.941492	antibiotic_ceft_20220313.bin	0.927526	1.00167	1.00175	0.905025
44ff8d	TCRO029	RN-219	E. coli	ceftriaxone	32	0.023	S	S	2.41153	antibiotic_ceft_20220313.bin	0.479015	1.0039	0.998214	0.138713
1503c3	TCRO030	RN-244	E. coli	ceftriaxone	32	0.064	S	S	2.04776	antibiotic_ceft_20220313.bin	0.741475	1.00101	0.993876	0.231649
44ff90	TCRO030	RN-244	E. coli	ceftriaxone	32	0.064	S	S	0.840989	antibiotic_ceft_20220313.bin	1.05616	0.997867	0.998329	0.83064
1503c5	TCRO032	RN-205	E. coli	ceftriaxone	32	0.125	S	S	1.77165	antibiotic_ceft_20220313.bin	0.789284	1.00715	0.996504	0.582343
1902c3	TCRO032	RN-205	E. coli	ceftriaxone	32	0.125	S	S	2.04734	antibiotic_ceft_20220313.bin	0.841619	1.01217	0.983586	0.839431
44ff92	TCRO032	RN-205	E. coli	ceftriaxone	32	0.125	S	S	2.05992	antibiotic_ceft_20220313.bin	0.481346	0.998255	0.999508	0.263384
110416	TCRO034	RN-225	E. coli	ceftriaxone	32	0.032	S	S	4.69988	antibiotic_ceft_20220313.bin	0.369757	1.08002	0.991208	0.762726
1503c6	TCRO033	RN-212	E. coli	ceftriaxone	32	0.047	S	S	1.93824	antibiotic_ceft_20220313.bin	0.546278	0.998584	0.999524	0.318618
1503c7	TCRO035	RN-227	E. coli	ceftriaxone	32	0.064	S	S	2.05083	antibiotic_ceft_20220313.bin	0.464933	1.006	1.00773	0.28307
1902c4	TCRO033	RN-212	E. coli	ceftriaxone	32	0.047	S	S	1.14402	antibiotic_ceft_20220313.bin	0.930089	1.01042	1.00446	0.901645
1902c5	TCRO035	RN-227	E. coli	ceftriaxone	32	0.064	S	S	2.37223	antibiotic_ceft_20220313.bin	0.538393	1.00643	0.993583	0.348621
44ff94	TCRO035	RN-227	E. coli	ceftriaxone	32	0.064	S	S	1.96289	antibiotic_ceft_20220313.bin	0.567341	1.00212	1.00142	0.324315
48ff63	TCRO034	RN-225	E. coli	ceftriaxone	32	0.032	S	S	2.71062	antibiotic_ceft_20220313.bin	0.542986	1.01632	0.99586	0.255312
50ff63	TCRO034	RN-225	E. coli	ceftriaxone	32	0.032	S	S	2.80205	antibiotic_ceft_20220313.bin	0.636086	1.027	0.997693	0.349066

## Sheet: CTX Model (Ecoli)
exp_id	sample_id	strain	species	antibiotic	test concentration (µgg/ml)	mic (µg/ml)	reference phenotype	classified_as	score	model_name	SP1	SP2	SP3	SP4	SP5
2200b3	CTX078	RN-64	E. coli	cefotaxime	32	6	R	R	-0.33043	mfdfa_qsd_ecoli_cefotaxime_20221129.bin	0.876423	1.05135	0.917129	0.587268	8.19102
1201f5	CTX068	RN-75	E. coli	cefotaxime	32	0.064	S	S	0.268919	mfdfa_qsd_ecoli_cefotaxime_20221129.bin	1.16463	0.948135	1.14244	1.19912	0.798577
22007b	CTX003	ATCC-25922	E. coli	cefotaxime	32	0.064	S	S	1.17315	mfdfa_qsd_ecoli_cefotaxime_20221129.bin	1.01973	1.03794	1.02676	2.53499	0.127164
100203	CTX070	IHMA-2183415	E. coli	cefotaxime	32	0.016	S	S	0.0654197	mfdfa_qsd_ecoli_cefotaxime_20221129.bin	1.32729	0.796488	1.32105	1.59452	0.419792
22007c	CTX004	BAA-2452	E. coli	cefotaxime	32	64	R	R	-5.34069	mfdfa_qsd_ecoli_cefotaxime_20221129.bin	0.280113	0.870274	0.375434	1.31005	6.3026
100204	CTX072	ETP-4	E. coli	cefotaxime	32	256	R	R	-2.24019	mfdfa_qsd_ecoli_cefotaxime_20221129.bin	0.554446	1.03703	0.60703	0.709149	0.80808
2000ac	CTX005	ATCC-25922	E. coli	cefotaxime	32	0.064	S	R	-0.59799	mfdfa_qsd_ecoli_cefotaxime_20221129.bin	0.775342	1.02799	0.824776	1.40222	0.721275
19019f	CTX152	B4	E. coli	cefotaxime	32	128	R	R	-4.19988	mfdfa_qsd_ecoli_cefotaxime_20221129.bin	0.205635	0.955923	0.379353	0.5584	1.2042
16014e	CTX006	RN-23	E. coli	cefotaxime	32	0.016	S	S	0.0172482	mfdfa_qsd_ecoli_cefotaxime_20221129.bin	0.983175	1.04034	0.991907	0.281294	0.625783
20017e	CTX152	B4	E. coli	cefotaxime	32	128	R	R	-7.1195	mfdfa_qsd_ecoli_cefotaxime_20221129.bin	0.0731647	0.832294	0.191033	0.463222	2.12965
150164	CTX007	RN-03	E. coli	cefotaxime	32	0.016	S	S	1.30206	mfdfa_qsd_ecoli_cefotaxime_20221129.bin	1.16633	1.00514	1.14992	1.97365	0.310547
22014b	CTX152	B4	E. coli	cefotaxime	32	128	R	R	-6.0684	mfdfa_qsd_ecoli_cefotaxime_20221129.bin	0.0963731	0.9238	0.227941	0.20136	6.76457
150165	CTX009	ATCC-25922	E. coli	cefotaxime	32	0.064	S	S	0.385668	mfdfa_qsd_ecoli_cefotaxime_20221129.bin	0.767884	1.06483	0.807433	3.28341	2.09569
1102a6	CTX155	RN-89	E. coli	cefotaxime	32	6	R	R	-0.307879	mfdfa_qsd_ecoli_cefotaxime_20221129.bin	0.977206	0.940506	1.009	1.55676	0.189188
160161	CTX008	BAA-2452	E. coli	cefotaxime	32	64	R	R	-2.56371	mfdfa_qsd_ecoli_cefotaxime_20221129.bin	0.585282	0.995752	0.622771	0.944891	1.23936
15022d	CTX155	RN-89	E. coli	cefotaxime	32	6	R	S	0.770372	mfdfa_qsd_ecoli_cefotaxime_20221129.bin	1.11738	1.00055	1.11819	1.55857	5.87103
160162	CTX010	B6	E. coli	cefotaxime	32	96	R	R	-1.40972	mfdfa_qsd_ecoli_cefotaxime_20221129.bin	0.721235	1.03557	0.746563	0.764662	0.66182
16022c	CTX156	IHMA-2183486	E. coli	cefotaxime	32	0.5	S	S	0.769807	mfdfa_qsd_ecoli_cefotaxime_20221129.bin	0.806515	1.14822	0.849084	1.2105	0.488643
1900eb	CTX011	RN-01	E. coli	cefotaxime	32	0.75	S	S	0.04534	mfdfa_qsd_ecoli_cefotaxime_20221129.bin	0.938973	1.01747	0.951583	1.57309	0.890988
17020d	CTX155	RN-89	E. coli	cefotaxime	32	6	R	R	-0.40961	mfdfa_qsd_ecoli_cefotaxime_20221129.bin	0.828012	0.996085	0.912097	1.04038	2.3773
1900ec	CTX012	RN-59	E. coli	cefotaxime	32	0.19	S	S	1.93873	mfdfa_qsd_ecoli_cefotaxime_20221129.bin	0.988307	0.98479	0.995247	6.36715	1.53086
180067	CTX157	IHMA-2155352	E. coli	cefotaxime	32	24	R	R	-3.59258	mfdfa_qsd_ecoli_cefotaxime_20221129.bin	0.36508	0.9709	0.534411	0.310469	16.69
1901a1	CTX154	IHMA-2212486	E. coli	cefotaxime	32	16	R	R	-1.30113	mfdfa_qsd_ecoli_cefotaxime_20221129.bin	0.593866	0.984221	0.750959	0.884171	0.16842
150169	CTX015	RN-52	E. coli	cefotaxime	32	0.047	S	S	0.417828	mfdfa_qsd_ecoli_cefotaxime_20221129.bin	0.995927	1.02105	1.01945	1.21971	1.6153
200180	CTX154	IHMA-2212486	E. coli	cefotaxime	32	16	R	S	3.45008	mfdfa_qsd_ecoli_cefotaxime_20221129.bin	1.78781	1.00118	1.63849	0.751024	0.40119
160164	CTX014	IHMA-2194961	E. coli	cefotaxime	32	32	R	R	-0.638712	mfdfa_qsd_ecoli_cefotaxime_20221129.bin	0.835747	1.02663	0.852086	1.35131	2.1695
22014d	CTX154	IHMA-2212486	E. coli	cefotaxime	32	16	R	R	-3.48851	mfdfa_qsd_ecoli_cefotaxime_20221129.bin	0.907285	0.902695	0.904995	1.69439	64.8321
160165	CTX016	IHMA-2205133	E. coli	cefotaxime	32	128	R	R	-1.0668	mfdfa_qsd_ecoli_cefotaxime_20221129.bin	0.80764	1.01964	0.827488	0.716303	0.120967
320034	CTX157	IHMA-2155352	E. coli	cefotaxime	32	24	R	R	-2.99428	mfdfa_qsd_ecoli_cefotaxime_20221129.bin	0.270198	0.976208	0.507701	0.381801	3.82741
1900ee	CTX029	IHMA-2183486	E. coli	cefotaxime	32	0.5	S	S	3.30952	mfdfa_qsd_ecoli_cefotaxime_20221129.bin	1.53305	0.856801	1.36724	8.75931	0.984443
330034	CTX157	IHMA-2155352	E. coli	cefotaxime	32	24	R	R	-4.02726	mfdfa_qsd_ecoli_cefotaxime_20221129.bin	0.193001	0.945123	0.403271	0.482194	1.12582
1900ef	CTX030	RN-89	E. coli	cefotaxime	32	6	R	R	-1.33728	mfdfa_qsd_ecoli_cefotaxime_20221129.bin	0.926952	0.831347	0.990918	2.22116	4.69424
340019	CTX158	IHMA-2195643	E. coli	cefotaxime	32	0.094	S	S	2.64891	mfdfa_qsd_ecoli_cefotaxime_20221129.bin	1.64025	0.998352	1.51198	0.7193	0.370237
15016a	CTX017	RN-37	E. coli	cefotaxime	32	0.032	S	S	1.07069	mfdfa_qsd_ecoli_cefotaxime_20221129.bin	1.00764	1.02789	1.08299	0.979158	0.735995
350019	CTX158	IHMA-2195643	E. coli	cefotaxime	32	0.094	S	S	7.09082	mfdfa_qsd_ecoli_cefotaxime_20221129.bin	2.18642	1.09247	2.10161	0.460816	20.6846
15016b	CTX019	IHMA-2183445	E. coli	cefotaxime	32	0.047	S	S	0.561159	mfdfa_qsd_ecoli_cefotaxime_20221129.bin	1.03407	0.986038	1.03893	2.44374	2.80247
36001b	CTX158	IHMA-2195643	E. coli	cefotaxime	32	0.094	S	S	4.68328	mfdfa_qsd_ecoli_cefotaxime_20221129.bin	5.02255	1.00407	2.92456	3.19456	0.051317
160166	CTX018	IHMA-2232602	E. coli	cefotaxime	32	48	R	R	-0.130703	mfdfa_qsd_ecoli_cefotaxime_20221129.bin	0.915142	0.990716	0.929808	2.13434	0.301546
37001a	CTX156	IHMA-2183486	E. coli	cefotaxime	32	0.5	S	S	1.92245	mfdfa_qsd_ecoli_cefotaxime_20221129.bin	5.01402	0.991016	2.71095	2.54997	0.850327
160167	CTX020	RN-102	E. coli	cefotaxime	32	128	R	R	-0.520126	mfdfa_qsd_ecoli_cefotaxime_20221129.bin	0.838495	1.01535	0.866785	1.41488	0.075586
1002b2	CTX160	S1	E. coli	cefotaxime	32	0.047	S	S	1.24604	mfdfa_qsd_ecoli_cefotaxime_20221129.bin	1.27632	1.01541	1.2867	0.768081	23.1529
1900f0	CTX031	RN-61	E. coli	cefotaxime	32	0.125	S	S	0.585604	mfdfa_qsd_ecoli_cefotaxime_20221129.bin	1.10733	0.968818	1.08941	2.2919	1.65972
1900f1	CTX032	B9	E. coli	cefotaxime	32	12	R	R	-2.95143	mfdfa_qsd_ecoli_cefotaxime_20221129.bin	0.265175	1.0105	0.467727	0.320016	0.0393743
1102a7	CTX159	NARA-5032	E. coli	cefotaxime	32	12	R	R	-0.978564	mfdfa_qsd_ecoli_cefotaxime_20221129.bin	0.655046	0.953291	0.811211	1.51576	0.338401
1101f0	CTX049	RN-13	E. coli	cefotaxime	32	0.047	S	S	0.103781	mfdfa_qsd_ecoli_cefotaxime_20221129.bin	0.937245	1.00262	0.961657	1.78687	0.507005
1102a8	CTX166	RN-104	E. coli	cefotaxime	32	0.064	S	S	6.39881	mfdfa_qsd_ecoli_cefotaxime_20221129.bin	2.56103	1.063	2.13717	1.04417	0.470976
1201ef	CTX050	RN-29	E. coli	cefotaxime	32	48	R	S	0.0784657	mfdfa_qsd_ecoli_cefotaxime_20221129.bin	1.0576	0.990083	1.05458	2.32961	20.7513
15022e	CTX159	NARA-5032	E. coli	cefotaxime	32	12	R	R	-2.18613	mfdfa_qsd_ecoli_cefotaxime_20221129.bin	0.409798	1.01494	0.581053	0.563725	0.357189
2200ac	CTX057	RN-28	E. coli	cefotaxime	32	16	R	R	-1.32931	mfdfa_qsd_ecoli_cefotaxime_20221129.bin	0.588357	1.06256	0.620965	2.38566	3.18557
15022f	CTX166	RN-104	E. coli	cefotaxime	32	0.064	S	S	0.434148	mfdfa_qsd_ecoli_cefotaxime_20221129.bin	1.25115	0.957598	1.21076	0.441502	0.842665
1101f1	CTX059	RN-19	E. coli	cefotaxime	32	0.064	S	S	2.82975	mfdfa_qsd_ecoli_cefotaxime_20221129.bin	1.49014	1.00428	1.40679	2.30006	1.40332
16022d	CTX160	S1	E. coli	cefotaxime	32	0.047	S	S	3.07652	mfdfa_qsd_ecoli_cefotaxime_20221129.bin	1.52134	1.03337	1.4496	1.9969	10.5731
1101f2	CTX061	IHMA-2195830	E. coli	cefotaxime	32	0.047	S	S	1.19872	mfdfa_qsd_ecoli_cefotaxime_20221129.bin	0.993546	1.05964	1.02672	1.78072	0.426645
16022e	CTX164	RN-05	E. coli	cefotaxime	32	0.016	S	S	5.23815	mfdfa_qsd_ecoli_cefotaxime_20221129.bin	2.76891	1.03852	2.12876	1.61649	4.94932
1201f0	CTX058	B11	E. coli	cefotaxime	32	24	R	R	-1.71549	mfdfa_qsd_ecoli_cefotaxime_20221129.bin	0.509735	1.00547	0.657063	1.05554	1.5994
17020e	CTX159	NARA-5032	E. coli	cefotaxime	32	12	R	R	-1.95779	mfdfa_qsd_ecoli_cefotaxime_20221129.bin	0.691746	0.963153	0.819878	1.15596	28.828
1201f1	CTX060	B12	E. coli	cefotaxime	32	32	R	R	-1.10637	mfdfa_qsd_ecoli_cefotaxime_20221129.bin	0.790023	1.00151	0.836478	0.707185	0.594415
17020f	CTX166	RN-104	E. coli	cefotaxime	32	0.064	S	S	6.01598	mfdfa_qsd_ecoli_cefotaxime_20221129.bin	1.87	1.10681	1.79904	1.00764	3.9367
180068	CTX161	IHMA-2156188	E. coli	cefotaxime	32	256	R	R	-2.71097	mfdfa_qsd_ecoli_cefotaxime_20221129.bin	0.360364	0.985157	0.543252	0.559761	0.228147
2200b0	CTX075	IHMA-2183458	E. coli	cefotaxime	32	0.047	S	S	0.363811	mfdfa_qsd_ecoli_cefotaxime_20221129.bin	1.1196	0.993595	1.107	0.680518	0.363157
180069	CTX165	IHMA-2169340	E. coli	cefotaxime	32	4	R	S	2.36175	mfdfa_qsd_ecoli_cefotaxime_20221129.bin	1.94504	0.973172	1.55837	2.6239	0.266941
1101f3	CTX063	RN-42	E. coli	cefotaxime	32	0.032	S	S	0.597212	mfdfa_qsd_ecoli_cefotaxime_20221129.bin	1.28117	0.965987	1.23801	0.156497	0.197082
1901a2	CTX167	ATCC-25922	E. coli	cefotaxime	32	0.064	S	S	5.51432	mfdfa_qsd_ecoli_cefotaxime_20221129.bin	2.5652	1.07436	2.03019	1.63997	2.27567
1101f4	CTX065	RN-43	E. coli	cefotaxime	32	0.016	S	R	-0.136236	mfdfa_qsd_ecoli_cefotaxime_20221129.bin	1.03907	0.990415	1.03712	1.11393	7.65067
1901a3	CTX168	IHMA-2184084	E. coli	cefotaxime	32	8	R	R	-2.57657	mfdfa_qsd_ecoli_cefotaxime_20221129.bin	0.279378	1.04373	0.471634	0.41956	0.347144
1201f2	CTX062	B14	E. coli	cefotaxime	32	256	R	R	-1.63627	mfdfa_qsd_ecoli_cefotaxime_20221129.bin	0.785098	0.998347	0.81069	0.229693	1.65775
200181	CTX167	ATCC-25922	E. coli	cefotaxime	32	0.064	S	R	-0.230648	mfdfa_qsd_ecoli_cefotaxime_20221129.bin	1.06992	0.936622	1.07445	1.64621	7.99017
1201f3	CTX064	B15	E. coli	cefotaxime	32	256	R	R	-2.01293	mfdfa_qsd_ecoli_cefotaxime_20221129.bin	1.07914	0.853892	1.03468	0.0972327	0.0495623
200182	CTX168	IHMA-2184084	E. coli	cefotaxime	32	8	R	R	-3.107	mfdfa_qsd_ecoli_cefotaxime_20221129.bin	0.349122	0.953353	0.53091	0.719445	1.17997
320035	CTX161	IHMA-2156188	E. coli	cefotaxime	32	256	R	R	-4.67018	mfdfa_qsd_ecoli_cefotaxime_20221129.bin	0.146332	0.957471	0.315263	0.438425	0.742855
2200b2	CTX077	IHMA-2183532	E. coli	cefotaxime	32	0.016	S	R	-0.18047	mfdfa_qsd_ecoli_cefotaxime_20221129.bin	0.804985	1.02314	0.847082	3.98724	24.4184
320036	CTX165	IHMA-2169340	E. coli	cefotaxime	32	4	R	S	0.0612801	mfdfa_qsd_ecoli_cefotaxime_20221129.bin	1.77732	0.99227	1.40785	1.50023	36.2781
1101f5	CTX069	ETP-2	E. coli	cefotaxime	32	256	R	R	-0.648956	mfdfa_qsd_ecoli_cefotaxime_20221129.bin	0.900286	0.992591	0.906474	1.29413	0.12619
330035	CTX161	IHMA-2156188	E. coli	cefotaxime	32	256	R	R	-4.86903	mfdfa_qsd_ecoli_cefotaxime_20221129.bin	0.155287	0.941633	0.317957	0.593007	3.42031
1101f6	CTX067	ETP-1	E. coli	cefotaxime	32	256	R	R	-1.7243	mfdfa_qsd_ecoli_cefotaxime_20221129.bin	0.686014	1.01757	0.719105	0.849423	0.778484
330036	CTX165	IHMA-2169340	E. coli	cefotaxime	32	4	R	S	1.88831	mfdfa_qsd_ecoli_cefotaxime_20221129.bin	1.86153	0.983008	1.50039	1.89493	0.194162
1201f4	CTX066	RN-70	E. coli	cefotaxime	32	0.032	S	R	-0.00184048	mfdfa_qsd_ecoli_cefotaxime_20221129.bin	1.12086	0.977491	1.10644	0.285252	0.821974
170164	CTX071	RN-55	E. coli	cefotaxime	32	48	R	R	-3.19331	mfdfa_qsd_ecoli_cefotaxime_20221129.bin	0.408259	1.02554	0.4956	0.293399	2.68253
35001a	CTX163	B11	E. coli	cefotaxime	32	24	R	R	-4.55686	mfdfa_qsd_ecoli_cefotaxime_20221129.bin	0.15968	0.948433	0.341207	0.382581	0.549774
170165	CTX073	IHMA-2183435	E. coli	cefotaxime	32	0.016	S	S	0.839806	mfdfa_qsd_ecoli_cefotaxime_20221129.bin	1.02251	1.02382	1.05347	1.48267	0.918297
37001b	CTX160	S1	E. coli	cefotaxime	32	0.047	S	S	15.5795	mfdfa_qsd_ecoli_cefotaxime_20221129.bin	6.65351	1.11555	4.31913	6.56801	2.07129
2000ea	CTX079	IHMA-2183560	E. coli	cefotaxime	32	0.016	S	S	0.297178	mfdfa_qsd_ecoli_cefotaxime_20221129.bin	0.944464	0.990487	0.970988	2.50507	2.01028
37001c	CTX164	RN-05	E. coli	cefotaxime	32	0.016	S	S	2.52693	mfdfa_qsd_ecoli_cefotaxime_20221129.bin	4.22501	1.01599	2.34637	4.83168	1.31132
2000eb	CTX080	IHMA-2195748	E. coli	cefotaxime	32	64	R	R	-2.67985	mfdfa_qsd_ecoli_cefotaxime_20221129.bin	0.599361	0.992743	0.645821	0.398586	2.84929
1002b4	CTX170	RN-61	E. coli	cefotaxime	32	0.125	S	S	4.47263	mfdfa_qsd_ecoli_cefotaxime_20221129.bin	2.09428	0.993952	1.87286	0.457248	1.61258
1002b5	CTX172	RN-107	E. coli	cefotaxime	32	0.032	S	S	7.06623	mfdfa_qsd_ecoli_cefotaxime_20221129.bin	2.96332	1.01491	2.41269	0.860091	1.53338
1102a9	CTX169	BAA-2452	E. coli	cefotaxime	32	64	R	R	-4.3078	mfdfa_qsd_ecoli_cefotaxime_20221129.bin	0.311379	0.913189	0.458463	0.437031	1.47307
1102aa	CTX173	RN-91	E. coli	cefotaxime	32	32	R	R	-5.26639	mfdfa_qsd_ecoli_cefotaxime_20221129.bin	0.143331	0.909354	0.322876	0.366648	5.32369
150230	CTX169	BAA-2452	E. coli	cefotaxime	32	64	R	R	-7.71398	mfdfa_qsd_ecoli_cefotaxime_20221129.bin	0.136866	0.779518	0.220833	0.196573	0.898437
150231	CTX173	RN-91	E. coli	cefotaxime	32	32	R	R	-4.52881	mfdfa_qsd_ecoli_cefotaxime_20221129.bin	0.277584	0.975985	0.366303	0.446185	2.62001
16022f	CTX170	RN-61	E. coli	cefotaxime	32	0.125	S	S	1.02423	mfdfa_qsd_ecoli_cefotaxime_20221129.bin	1.12258	0.976432	1.05347	4.26188	1.73156
160230	CTX172	RN-107	E. coli	cefotaxime	32	0.032	S	S	1.77024	mfdfa_qsd_ecoli_cefotaxime_20221129.bin	1.15467	1.02267	1.1468	2.69323	1.57856
170210	CTX169	BAA-2452	E. coli	cefotaxime	32	64	R	R	-5.74119	mfdfa_qsd_ecoli_cefotaxime_20221129.bin	0.156228	0.958009	0.250711	0.215951	8.15629
170211	CTX173	RN-91	E. coli	cefotaxime	32	32	R	R	-4.88455	mfdfa_qsd_ecoli_cefotaxime_20221129.bin	0.219406	0.958643	0.323774	0.388272	0.184312
18006a	CTX171	IHMA-2194881	E. coli	cefotaxime	32	96	R	R	-3.39884	mfdfa_qsd_ecoli_cefotaxime_20221129.bin	0.226893	0.986207	0.441473	0.415036	3.26572
1901a4	CTX175	RN-49	E. coli	cefotaxime	32	0.023	S	S	8.79368	mfdfa_qsd_ecoli_cefotaxime_20221129.bin	3.85128	1.02631	2.83347	2.74993	0.921124
200183	CTX175	RN-49	E. coli	cefotaxime	32	0.023	S	S	4.08486	mfdfa_qsd_ecoli_cefotaxime_20221129.bin	1.47154	1.16275	1.39339	1.29868	0.843299
220150	CTX175	RN-49	E. coli	cefotaxime	32	0.023	S	S	4.60857	mfdfa_qsd_ecoli_cefotaxime_20221129.bin	1.74114	1.09958	1.62135	1.01351	1.51598
320037	CTX171	IHMA-2194881	E. coli	cefotaxime	32	96	R	R	-6.41053	mfdfa_qsd_ecoli_cefotaxime_20221129.bin	0.0989675	0.872974	0.256379	0.367838	12.0592
330037	CTX171	IHMA-2194881	E. coli	cefotaxime	32	96	R	R	-4.71891	mfdfa_qsd_ecoli_cefotaxime_20221129.bin	0.128712	0.941412	0.317649	0.613055	2.37178
330038	CTX174	IHMA-2223243	E. coli	cefotaxime	32	0.5	S	S	0.676293	mfdfa_qsd_ecoli_cefotaxime_20221129.bin	0.846267	1.10453	0.88186	1.88593	3.42904
37001d	CTX170	RN-61	E. coli	cefotaxime	32	0.125	S	S	3.83579	mfdfa_qsd_ecoli_cefotaxime_20221129.bin	1.60924	1.01471	1.59398	0.803049	2.57449
37001e	CTX172	RN-107	E. coli	cefotaxime	32	0.032	S	S	7.34098	mfdfa_qsd_ecoli_cefotaxime_20221129.bin	2.03183	1.05538	2.03058	0.897811	1.58041
1002c3	CTX176	RN-254	E. coli	cefotaxime	32	0.125	S	S	1.12336	mfdfa_qsd_ecoli_cefotaxime_20221129.bin	1.49696	0.898594	1.3678	2.22805	3.57082
37002c	CTX176	RN-254	E. coli	cefotaxime	32	0.125	S	S	10.108	mfdfa_qsd_ecoli_cefotaxime_20221129.bin	3.14698	1.2063	2.43629	4.48373	1.98708
1002c5	CTX182	B5	E. coli	cefotaxime	32	64	R	R	-5.66305	mfdfa_qsd_ecoli_cefotaxime_20221129.bin	0.165387	0.946474	0.25075	0.342699	1.95314
1102b9	CTX179	B3	E. coli	cefotaxime	32	64	R	R	-5.26768	mfdfa_qsd_ecoli_cefotaxime_20221129.bin	0.184078	0.920358	0.347238	0.585821	15.2728
1102ba	CTX183	RN-15	E. coli	cefotaxime	32	0.064	S	R	-0.243367	mfdfa_qsd_ecoli_cefotaxime_20221129.bin	1.08357	0.933252	1.11063	1.28032	13.3525
150240	CTX179	B3	E. coli	cefotaxime	32	64	R	R	-4.94281	mfdfa_qsd_ecoli_cefotaxime_20221129.bin	0.170777	0.983328	0.275146	0.591096	2.94839
150241	CTX183	RN-15	E. coli	cefotaxime	32	0.064	S	S	1.07093	mfdfa_qsd_ecoli_cefotaxime_20221129.bin	1.09237	1.04766	1.09346	1.22859	2.90821
160240	CTX182	B5	E. coli	cefotaxime	32	64	R	R	-4.63808	mfdfa_qsd_ecoli_cefotaxime_20221129.bin	0.247628	0.990001	0.331461	0.375567	1.86815
170220	CTX179	B3	E. coli	cefotaxime	32	64	R	R	-4.62822	mfdfa_qsd_ecoli_cefotaxime_20221129.bin	0.176092	0.972959	0.321406	0.685081	6.2265
170221	CTX183	RN-15	E. coli	cefotaxime	32	0.064	S	S	5.69696	mfdfa_qsd_ecoli_cefotaxime_20221129.bin	1.89427	1.07932	1.74662	2.55964	3.35953
34001e	CTX184	B1	E. coli	cefotaxime	32	96	R	R	-1.88177	mfdfa_qsd_ecoli_cefotaxime_20221129.bin	0.387474	0.960916	0.651841	0.567301	0.019161
35001e	CTX184	B1	E. coli	cefotaxime	32	96	R	R	-3.27935	mfdfa_qsd_ecoli_cefotaxime_20221129.bin	0.464377	0.937097	0.569259	1.19463	5.00796
360020	CTX184	B1	E. coli	cefotaxime	32	96	R	R	-2.85615	mfdfa_qsd_ecoli_cefotaxime_20221129.bin	0.410005	0.970045	0.551004	0.903549	0.0436937
37002e	CTX182	B5	E. coli	cefotaxime	32	64	R	R	-4.63408	mfdfa_qsd_ecoli_cefotaxime_20221129.bin	0.224371	0.930067	0.364753	0.785548	1.36612
n9c4d1	CTX188	NA-015	E. coli	cefotaxime	32	0.25	S	R	-1.70844	mfdfa_qsd_ecoli_cefotaxime_20221129.bin	0.550499	1.06275	0.661848	0.375666	8.38998
1102bc	CTX187	RN-240	E. coli	cefotaxime	32	0.064	S	S	2.20888	mfdfa_qsd_ecoli_cefotaxime_20221129.bin	1.6034	0.869198	1.44767	4.59818	3.71527
150243	CTX187	RN-240	E. coli	cefotaxime	32	0.064	S	S	0.113998	mfdfa_qsd_ecoli_cefotaxime_20221129.bin	1.02642	1.01716	1.023	0.750582	0.722802
n037bc	CTX188	NA-015	E. coli	cefotaxime	32	0.25	S	S	2.33546	mfdfa_qsd_ecoli_cefotaxime_20221129.bin	0.685226	1.32092	0.779748	2.23339	16.771
170223	CTX187	RN-240	E. coli	cefotaxime	32	0.064	S	R	-0.80328	mfdfa_qsd_ecoli_cefotaxime_20221129.bin	0.986089	1.01458	0.997556	1.13788	31.5554
34001f	CTX186	RN-230	E. coli	cefotaxime	32	0.5	S	S	10.0813	mfdfa_qsd_ecoli_cefotaxime_20221129.bin	3.62618	1.10339	2.72707	4.26988	0.448507
35001f	CTX186	RN-230	E. coli	cefotaxime	32	0.5	S	S	5.37655	mfdfa_qsd_ecoli_cefotaxime_20221129.bin	2.9526	0.93416	2.31957	1.23115	0.985181
360021	CTX186	RN-230	E. coli	cefotaxime	32	0.5	S	S	5.00906	mfdfa_qsd_ecoli_cefotaxime_20221129.bin	1.90826	1.25183	1.60734	1.07555	14.5675
nfde31	CTX188	NA-015	E. coli	cefotaxime	32	0.25	S	R	-2.67821	mfdfa_qsd_ecoli_cefotaxime_20221129.bin	0.469353	0.911775	0.645661	0.976614	0.307165
1002c8	CTX190	IHMA-2227874	E. coli	cefotaxime	32	4	R	S	4.18309	mfdfa_qsd_ecoli_cefotaxime_20221129.bin	1.46555	1.12458	1.35726	3.62617	3.58337
1102bd	CTX189	RN-257	E. coli	cefotaxime	32	0.047	S	S	3.67668	mfdfa_qsd_ecoli_cefotaxime_20221129.bin	2.00201	0.946671	1.76225	1.68968	0.744016
1102be	CTX191	IHMA-2331518	E. coli	cefotaxime	32	2	I	R	-4.67111	mfdfa_qsd_ecoli_cefotaxime_20221129.bin	0.220351	0.913881	0.387344	0.43108	0.729601
150244	CTX189	RN-257	E. coli	cefotaxime	32	0.047	S	S	2.23858	mfdfa_qsd_ecoli_cefotaxime_20221129.bin	1.2803	1.00681	1.2588	2.49554	0.589003
150245	CTX191	IHMA-2331518	E. coli	cefotaxime	32	2	I	R	-3.25467	mfdfa_qsd_ecoli_cefotaxime_20221129.bin	0.30145	1.05811	0.419746	0.00371486	0.0609526
160243	CTX190	IHMA-2227874	E. coli	cefotaxime	32	4	R	R	-1.98075	mfdfa_qsd_ecoli_cefotaxime_20221129.bin	1.20408	1.08047	1.19142	4.25406	174.883
170224	CTX189	RN-257	E. coli	cefotaxime	32	0.047	S	S	3.03672	mfdfa_qsd_ecoli_cefotaxime_20221129.bin	1.55446	0.994609	1.49009	1.55907	2.07647
170225	CTX191	IHMA-2331518	E. coli	cefotaxime	32	2	I	R	-3.86996	mfdfa_qsd_ecoli_cefotaxime_20221129.bin	0.138295	1.11238	0.236468	0.318422	0.659003
370031	CTX190	IHMA-2227874	E. coli	cefotaxime	32	4	R	R	-2.40788	mfdfa_qsd_ecoli_cefotaxime_20221129.bin	17.0768	0.95245	7.3177	2.61299	81.9776
1002ca	CTX192	S2	E. coli	cefotaxime	32	0.047	S	S	1.79087	mfdfa_qsd_ecoli_cefotaxime_20221129.bin	1.27623	0.98374	1.23193	2.6967	0.628507
150246	CTX193	RN-236	E. coli	cefotaxime	32	128	R	R	-3.96307	mfdfa_qsd_ecoli_cefotaxime_20221129.bin	0.241155	1.03377	0.348416	0.315132	1.58575
160245	CTX192	S2	E. coli	cefotaxime	32	0.047	S	S	3.15668	mfdfa_qsd_ecoli_cefotaxime_20221129.bin	1.53945	1.00067	1.43443	2.9376	1.11674
1901a5	CTX195	RN-117	E. coli	cefotaxime	32	32	R	R	-5.05766	mfdfa_qsd_ecoli_cefotaxime_20221129.bin	0.130691	0.927233	0.312149	0.398029	3.20292
200184	CTX195	RN-117	E. coli	cefotaxime	32	32	R	R	-4.89147	mfdfa_qsd_ecoli_cefotaxime_20221129.bin	0.170575	0.950515	0.317472	0.733008	6.86833
220151	CTX195	RN-117	E. coli	cefotaxime	32	32	R	R	-3.83131	mfdfa_qsd_ecoli_cefotaxime_20221129.bin	0.221936	0.987845	0.392179	0.419074	0.924811
340022	CTX194	RN-35	E. coli	cefotaxime	32	64	R	R	-6.53821	mfdfa_qsd_ecoli_cefotaxime_20221129.bin	0.085423	0.915288	0.216056	0.410603	19.1899
350022	CTX194	RN-35	E. coli	cefotaxime	32	64	R	R	-4.46018	mfdfa_qsd_ecoli_cefotaxime_20221129.bin	0.126573	0.945193	0.328048	0.748623	1.17129
360024	CTX194	RN-35	E. coli	cefotaxime	32	64	R	R	-4.05606	mfdfa_qsd_ecoli_cefotaxime_20221129.bin	0.201647	0.957483	0.38432	0.657619	0.772989
370033	CTX192	S2	E. coli	cefotaxime	32	0.047	S	S	6.30861	mfdfa_qsd_ecoli_cefotaxime_20221129.bin	2.63437	0.947421	2.25735	1.94	7.57967
1002cd	CTX200	RN-36	E. coli	cefotaxime	32	0.023	S	S	1.23696	mfdfa_qsd_ecoli_cefotaxime_20221129.bin	1.41956	0.94279	1.32144	1.52409	0.202463
1102c1	CTX199	RN-35	E. coli	cefotaxime	32	64	R	R	-6.67974	mfdfa_qsd_ecoli_cefotaxime_20221129.bin	0.181393	0.9405	0.38497	0.496045	81.2934
150248	CTX197	B9	E. coli	cefotaxime	32	12	R	R	-2.49475	mfdfa_qsd_ecoli_cefotaxime_20221129.bin	0.590961	0.959284	0.687378	0.451422	1.84594
150249	CTX199	RN-35	E. coli	cefotaxime	32	64	R	R	-5.44863	mfdfa_qsd_ecoli_cefotaxime_20221129.bin	0.171003	0.951066	0.260894	0.814856	5.8784
160248	CTX200	RN-36	E. coli	cefotaxime	32	0.023	S	S	0.476375	mfdfa_qsd_ecoli_cefotaxime_20221129.bin	1.0888	0.96134	1.15056	0.531108	3.30247
170228	CTX197	B9	E. coli	cefotaxime	32	12	R	R	-1.6994	mfdfa_qsd_ecoli_cefotaxime_20221129.bin	0.590307	1.00366	0.704006	0.718053	1.35842
170229	CTX199	RN-35	E. coli	cefotaxime	32	64	R	R	-4.12321	mfdfa_qsd_ecoli_cefotaxime_20221129.bin	0.201953	0.963873	0.383993	0.373577	1.2038
340024	CTX198	B6	E. coli	cefotaxime	32	96	R	R	-7.74201	mfdfa_qsd_ecoli_cefotaxime_20221129.bin	0.129845	0.849443	0.310788	0.405992	62.9531
350024	CTX198	B6	E. coli	cefotaxime	32	96	R	R	-2.22388	mfdfa_qsd_ecoli_cefotaxime_20221129.bin	0.355959	0.945185	0.618683	0.722908	0.219934
360025	CTX198	B6	E. coli	cefotaxime	32	96	R	R	-2.28193	mfdfa_qsd_ecoli_cefotaxime_20221129.bin	0.365098	0.965111	0.602978	0.651939	1.25478
370035	CTX200	RN-36	E. coli	cefotaxime	32	0.023	S	S	4.5963	mfdfa_qsd_ecoli_cefotaxime_20221129.bin	17.7285	1.26843	7.61654	4.01262	0.0322984
1002ce	CTX202	RN-52	E. coli	cefotaxime	32	0.047	S	S	3.21466	mfdfa_qsd_ecoli_cefotaxime_20221129.bin	1.73376	0.981604	1.62861	0.963812	8.13244
1102c2	CTX201	RN-37	E. coli	cefotaxime	32	0.032	S	S	3.82632	mfdfa_qsd_ecoli_cefotaxime_20221129.bin	1.87843	0.999127	1.68484	1.43418	0.575738
1102c3	CTX205	ETP-4	E. coli	cefotaxime	32	256	R	R	-5.93026	mfdfa_qsd_ecoli_cefotaxime_20221129.bin	0.301523	0.834433	0.363531	1.22122	4.28437
15024a	CTX201	RN-37	E. coli	cefotaxime	32	0.032	S	S	3.74276	mfdfa_qsd_ecoli_cefotaxime_20221129.bin	1.59741	1.07157	1.4783	3.06858	16.552
15024b	CTX205	ETP-4	E. coli	cefotaxime	32	256	R	R	-27.0162	mfdfa_qsd_ecoli_cefotaxime_20221129.bin	0.244056	0.866481	0.315346	2.95268	718.264
17022a	CTX201	RN-37	E. coli	cefotaxime	32	0.032	S	S	4.54525	mfdfa_qsd_ecoli_cefotaxime_20221129.bin	1.56847	1.10424	1.55942	0.53732	0.878382
17022b	CTX205	ETP-4	E. coli	cefotaxime	32	256	R	R	-4.94142	mfdfa_qsd_ecoli_cefotaxime_20221129.bin	0.198811	0.968165	0.275295	1.09192	0.418875
180079	CTX203	RN-55	E. coli	cefotaxime	32	48	R	R	-1.8159	mfdfa_qsd_ecoli_cefotaxime_20221129.bin	0.409113	1.00162	0.619662	0.769848	0.388705
18007a	CTX207	RN-23	E. coli	cefotaxime	32	0.016	S	S	7.11862	mfdfa_qsd_ecoli_cefotaxime_20221129.bin	3.73418	1.04178	2.68471	1.30275	4.28552
320046	CTX203	RN-55	E. coli	cefotaxime	32	48	R	R	-2.1978	mfdfa_qsd_ecoli_cefotaxime_20221129.bin	0.311985	0.963299	0.605506	0.217346	0.39236
320047	CTX207	RN-23	E. coli	cefotaxime	32	0.016	S	S	4.35695	mfdfa_qsd_ecoli_cefotaxime_20221129.bin	2.03198	1.06355	1.78914	1.03505	16.5659
330046	CTX203	RN-55	E. coli	cefotaxime	32	48	R	R	-4.41313	mfdfa_qsd_ecoli_cefotaxime_20221129.bin	0.167641	0.944284	0.358021	0.665889	3.18428
330047	CTX207	RN-23	E. coli	cefotaxime	32	0.016	S	S	5.19168	mfdfa_qsd_ecoli_cefotaxime_20221129.bin	1.95871	1.17002	1.72664	0.950353	13.7822
340025	CTX204	RN-59	E. coli	cefotaxime	32	0.19	S	S	5.10398	mfdfa_qsd_ecoli_cefotaxime_20221129.bin	3.27125	1.01796	2.38373	2.41012	33.6518
350025	CTX204	RN-59	E. coli	cefotaxime	32	0.19	S	S	2.6688	mfdfa_qsd_ecoli_cefotaxime_20221129.bin	2.27534	1.03132	1.72322	1.10778	2.91302
360026	CTX204	RN-59	E. coli	cefotaxime	32	0.19	S	S	4.86204	mfdfa_qsd_ecoli_cefotaxime_20221129.bin	5.6648	1.03986	3.21524	1.78034	1.53268
370036	CTX202	RN-52	E. coli	cefotaxime	32	0.047	S	S	11.3624	mfdfa_qsd_ecoli_cefotaxime_20221129.bin	6.52122	0.926207	4.21431	2.6965	0.729967
370037	CTX206	RN-01	E. coli	cefotaxime	32	0.75	S	S	3.1004	mfdfa_qsd_ecoli_cefotaxime_20221129.bin	11.849	1.02551	5.4821	2.14254	0.3262
1102c4	CTX208	IHMA-2183415	E. coli	cefotaxime	32	0.016	S	S	5.20884	mfdfa_qsd_ecoli_cefotaxime_20221129.bin	2.52152	1.00308	2.09185	1.30484	10.8396
1102c5	CTX211	IHMA-2183560	E. coli	cefotaxime	32	0.016	S	S	1.87371	mfdfa_qsd_ecoli_cefotaxime_20221129.bin	1.80189	0.852112	1.55046	3.35546	0.63574
15024d	CTX211	IHMA-2183560	E. coli	cefotaxime	32	0.016	S	S	5.58833	mfdfa_qsd_ecoli_cefotaxime_20221129.bin	2.07459	1.08233	1.8633	0.943865	2.52673
17022c	CTX208	IHMA-2183415	E. coli	cefotaxime	32	0.016	S	S	2.9413	mfdfa_qsd_ecoli_cefotaxime_20221129.bin	1.47305	1.08082	1.38438	0.992156	1.4521
17022d	CTX211	IHMA-2183560	E. coli	cefotaxime	32	0.016	S	S	4.78364	mfdfa_qsd_ecoli_cefotaxime_20221129.bin	2.60366	0.935642	2.08297	2.36027	0.3007
18007d	CTX213	IHMA-2205133	E. coli	cefotaxime	32	128	R	R	-2.55759	mfdfa_qsd_ecoli_cefotaxime_20221129.bin	0.467355	0.978538	0.572024	1.77267	4.60236
320049	CTX210	IHMA-2183445	E. coli	cefotaxime	32	0.047	S	S	3.76526	mfdfa_qsd_ecoli_cefotaxime_20221129.bin	1.83951	0.955974	1.69536	1.68681	0.0115659
32004a	CTX213	IHMA-2205133	E. coli	cefotaxime	32	128	R	R	-6.60117	mfdfa_qsd_ecoli_cefotaxime_20221129.bin	0.141765	0.811592	0.284114	0.403862	0.931307
330049	CTX210	IHMA-2183445	E. coli	cefotaxime	32	0.047	S	S	10.3299	mfdfa_qsd_ecoli_cefotaxime_20221129.bin	3.13233	1.11637	2.54251	4.29646	0.703044
33004a	CTX213	IHMA-2205133	E. coli	cefotaxime	32	128	R	R	-4.68381	mfdfa_qsd_ecoli_cefotaxime_20221129.bin	0.286622	0.920299	0.381793	1.43528	5.69329
340027	CTX209	IHMA-2183435	E. coli	cefotaxime	32	0.016	S	S	6.9625	mfdfa_qsd_ecoli_cefotaxime_20221129.bin	3.25512	1.16235	2.44677	1.62669	38.6104
340028	CTX212	IHMA-2194961	E. coli	cefotaxime	32	32	R	R	-1.69508	mfdfa_qsd_ecoli_cefotaxime_20221129.bin	0.423422	0.967499	0.670381	0.747719	0.314355
360028	CTX209	IHMA-2183435	E. coli	cefotaxime	32	0.016	S	S	7.47429	mfdfa_qsd_ecoli_cefotaxime_20221129.bin	5.73814	0.96134	3.55575	2.48433	10.5115
360029	CTX212	IHMA-2194961	E. coli	cefotaxime	32	32	R	R	-1.42551	mfdfa_qsd_ecoli_cefotaxime_20221129.bin	0.472087	0.982124	0.713531	0.729134	5.13001
370039	CTX209	IHMA-2183435	E. coli	cefotaxime	32	0.016	S	S	5.12532	mfdfa_qsd_ecoli_cefotaxime_20221129.bin	3.80503	0.938592	2.61577	1.47512	0.13881
37003a	CTX212	IHMA-2194961	E. coli	cefotaxime	32	32	R	R	-1.9741	mfdfa_qsd_ecoli_cefotaxime_20221129.bin	0.36207	0.969219	0.620625	0.696511	0.0718253
1102c6	CTX215	RYC-155	E. coli	cefotaxime	32	>256	R	R	-5.06763	mfdfa_qsd_ecoli_cefotaxime_20221129.bin	0.184664	0.929357	0.321463	0.53007	1.78939
1102c7	CTX217	RYC-048	E. coli	cefotaxime	32	48	R	R	-4.69786	mfdfa_qsd_ecoli_cefotaxime_20221129.bin	0.163964	1.03052	0.251674	0.537983	3.47182
15024e	CTX215	RYC-155	E. coli	cefotaxime	32	>256	R	R	-0.421183	mfdfa_qsd_ecoli_cefotaxime_20221129.bin	0.863263	1.02813	0.894146	1.35648	6.95407
15024f	CTX217	RYC-048	E. coli	cefotaxime	32	48	R	R	-4.4762	mfdfa_qsd_ecoli_cefotaxime_20221129.bin	0.284716	1.00059	0.385903	0.9797	22.9654
17022e	CTX215	RYC-155	E. coli	cefotaxime	32	>256	R	R	-3.25283	mfdfa_qsd_ecoli_cefotaxime_20221129.bin	0.296738	0.982039	0.473247	0.529582	0.146491
17022f	CTX217	RYC-048	E. coli	cefotaxime	32	48	R	R	-3.62188	mfdfa_qsd_ecoli_cefotaxime_20221129.bin	0.299835	1.01149	0.414822	0.474372	0.360427
18007e	CTX216	RYC-108	E. coli	cefotaxime	32	0.064	S	S	4.45214	mfdfa_qsd_ecoli_cefotaxime_20221129.bin	8.20849	0.931271	4.22353	3.3152	0.585182
32004b	CTX216	RYC-108	E. coli	cefotaxime	32	0.064	S	S	4.66751	mfdfa_qsd_ecoli_cefotaxime_20221129.bin	4.7378	0.987204	2.81948	3.49003	1.04516
33004b	CTX216	RYC-108	E. coli	cefotaxime	32	0.064	S	S	6.02746	mfdfa_qsd_ecoli_cefotaxime_20221129.bin	1.6598	1.24431	1.5683	1.1011	0.139522
340029	CTX214	IHMA-2232602	E. coli	cefotaxime	32	48	R	R	-4.90648	mfdfa_qsd_ecoli_cefotaxime_20221129.bin	0.274593	0.861207	0.476273	0.647189	17.0737
34002a	CTX218	RYC-042	E. coli	cefotaxime	32	0.064	S	S	5.86692	mfdfa_qsd_ecoli_cefotaxime_20221129.bin	4.31836	0.953865	2.72398	5.33903	0.234999
36002a	CTX214	IHMA-2232602	E. coli	cefotaxime	32	48	R	R	-5.00377	mfdfa_qsd_ecoli_cefotaxime_20221129.bin	0.28774	0.846048	0.428155	1.13462	2.27015
36002b	CTX218	RYC-042	E. coli	cefotaxime	32	0.064	S	S	1.08561	mfdfa_qsd_ecoli_cefotaxime_20221129.bin	1.20387	0.97348	1.20268	1.26194	0.174653
37003c	CTX218	RYC-042	E. coli	cefotaxime	32	0.064	S	S	0.95754	mfdfa_qsd_ecoli_cefotaxime_20221129.bin	1.40125	1.01384	1.23283	1.16219	0.213951
1002d0	CTX220	RYC-110	E. coli	cefotaxime	32	0.047	S	S	7.03298	mfdfa_qsd_ecoli_cefotaxime_20221129.bin	2.33583	0.996366	2.04203	4.57546	1.7869
1102c8	CTX221	RYC-059	E. coli	cefotaxime	32	16	R	R	-2.40322	mfdfa_qsd_ecoli_cefotaxime_20221129.bin	0.594352	0.905602	0.721675	1.2605	2.72285
16024b	CTX220	RYC-110	E. coli	cefotaxime	32	0.047	S	S	5.94093	mfdfa_qsd_ecoli_cefotaxime_20221129.bin	2.08642	1.05832	1.91518	1.24912	3.70543
34002b	CTX222	RYC-111	E. coli	cefotaxime	32	0.094	S	S	5.36192	mfdfa_qsd_ecoli_cefotaxime_20221129.bin	2.37089	1.16986	1.87783	0.715324	1.09975
350026	CTX222	RYC-111	E. coli	cefotaxime	32	0.094	S	S	1.68807	mfdfa_qsd_ecoli_cefotaxime_20221129.bin	1.31329	0.977216	1.30945	0.951	0.633141
36002c	CTX222	RYC-111	E. coli	cefotaxime	32	0.094	S	S	2.83963	mfdfa_qsd_ecoli_cefotaxime_20221129.bin	1.97519	1.01493	1.63549	1.13392	2.76546
37003d	CTX220	RYC-110	E. coli	cefotaxime	32	0.047	S	S	4.55914	mfdfa_qsd_ecoli_cefotaxime_20221129.bin	1.62456	1.16715	1.4557	2.30329	1.39655
1002d1	CTX224	RYC-010	E. coli	cefotaxime	32	0.064	S	S	2.5878	mfdfa_qsd_ecoli_cefotaxime_20221129.bin	1.43409	1.01214	1.39735	1.28435	2.80097
1102c9	CTX223	RYC-041	E. coli	cefotaxime	32	24	R	R	-4.45408	mfdfa_qsd_ecoli_cefotaxime_20221129.bin	0.276366	0.986287	0.391704	0.224834	10.1655
1102ca	CTX227	RYC-057	E. coli	cefotaxime	32	96	R	R	-4.66531	mfdfa_qsd_ecoli_cefotaxime_20221129.bin	0.198826	0.952617	0.329561	0.776757	1.18634
150251	CTX223	RYC-041	E. coli	cefotaxime	32	24	R	R	-2.14033	mfdfa_qsd_ecoli_cefotaxime_20221129.bin	0.696946	0.983665	0.731404	0.663766	2.68673
150252	CTX227	RYC-057	E. coli	cefotaxime	32	96	R	R	-1.59808	mfdfa_qsd_ecoli_cefotaxime_20221129.bin	0.664918	0.987925	0.790178	0.995427	16.7747
16024c	CTX224	RYC-010	E. coli	cefotaxime	32	0.064	S	S	1.19415	mfdfa_qsd_ecoli_cefotaxime_20221129.bin	1.22065	0.997751	1.21479	0.788951	0.79708
170231	CTX223	RYC-041	E. coli	cefotaxime	32	24	R	R	-2.50493	mfdfa_qsd_ecoli_cefotaxime_20221129.bin	0.570525	1.00099	0.643729	0.304142	2.1142
170232	CTX227	RYC-057	E. coli	cefotaxime	32	96	R	R	-2.47012	mfdfa_qsd_ecoli_cefotaxime_20221129.bin	0.468151	1.00345	0.584249	0.757698	1.06974
180080	CTX225	RYC-048	E. coli	cefotaxime	32	48	R	R	-4.88616	mfdfa_qsd_ecoli_cefotaxime_20221129.bin	0.154593	0.91124	0.351074	0.241611	0.462483
180081	CTX228	RYC-112	E. coli	cefotaxime	32	0.032	S	S	4.33889	mfdfa_qsd_ecoli_cefotaxime_20221129.bin	2.14149	1.03589	1.81129	1.05268	0.046005
32004d	CTX225	RYC-048	E. coli	cefotaxime	32	48	R	R	-4.78514	mfdfa_qsd_ecoli_cefotaxime_20221129.bin	0.102373	0.990338	0.26689	0.295429	2.98302
[truncated: 109 more rows]

## Sheet: CZA Model (Ecoli) 4h
exp_id	strain	species	antibiotic	test concentration (µgg/ml)	reference phenotype	SP1
[truncated: 23 more rows]

## Sheet: CZA Model 2h
exp_id	sample_id	strain	species	antibiotic	test concentration (µgg/ml)	mic (µg/ml)	reference phenotype	classified_as	score	model_name	SP1	SP2	SP3	SP4	SP5	SP6
[truncated: 118 more rows]

[truncated: 1 more sheets: CZA Model 2h Test]
