# Supplementary material for: Accurate and rapid antibiotic susceptibility testing using a machine learning-assisted nanomotion technology platform
Source: Nat Commun. 2024 Mar 18;15:2037. doi: 10.1038/s41467-024-46213-y (PMC10948838; doi:10.1038/s41467-024-46213-y)
Supplement: Supplementary file 7 — Source Data [file 41467_2024_46213_MOESM7_ESM.xlsx]

## Sheet: 1d
ATCC-25922									BAA-2452
time (min)	Blank Variance (V^2/V^2)	Blank Variance_median (V^2/V^2)	Medium Variance (V^2/V^2)	Medium Variance_median (V^2/V^2)	Drug Variance (V^2/V^2)	Drug Variance_median (V^2/V^2)			time (min)	Blank Variance (V^2/V^2)	Blank Variance_median (V^2/V^2)	Medium Variance (V^2/V^2)	Medium Variance_median (V^2/V^2)	Drug Variance (V^2/V^2)	Drug Variance_median (V^2/V^2)
0	1.69e-06	1.43e-06							0	8.57e-07	8.53e-07
0.166667	1.46e-06	1.42e-06							0.166667	8.48e-07	8.53e-07
0.333333	2.56e-06	1.41e-06							0.333333	8.47e-07	8.53e-07
0.5	1.43e-06	1.41e-06							0.5	8.39e-07	8.53e-07
0.666667	1.53e-06	1.4e-06							0.666667	8.45e-07	8.53e-07
0.833333	1.35e-06	1.41e-06							0.833333	8.66e-07	8.53e-07
1	1.34e-06	1.4e-06							1	8.52e-07	8.53e-07
1.16667	1.35e-06	1.39e-06							1.16667	8.88e-07	8.53e-07
1.33333	1.34e-06	1.4e-06							1.33333	8.55e-07	8.53e-07
1.5	1.62e-06	1.4e-06							1.5	8.56e-07	8.53e-07
1.66667	1.81e-06	1.39e-06							1.66667	8.51e-07	8.54e-07
1.83333	1.36e-06	1.38e-06							1.83333	8.44e-07	8.53e-07
2	1.56e-06	1.36e-06							2	8.54e-07	8.54e-07
2.16667	1.41e-06	1.36e-06							2.16667	8.44e-07	8.54e-07
2.33333	1.48e-06	1.36e-06							2.33333	8.5e-07	8.54e-07
2.5	1.5e-06	1.35e-06							2.5	8.8e-07	8.53e-07
2.66667	1.4e-06	1.35e-06							2.66667	8.49e-07	8.53e-07
2.83333	1.42e-06	1.35e-06							2.83333	8.52e-07	8.53e-07
3	1.35e-06	1.35e-06							3	8.41e-07	8.53e-07
3.16667	1.35e-06	1.35e-06							3.16667	8.55e-07	8.53e-07
3.33333	1.35e-06	1.35e-06							3.33333	8.46e-07	8.53e-07
3.5	1.35e-06	1.35e-06							3.5	8.44e-07	8.53e-07
3.66667	1.34e-06	1.35e-06							3.66667	8.55e-07	8.53e-07
3.83333	1.34e-06	1.35e-06							3.83333	8.53e-07	8.53e-07
4	1.34e-06	1.35e-06							4	8.55e-07	8.53e-07
4.16667	1.35e-06	1.35e-06							4.16667	8.57e-07	8.53e-07
4.33333	1.34e-06	1.35e-06							4.33333	8.46e-07	8.53e-07
4.5	1.35e-06	1.35e-06							4.5	8.57e-07	8.53e-07
4.66667	1.36e-06	1.35e-06							4.66667	8.56e-07	8.53e-07
4.83333	1.77e-06	1.35e-06							4.83333	8.66e-07	8.53e-07
5	1.33e-06	1.35e-06							5	1.19e-06	8.53e-07
5.16667	1.34e-06	1.35e-06							5.16667	8.52e-07	8.53e-07
5.33333	1.34e-06	1.35e-06							5.33333	8.53e-07	8.53e-07
5.5	1.34e-06	1.35e-06							5.5	8.55e-07	8.53e-07
5.66667	2.02e-06	1.35e-06							5.66667	8.61e-07	8.53e-07
5.83333	1.36e-06	1.35e-06							5.83333	8.53e-07	8.54e-07
6	1.35e-06	1.35e-06							6	8.53e-07	8.53e-07
6.16667	1.54e-06	1.35e-06							6.16667	8.54e-07	8.54e-07
6.33333	1.43e-06	1.35e-06							6.33333	8.59e-07	8.53e-07
6.5	1.34e-06	1.35e-06							6.5	8.54e-07	8.53e-07
6.66667	1.33e-06	1.35e-06							6.66667	8.52e-07	8.53e-07
6.83333	1.35e-06	1.35e-06							6.83333	8.56e-07	8.53e-07
7	1.34e-06	1.35e-06							7	8.54e-07	8.53e-07
7.16667	1.34e-06	1.35e-06							7.16667	8.5e-07	8.53e-07
7.33333	1.34e-06	1.35e-06							7.33333	8.51e-07	8.53e-07
7.5	1.47e-06	1.35e-06							7.5	8.44e-07	8.54e-07
7.66667	1.35e-06	1.35e-06							7.66667	8.44e-07	8.53e-07
7.83333	1.4e-06	1.35e-06							7.83333	8.33e-07	8.54e-07
8	1.34e-06	1.35e-06							8	8.37e-07	8.54e-07
8.16667			0.00018726	8.2e-05					8.16667	8.36e-07	8.54e-07
8.33333			0.00021388	8.15e-05					8.33333	8.36e-07	8.54e-07
8.5			0.00017836	8.02e-05					8.5	8.47e-07	8.54e-07
8.66667			0.00010871	8.15e-05					8.66667	8.75e-07	8.54e-07
8.83333			0.0002441	8.02e-05					8.83333	8.63e-07	8.54e-07
9			0.00022746	7.9e-05					9	8.73e-07	8.54e-07
9.16667			0.00025177	7.33e-05					9.16667	8.96e-07	8.54e-07
9.33333			0.00011402	6.77e-05					9.33333	8.51e-07	8.54e-07
9.5			0.00010506	6.87e-05					9.5	8.59e-07	8.54e-07
9.66667			0.00012822	6.97e-05					9.66667	8.54e-07	8.54e-07
9.66667			5.47e-05	6.87e-05					9.66667			2.79e-05	2.86e-05
9.83333			0.00014214	6.77e-05					9.83333			2.47e-05	2.89e-05
10			5.58e-05	6.53e-05					10			1.07e-05	2.86e-05
10.1667			5.27e-05	6.3e-05					10.1667			2.75e-05	2.84e-05
10.3333			0.00013089	6.18e-05					10.3333			3.58e-05	2.83e-05
10.5			0.00028409	6.06e-05					10.5			6.83e-05	2.84e-05
10.6667			7.9e-05	6.01e-05					10.6667			5.44e-05	2.86e-05
10.8333			6.06e-05	5.95e-05					10.8333			3.76e-05	2.89e-05
11			3.84e-05	5.76e-05					11			2.82e-05	2.89e-05
11.1667			6.3e-05	5.58e-05					11.1667			1.18e-05	2.89e-05
11.3333			8.72e-05	5.52e-05					11.3333			7.76e-05	2.89e-05
11.5			5.38e-05	5.47e-05					11.5			1.52e-05	2.9e-05
11.6667			2.34e-05	5.46e-05					11.6667			0.00012087	2.95e-05
11.8333			5.12e-05	5.44e-05					11.8333			2.89e-05	3.01e-05
12			6.77e-05	5.41e-05					12			5.59e-05	3.09e-05
12.1667			3.34e-05	5.38e-05					12.1667			4.62e-05	3.01e-05
12.3333			8.15e-05	5.32e-05					12.3333			0.00014101	3.09e-05
12.5			2.87e-05	5.27e-05					12.5			0.00012093	3.16e-05
12.6667			8.24e-05	5.19e-05					12.6667			4.07e-05	3.09e-05
12.8333			4.64e-05	5.12e-05					12.8333			2.38e-05	3.01e-05
13			2.52e-05	5.19e-05					13			0.00011378	2.95e-05
13.1667			5.44e-05	5.19e-05					13.1667			2.52e-05	2.9e-05
13.3333			0.00010764	5.09e-05					13.3333			2.64e-05	2.89e-05
13.5			4.19e-05	5.03e-05					13.5			1.66e-05	2.89e-05
13.6667			5.95e-05	4.99e-05					13.6667			1.94e-05	2.86e-05
13.8333			4.33e-05	4.82e-05					13.8333			4.83e-05	2.84e-05
14			3.6e-05	4.6e-05					14			2.32e-05	2.83e-05
14.1667			6.97e-05	4.45e-05					14.1667			2.08e-05	2.84e-05
14.3333			7.76e-05	4.35e-05					14.3333			2.84e-05	2.86e-05
14.5			4.55e-05	4.27e-05					14.5			3.75e-05	2.84e-05
14.6667			3.35e-05	4.2e-05					14.6667			3.16e-05	2.83e-05
14.8333			2.02e-05	4.02e-05					14.8333			2.43e-05	2.83e-05
15			2.3e-05	3.72e-05					15			2.58e-05	2.83e-05
15.1667			1.74e-05	3.56e-05					15.1667			8.15e-06	2.83e-05
15.3333			3.16e-05	3.43e-05					15.3333			4.17e-05	2.83e-05
15.5			1.31e-05	3.43e-05					15.5			5.51e-05	2.77e-05
15.6667			4.99e-05	3.34e-05					15.6667			5.54e-05	2.68e-05
15.8333			7.04e-06	3.25e-05					15.8333			2.9e-05	2.61e-05
16			2.36e-05	3.25e-05					16			2.02e-05	2.55e-05
16.1667			1.72e-05	3.07e-05					16.1667			3.17e-05	2.48e-05
16.3333			7.22e-06	2.93e-05					16.3333			3.01e-05	2.55e-05
16.5			2.47e-05	2.85e-05					16.5			3.8e-05	2.48e-05
16.6667			3.52e-05	2.85e-05					16.6667			4.15e-05	2.48e-05
16.8333			4.36e-05	2.93e-05					16.8333			4.22e-05	2.41e-05
17			1.94e-05	2.85e-05					17			1.47e-05	2.35e-05
17.1667			2.82e-05	2.85e-05					17.1667			7.95e-05	2.3e-05
17.3333			5.06e-05	2.85e-05					17.3333			5.62e-05	2.3e-05
17.5			1.41e-05	2.77e-05					17.5			1.85e-05	2.3e-05
17.6667			5e-05	2.66e-05					17.6667			2.72e-05	2.3e-05
17.8333			5.68e-05	2.6e-05					17.8333			2.22e-05	2.3e-05
18			6.37e-05	2.6e-05					18			2.06e-05	2.3e-05
18.1667			2.3e-05	2.66e-05					18.1667			1.56e-05	2.3e-05
18.3333			1.25e-05	2.66e-05					18.3333			1.53e-05	2.25e-05
18.5			4.22e-05	2.6e-05					18.5			9.9e-06	2.2e-05
18.6667			2.16e-05	2.57e-05					18.6667			1.57e-05	2.25e-05
18.8333			2.61e-05	2.54e-05					18.8333			1.1e-05	2.3e-05
19			1.43e-05	2.5e-05					19			2.98e-05	2.3e-05
19.1667			1.61e-05	2.5e-05					19.1667			3.75e-05	2.36e-05
19.3333			2.99e-05	2.5e-05					19.3333			9.99e-06	2.51e-05
19.5			1.91e-05	2.5e-05					19.5			1.51e-05	2.36e-05
19.6667			1.71e-05	2.5e-05					19.6667			6e-06	2.36e-05
19.8333			1.18e-05	2.43e-05					19.8333			1.51e-05	2.36e-05
20			2.71e-05	2.43e-05					20			7.12e-06	2.42e-05
20.1667			2e-05	2.5e-05					20.1667			9.76e-06	2.42e-05
20.3333			5.88e-05	2.54e-05					20.3333			3.59e-06	2.64e-05
20.5			2.56e-05	2.54e-05					20.5			1.76e-05	2.64e-05
20.6667			8.27e-06	2.57e-05					20.6667			7.4e-06	2.5e-05
20.8333			4.79e-05	2.57e-05					20.8333			2.29e-05	2.37e-05
21			2.59e-05	2.57e-05					21			2.18e-05	2.25e-05
21.1667			2.1e-05	2.6e-05					21.1667			3.95e-05	2.37e-05
21.3333			2.52e-05	2.66e-05					21.3333			1.46e-05	2.25e-05
21.5			0.00010395	2.71e-05					21.5			2.15e-06	2.2e-05
21.6667			3.16e-05	2.77e-05					21.6667			1.04e-05	2.2e-05
21.8333			1.54e-05	2.77e-05					21.8333			1.23e-05	2.12e-05
22			0.00045145	2.77e-05					22			1.14e-05	2e-05
22.1667			9.93e-05	2.91e-05					22.1667			2.99e-05	2.12e-05
22.3333			1.03e-05	3.08e-05					22.3333			0.0001639	2.12e-05
22.5			8.57e-06	3.08e-05					22.5			7.83e-05	2.12e-05
22.6667			1.59e-05	3.23e-05					22.6667			0.00012524	2.2e-05
22.8333			7.26e-05	3.23e-05					22.8333			0.00012177	2.2e-05
23			6.37e-05	3.23e-05					23			5.06e-05	2.12e-05
23.1667			7.69e-05	3.23e-05					23.1667			1.94e-05	2.23e-05
23.3333			9.06e-06	3.23e-05					23.3333			9.09e-06	2.32e-05
23.5			1.32e-05	3.33e-05					23.5			6.36e-05	2.39e-05
23.6667			1.23e-05	3.23e-05					23.6667			6.18e-05	2.39e-05
23.8333			2.34e-05	3.23e-05					23.8333			4.14e-05	2.44e-05
24			5.75e-05	3.23e-05					24			0.00024432	2.5e-05
24.1667			2.7e-05	3.23e-05					24.1667			0.00146968	2.44e-05
24.3333			8.73e-05	3.33e-05					24.3333			1.66e-05	2.39e-05
24.5			4.4e-05	3.37e-05					24.5			2.94e-05	2.39e-05
24.6667			2.38e-05	3.52e-05					24.6667			2.56e-05	2.39e-05
24.8333			1.94e-05	3.71e-05					24.8333			3.85e-05	2.39e-05
25			0.00018885	4.09e-05					25			3.64e-05	2.39e-05
25.1667			0.0002104	4.45e-05					25.1667			6.36e-05	2.44e-05
25.3333			0.00020818	4.64e-05					25.3333			3.46e-05	2.44e-05
25.5			3.36e-05	4.64e-05					25.5			2.45e-05	2.5e-05
25.6667			0.00027429	4.83e-05					25.6667			5.27e-06	2.72e-05
25.8333			2.02e-05	4.83e-05					25.8333			1.27e-05	2.72e-05
26			0.00034252	4.89e-05					26			4.45e-05	2.91e-05
26.1667			3.65e-05	5.06e-05					26.1667			3.3e-06	2.97e-05
26.3333			0.00033205	5.48e-05					26.3333			1.01e-05	2.97e-05
26.5			3.38e-05	5.48e-05					26.5			3.37e-05	2.97e-05
26.6667			0.00037446	5.48e-05					26.6667			6.34e-06	3.06e-05
26.8333			0.00024168	5.92e-05					26.8333			7.4e-06	3.06e-05
27			0.00042205	5.92e-05					27			2.43e-05	3.21e-05
27.1667			4.49e-05	5.92e-05					27.1667			5.75e-05	3.21e-05
27.3333			7.46e-05	5.48e-05					27.3333			4.15e-05	3.34e-05
27.5			3.3e-05	5.48e-05					27.5			5.51e-05	3.21e-05
27.6667			3.78e-05	5.48e-05					27.6667			3.52e-05	3.04e-05
27.8333			8.18e-05	5.58e-05					27.8333			1.54e-05	3.04e-05
28			4.9e-05	5.31e-05					28			2.36e-05	2.91e-05
28.1667			6.25e-06	5.06e-05					28.1667			4.08e-05	2.91e-05
28.3333			8.52e-05	4.89e-05					28.3333			2.89e-05	3.04e-05
28.5			1.32e-05	4.95e-05					28.5			1.21e-05	3.04e-05
28.6667			2.35e-05	5.11e-05					28.6667			3.3e-05	2.94e-05
28.8333			1.93e-05	5.11e-05					28.8333			7.44e-05	2.94e-05
29			2.17e-05	5.11e-05					29			6.21e-06	2.91e-05
29.1667			6.09e-05	5.11e-05					29.1667			1.06e-05	2.87e-05
29.3333			5.21e-05	5.11e-05					29.3333			4.59e-06	2.84e-05
29.5			4.87e-05	5.11e-05					29.5			6.59e-06	2.84e-05
29.6667			0.00013265	5.31e-05					29.6667			1.31e-05	2.69e-05
29.8333			0.00018864	5.31e-05					29.8333			3.66e-06	2.64e-05
30			8.51e-05	5.33e-05					30			3.54e-05	2.44e-05
30.1667			0.00014781	5.33e-05					30.1667			1.91e-05	2.44e-05
30.3333			0.00071242	5.23e-05					30.3333			3.49e-05	2.41e-05
30.5			0.00012312	5.23e-05					30.5			4.23e-05	2.41e-05
30.6667			4.13e-05	5.33e-05					30.6667			2.31e-05	2.37e-05
30.8333			0.00020501	5.33e-05					30.8333			5.33e-05	2.37e-05
31			0.00023771	5.46e-05					31			3.58e-05	2.41e-05
31.1667			7.85e-05	5.46e-05					31.1667			4.06e-05	2.37e-05
31.3333			1.53e-05	5.58e-05					31.3333			2.39e-05	2.37e-05
31.5			0.00022114	5.58e-05					31.5			3.13e-05	2.37e-05
31.6667			0.00215322	5.58e-05					31.6667			1.75e-05	2.34e-05
31.8333			3.61e-05	5.46e-05					31.8333			6e-05	2.34e-05
32			0.00015529	5.46e-05					32			2.2e-05	2.34e-05
32.1667			4.04e-05	5.46e-05					32.1667			5.12e-05	2.31e-05
32.3333			1.36e-05	5.58e-05					32.3333			7.78e-06	2.31e-05
32.5			1.9e-05	5.46e-05					32.5			1.04e-05	2.26e-05
32.6667			5.41e-05	5.46e-05					32.6667			7.96e-05	2.25e-05
32.8333			3.73e-05	5.58e-05					32.8333			2.86e-05	2.13e-05
33			4.56e-05	5.58e-05					33			9.88e-05	2.13e-05
33.1667			3.59e-05	5.88e-05					33.1667			4.83e-05	1.98e-05
33.3333			5e-05	6.18e-05					33.3333			1.75e-05	1.98e-05
33.5			5.51e-05	6.18e-05					33.5			2.95e-05	1.83e-05
33.6667			2.42e-05	6.74e-05					33.6667			3.63e-05	1.98e-05
33.8333			2.48e-05	7.31e-05					33.8333			2.82e-05	1.98e-05
34			9.56e-05	7.63e-05					34			1.53e-05	1.83e-05
34.1667			3.72e-05	7.63e-05					34.1667			1.21e-05	1.98e-05
34.3333			0.00025594	7.63e-05					34.3333			2.32e-05	2.13e-05
34.5			8.24e-05	7.63e-05					34.5			1e-05	2.25e-05
34.6667			2.7e-05	7.63e-05					34.6667			8e-06	2.3e-05
34.8333			5.24e-05	7.31e-05					34.8333			1.41e-05	2.31e-05
35			5.66e-05	7.31e-05					35			4.8e-05	2.31e-05
35.1667			4.43e-05	7.31e-05					35.1667			1.7e-05	2.3e-05
35.3333			6.27e-05	7.31e-05					35.3333			2.91e-05	2.3e-05
35.5			0.00012225	7.31e-05					35.5			2.06e-05	2.25e-05
35.6667			0.00012763	7.31e-05					35.6667			1.04e-05	2.13e-05
35.8333			0.00017628	7.63e-05					35.8333			4.42e-05	2.09e-05
36			0.00013946	7.63e-05					36			8.05e-06	2.09e-05
36.1667			9.74e-05	7.63e-05					36.1667			1.15e-05	1.99e-05
36.3333			0.00015974	7.83e-05					36.3333			9.61e-06	1.97e-05
36.5			4.18e-05	8.9e-05					36.5			1.63e-05	1.97e-05
36.6667			3.1e-05	8.9e-05					36.6667			1.05e-05	1.84e-05
36.8333			0.00024784	8.9e-05					36.8333			7.23e-06	1.84e-05
37			0.00021492	9.65e-05					37			1.34e-05	1.74e-05
37.1667			7.21e-05	9.65e-05					37.1667			4.73e-05	1.73e-05
37.3333			5.23e-05	0.00010348					37.3333			6.99e-06	1.72e-05
37.5			4.71e-05	0.00010367					37.5			2.29e-05	1.72e-05
37.6667			0.0001658	0.00011094					37.6667			1.21e-05	1.73e-05
37.8333			0.00015203	0.00011522					37.8333			1.41e-05	1.72e-05
38			0.00018621	0.00012017					38			1.49e-05	1.67e-05
38.1667			0.00011809	0.00012494					38.1667			2.34e-05	1.58e-05
38.3333			0.00029402	0.00012494					38.3333			1.21e-05	1.58e-05
38.5			0.00011235	0.00013149					38.5			5.3e-05	1.58e-05
38.6667			7.42e-05	0.00013741					38.6667			4.94e-05	1.58e-05
38.8333			0.0001594	0.00014294					38.8333			1.2e-05	1.58e-05
39			4.29e-05	0.00014294					39			2.73e-05	1.58e-05
39.1667			7.02e-05	0.0001477					39.1667			4.96e-05	1.56e-05
39.3333			6.3e-05	0.0001505					39.3333			2.47e-05	1.56e-05
39.5			6.18e-05	0.0001505					39.5			6.26e-05	1.56e-05
39.6667			2.39e-05	0.00015571					39.6667			9e-05	1.56e-05
39.8333			0.00014642	0.00015957					39.8333			1.92e-05	1.56e-05
40			0.00026693	0.00016093					40			1.73e-05	1.63e-05
40.1667			0.00014898	0.0001637					40.1667			9.07e-06	1.63e-05
40.3333			0.00026214	0.0001637					40.3333			4.67e-06	1.57e-05
40.5			0.00051548	0.00016554					40.5			9.09e-06	1.57e-05
40.6667			0.0010151	0.00017104					40.6667			2.12e-05	1.57e-05
40.8333			0.00030163	0.00018125					40.8333			4.41e-05	1.63e-05
41			0.00020273	0.00019447					41			9.57e-06	1.63e-05
41.1667			0.00026249	0.00020883					41.1667			2.02e-05	1.68e-05
41.3333			0.00016212	0.00021777					41.3333			5.16e-05	1.68e-05
41.5			0.00028224	0.00023424					41.5			9.92e-06	1.68e-05
41.6667			0.00010954	0.00023424					41.6667			1.73e-05	1.73e-05
41.8333			0.00073054	0.00023424					41.8333			1.19e-05	1.73e-05
42			0.00054703	0.00023498					42			3.1e-06	1.73e-05
42.1667			0.00032322	0.00023498					42.1667			5.83e-06	1.73e-05
42.3333			9.78e-05	0.00025261					42.3333			1.45e-05	1.68e-05
42.5			0.00061181	0.00025901					42.5			3.22e-05	1.73e-05
42.6667			0.00016529	0.00025901					42.6667			5.98e-06	1.68e-05
42.8333			0.00033281	0.00026231					42.8333			4.93e-06	1.73e-05
43			0.00028672	0.00026471					43			6.47e-06	1.73e-05
43.1667			5.33e-05	0.00026471					43.1667			1.63e-05	1.73e-05
43.3333			0.00013536	0.00027459					43.3333			2.35e-05	1.72e-05
43.5			0.00024933	0.00026471					43.5			3.04e-05	1.72e-05
43.6667			0.00025589	0.00027459					43.6667			6.92e-05	1.68e-05
43.8333			0.00013711	0.00028448					43.8333			5e-05	1.61e-05
44			0.00045864	0.00029418					44			1.24e-05	1.61e-05
44.1667			0.00035059	0.00031243					44.1667			1.11e-05	1.61e-05
44.3333			0.00258974	0.00032365					44.3333			7.75e-05	1.61e-05
44.5			0.001703	0.00032365					44.5			1.43e-05	1.55e-05
44.6667			0.00022063	0.00032816					44.6667			1.34e-05	1.55e-05
44.8333			0.00043495	0.00033252					44.8333			1.72e-05	1.51e-05
45			0.00036884	0.00033297					45			2.02e-05	1.51e-05
45.1667			8.44e-05	0.00034186					45.1667			1.5e-05	1.51e-05
45.3333			0.00068798	0.00034339					45.3333			4.07e-05	1.51e-05
45.5			0.00037056	0.00035453					45.5			4.5e-05	1.51e-05
45.6667			0.00061732	0.00034339					45.6667			5.3e-05	1.51e-05
45.8333			0.00066043	0.00033467					45.8333			2.31e-05	1.47e-05
46			0.00103263	0.00034339					46			2.62e-05	1.44e-05
46.1667			0.00172058	0.00035453					46.1667			1.52e-05	1.47e-05
46.3333			0.00074046	0.00036366					46.3333			2.8e-06	1.44e-05
46.5			0.00020719	0.0003697					46.5			2.6e-05	1.44e-05
46.6667			0.00020908	0.0003714					46.6667			9.75e-06	1.47e-05
46.8333			0.00096951	0.00038069					46.8333			1.59e-05	1.47e-05
47			0.00020289	0.00038069					47			1.26e-05	1.51e-05
47.1667			0.0004577	0.00038069					47.1667			6.33e-06	1.55e-05
47.3333			0.00046543	0.00041204					47.3333			2.04e-05	1.61e-05
47.5			8.25e-05	0.00044633					47.5			9.62e-06	1.65e-05
47.6667			0.00032408	0.00041204					47.6667			2.24e-05	1.61e-05
47.8333			0.00037225	0.00044633					47.8333			1.72e-05	1.61e-05
48			0.00023378	0.00044633					48			9.76e-06	1.65e-05
48.1667			0.00033223	0.00044633					48.1667			3.3e-06	1.65e-05
48.3333			0.00025443	0.00044633					48.3333			7.42e-06	1.69e-05
48.5			0.00033314	0.00044633					48.5			1.32e-05	1.63e-05
48.6667			0.00112817	0.00044633					48.6667			5.29e-06	1.55e-05
48.8333			0.0004899	0.00044633					48.8333			1.16e-05	1.51e-05
49			0.00075516	0.00044633					49			2.26e-05	1.51e-05
49.1667			0.00068066	0.00041204					49.1667			6.17e-05	1.55e-05
49.3333			0.00032076	0.00041204					49.3333			6.97e-06	1.63e-05
49.5			0.00069702	0.00038069					49.5			2.65e-05	1.63e-05
49.6667			0.00035848	0.0003714					49.6667			5.84e-06	1.69e-05
49.8333			0.00060137	0.0003714					49.8333			2.01e-05	1.71e-05
50			0.00051219	0.0003697					50			1.72e-05	1.69e-05
50.1667			0.0003362	0.00036956					50.1667			1.44e-05	1.63e-05
50.3333			0.00123692	0.00036956					50.3333			6.92e-06	1.63e-05
50.5			0.000266	0.00036352					50.5			3.87e-06	1.63e-05
50.6667			0.00016183	0.00035101					50.6667			6.97e-06	1.63e-05
50.8333			0.00137915	0.00033987					50.8333			5.06e-06	1.63e-05
51			0.00038913	0.00033467					51			3.9e-05	1.63e-05
51.1667			0.00081801	0.00033268					51.1667			8.37e-06	1.63e-05
51.3333			0.00071695	0.00032926					51.3333			2.11e-05	1.69e-05
51.5			0.00060396	0.00032519					51.5			2.57e-05	1.71e-05
51.6667			0.00075168	0.00032519					51.6667			2.13e-05	1.71e-05
51.8333			0.0004972	0.00032519					51.8333			1.7e-05	1.72e-05
52			0.00114339	0.00032242					52			4.36e-05	1.86e-05
52.1667			0.00046336	0.00032242					52.1667			1.67e-05	2e-05
52.3333			0.00119778	0.00029338					52.3333			2.53e-05	2.03e-05
52.5			0.00014856	0.00026021					52.5			1.36e-05	2.06e-05
52.6667			0.0007278	0.00026021					52.6667			6.42e-06	2.12e-05
52.8333			0.00036856	0.00024411					52.8333			3.31e-05	2.12e-05
53			0.00014929	0.00021768					53			1.35e-05	2.13e-05
53.1667			0.00034354	0.00022213					53.1667			2.13e-05	2.2e-05
53.3333			8.99e-05	0.00018943					53.3333			1.29e-05	2.28e-05
53.5			0.00012405	0.00017115					53.5			1.11e-05	2.33e-05
53.6667			0.0001773	0.00016342					53.6667			8.49e-06	2.36e-05
53.8333			0.00016501	0.00015556					53.8333			5.29e-05	2.42e-05
54			0.00032629	0.00014893					54			2.7e-05	2.5e-05
54.1667			1.01e-05	0.00014238					54.1667			0.00023939	2.55e-05
54.3333			7.92e-06	0.00013012					54.3333			2.31e-05	2.55e-05
54.5			7.6e-06	0.00013012					54.5			1.99e-05	2.59e-05
54.6667			2.74e-05	0.00011585					54.6667			2.35e-05	2.59e-05
54.8333			9.58e-05	0.00011423					54.8333			1.34e-05	2.65e-05
55			0.00010765	0.00010519					55			1.33e-05	3.01e-05
55.1667			9.51e-05	0.00010495					55.1667			1.25e-05	3.44e-05
55.3333			3.6e-05	9.93e-05					55.3333			2.6e-05	3.64e-05
55.5			0.00020157	9.93e-05					55.5			0.00012509	3.64e-05
55.6667			2.36e-05	9.55e-05					55.6667			4.85e-05	3.64e-05
55.8333			3.73e-05	9.25e-05					55.8333			4.98e-05	3.79e-05
56			0.00010274	8.25e-05					56			2.37e-05	3.88e-05
56.1667			1.26e-05	8.25e-05					56.1667			3.56e-05	3.93e-05
56.3333			3.7e-05	7.37e-05					56.3333			5.64e-05	4.07e-05
56.5			0.0001362	7.37e-05					56.5			4.41e-05	4.07e-05
56.6667			2.14e-05	7.37e-05					56.6667			2.47e-05	4.25e-05
56.8333			5.95e-05	7.17e-05					56.8333			6.73e-05	4.25e-05
57			7.5e-05	6.58e-05					57			4e-05	4.25e-05
57.1667			5.04e-05	6.58e-05					57.1667			9.11e-05	4.07e-05
57.3333			7.11e-05	6e-05					57.3333			3.72e-05	4.07e-05
57.5			3.64e-05	6e-05					57.5			0.00012119	4.27e-05
57.6667			3.2e-05	5.5e-05					57.6667			3.87e-05	4.53e-05
57.8333			2.51e-05	4.66e-05					57.8333			7.66e-05	4.75e-05
58			0.00024269	4.66e-05					58			0.00011779	4.75e-05
58.1667			4e-05	4.35e-05					58.1667			0.00014465	4.91e-05
58.3333			7.23e-05	4.21e-05					58.3333			7.32e-05	4.91e-05
58.5			3.33e-05	4.21e-05					58.5			7.8e-05	5e-05
58.6667			3.98e-05	4.21e-05					58.6667			5.02e-05	5e-05
58.8333			1.51e-05	4.21e-05					58.8333			4.14e-05	5e-05
59			3.29e-05	4.09e-05					59			5.15e-05	5e-05
59.1667			1.7e-05	4.09e-05					59.1667			5.22e-05	5.08e-05
59.3333			0.00044209	4.09e-05					59.3333			0.00093465	5.08e-05
59.5			1.5e-05	4.09e-05					59.5			5.14e-05	5.14e-05
59.6667			0.00012082	4.21e-05					59.6667			8.62e-05	5.18e-05
59.8333			2.74e-05	4.21e-05					59.8333			0.00012902	5.31e-05
60			0.00010717	4.14e-05					60			9.63e-05	5.31e-05
60.1667			1.54e-05	4.09e-05					60.1667			8.76e-05	5.41e-05
60.3333			0.00037505	4.09e-05					60.3333			2.87e-05	5.51e-05
60.5			2.2e-05	4.09e-05					60.5			2.65e-05	5.51e-05
60.6667			6.04e-05	4.09e-05					60.6667			0.00015686	5.41e-05
60.8333			2.92e-05	4.09e-05					60.8333			6.47e-05	5.51e-05
61			0.00021347	4.09e-05					61			7.55e-05	5.62e-05
61.1667			4.14e-05	4.04e-05					61.1667			4.66e-05	5.84e-05
61.3333			0.00055113	4.04e-05					61.3333			2.47e-05	5.84e-05
61.5			0.00016517	4.04e-05					61.5			6.28e-05	6.15e-05
61.6667			4.01e-05	4.04e-05					61.6667			1.93e-05	6.15e-05
61.8333			4.01e-05	4.09e-05					61.8333			1.02e-05	6.37e-05
62			0.00010063	4.09e-05					62			1.55e-05	6.37e-05
62.1667			4.27e-05	4.04e-05					62.1667			3.71e-05	6.6e-05
62.3333			7.21e-05	4.04e-05					62.3333			5.41e-05	6.6e-05
62.5			1.73e-06	4.02e-05					62.5			7.63e-05	7e-05
62.6667			1.24e-05	4.04e-05					62.6667			5.61e-05	6.6e-05
62.8333			8.74e-05	4.09e-05					62.8333			1.83e-05	7e-05
63			4.44e-05	4.14e-05					63			8.25e-05	6.6e-05
63.1667			3.61e-05	4.09e-05					63.1667			2.83e-05	6.6e-05
63.3333			4.5e-05	4.14e-05					63.3333			0.00021014	6.6e-05
63.5			5.83e-05	4.14e-05					63.5			1.29e-05	6.37e-05
63.6667			8.23e-05	4.21e-05					63.6667			4.68e-05	6.25e-05
63.8333			4.03e-05	4.35e-05					63.8333			5.41e-05	6.25e-05
64			0.00013714	4.47e-05					64			8.36e-05	6.25e-05
64.1667			1.22e-05	4.62e-05					64.1667			7.3e-05	6.37e-05
64.3333			2.12e-05	5.29e-05					64.3333			6.03e-05	6.37e-05
64.5			8.88e-05	5.29e-05					64.5			7.31e-05	6.37e-05
64.6667			4.14e-05	5.83e-05					64.6667			0.00016874	6.6e-05
64.8333			7.31e-06	5.83e-05					64.8333			5.06e-05	6.37e-05
65			3.73e-05	5.94e-05					65			0.00012714	6.37e-05
65.1667			0.00021713	5.94e-05					65.1667			6.73e-05	6.37e-05
65.3333			2.89e-05	6.06e-05					65.3333			4.02e-05	6.25e-05
65.5			8.7e-05	6.06e-05					65.5			5.28e-05	6.37e-05
65.6667			4.04e-05	6.65e-05					65.6667			0.00013544	6.6e-05
65.8333			2.42e-05	7.23e-05					65.8333			0.00020734	6.6e-05
66			1.61e-05	7.23e-05					66			7.62e-05	6.5e-05
66.1667			2.29e-05	7.23e-05					66.1667			1.8e-05	6.5e-05
66.3333			1.85e-05	7.74e-05					66.3333			7.27e-05	6.82e-05
66.5			7.25e-05	7.74e-05					66.5			2.79e-05	7.08e-05
66.6667			8.31e-05	7.74e-05					66.6667			8.09e-05	7.26e-05
66.8333			0.00022417	8.27e-05					66.8333			8.08e-05	7.28e-05
67			1.57e-05	8.27e-05					67			9.12e-05	7.29e-05
67.1667			5.83e-05	8.27e-05					67.1667			0.00010327	7.31e-05
67.3333			2.14e-05	8.42e-05					67.3333			7.28e-05	7.47e-05
67.5			0.000213	8.42e-05					67.5			3.75e-05	7.62e-05
67.6667			4.75e-05	8.62e-05					67.6667			0.00012745	7.77e-05
67.8333			0.0002711	8.62e-05					67.8333			6.22e-05	8e-05
68			1.7e-05	8.62e-05					68			7.93e-05	8e-05
68.1667			0.00010241	8.62e-05					68.1667			0.00011821	7.87e-05
68.3333			6.08e-05	8.79e-05					68.3333			6.15e-05	8e-05
68.5			0.00010099	8.79e-05					68.5			6.06e-05	7.87e-05
68.6667			0.00012695	9.32e-05					68.6667			4.42e-05	8e-05
68.8333			0.00020949	9.94e-05					68.8333			5.33e-05	8.08e-05
69			0.00013792	0.00010112					69			6.91e-05	8.08e-05
69.1667			0.00010284	9.94e-05					69.1667			3.42e-05	8.08e-05
69.3333			0.00012857	0.00010112					69.3333			0.00011642	8.18e-05
69.5			0.00022828	0.00010112					69.5			0.00010382	8.28e-05
69.6667			0.00012553	0.00010112					69.6667			5.21e-05	8.36e-05
69.8333			0.00021696	0.00010112					69.8333			8.28e-05	8.28e-05
70			0.00010423	0.00010183					70			0.00010636	8.36e-05
70.1667			0.00032089	0.00010183					70.1667			3.49e-05	8.36e-05
70.3333			0.00063044	0.00010112					70.3333			8.28e-05	8.62e-05
70.5			8.54e-05	0.00010112					70.5			8.94e-05	8.8e-05
70.6667			0.00029187	0.00010183					70.6667			7.25e-05	8.87e-05
70.8333			5.29e-05	0.00010183					70.8333			5.9e-05	8.8e-05
71			0.00010986	0.00010183					71			0.00011151	8.8e-05
71.1667			0.00125134	0.00010183					71.1667			8.8e-05	8.8e-05
71.3333			0.00034619	0.00010183					71.3333			0.00020246	8.87e-05
71.5			0.00012588	0.00010183					71.5			0.00016576	8.87e-05
71.6667			0.00018082	0.00010183					71.6667			0.00013633	8.87e-05
71.8333			6.08e-05	0.00010263					71.8333			8.79e-05	8.87e-05
72			9.77e-05	0.00010183					72			0.00025711	8.87e-05
72.1667			0.00014853	0.00010263					72.1667			0.00010966	8.8e-05
72.3333			3.99e-05	0.00010334					72.3333			0.00016938	8.8e-05
72.5			0.00016121	0.00010404					72.5			8.44e-05	8.87e-05
72.6667			1.45e-05	0.00010404					72.6667			0.00022646	8.87e-05
72.8333			0.00012574	0.00010518					72.8333			5.8e-05	8.8e-05
73			5.07e-05	0.00010518					73			7.82e-05	8.8e-05
73.1667			0.00010384	0.00010799					73.1667			0.00032073	8.87e-05
73.3333			6.34e-05	0.00011162					73.3333			7.58e-05	8.8e-05
73.5			0.00010125	0.00011446					73.5			0.00013818	8.87e-05
73.6667			0.00011338	0.00011446					73.6667			0.00017284	8.87e-05
73.8333			0.00014441	0.00011162					73.8333			4.85e-05	8.87e-05
74			4.03e-05	0.00010799					74			0.00012088	8.87e-05
74.1667			0.00016942	0.00010518					74.1667			0.00010824	8.87e-05
74.3333			1.01e-05	0.00010799					74.3333			9.88e-05	8.87e-05
74.5			1.3e-05	0.00010799					74.5			0.00010673	8.8e-05
74.6667			7.47e-05	0.00010518					74.6667			7.77e-05	8.62e-05
74.8333			0.00020108	0.00010518					74.8333			0.00037091	8.62e-05
75			4.13e-05	0.00010404					75			0.00013016	8.62e-05
75.1667			8.86e-05	0.00010498					75.1667			0.00024517	8.36e-05
75.3333			6.35e-05	0.00010255					75.3333			0.00015782	8.36e-05
75.5			0.00026771	9.99e-05					75.5			0.000141	8.13e-05
75.6667			6.31e-05	9.99e-05					75.6667			7e-05	7.8e-05
75.8333			6.59e-05	9.99e-05					75.8333			0.00015665	7.8e-05
76			4.73e-05	9.99e-05					76			5.73e-05	7.8e-05
76.1667			9.86e-05	9.82e-05					76.1667			9.18e-05	7.77e-05
76.3333			7.14e-05	9.69e-05					76.3333			3.68e-05	7.67e-05
76.5			2.26e-05	9.4e-05					76.5			6.43e-05	7.33e-05
76.6667			0.00034824	9.03e-05					76.6667			5.22e-05	7.33e-05
76.8333			9.2e-05	9.03e-05					76.8333			5.42e-05	7.33e-05
77			0.00010612	9.03e-05					77			4.88e-05	7.33e-05
77.1667			0.00011555	9.03e-05					77.1667			0.00011414	7.33e-05
77.3333			0.00051574	9.03e-05					77.3333			0.00017842	7.33e-05
77.5			0.00042188	9.4e-05					77.5			6.27e-05	7.33e-05
77.6667			0.00029443	9.4e-05					77.6667			6.5e-05	7.05e-05
77.8333			0.0001559	9.73e-05					77.8333			6.74e-05	6.98e-05
78			0.00014127	9.73e-05					78			0.00011011	7.01e-05
78.1667			0.00018768	9.99e-05					78.1667			5.4e-05	7.01e-05
78.3333			0.0014047	9.73e-05					78.3333			0.00010465	6.98e-05
78.5			5.27e-05	9.73e-05					78.5			3.86e-05	6.98e-05
78.6667			2.04e-05	9.73e-05					78.6667			6.24e-05	6.85e-05
78.8333			8.23e-05	9.73e-05					78.8333			3.09e-05	6.71e-05
79			6.99e-05	9.4e-05					79			6.05e-05	6.71e-05
79.1667			0.00022082	9.4e-05					79.1667			7.78e-05	6.63e-05
79.3333			0.0001321	9.03e-05					79.3333			4.57e-05	6.54e-05
79.5			5.69e-05	9.03e-05					79.5			5.23e-05	6.54e-05
79.6667			0.00012638	9.03e-05					79.6667			5.02e-05	6.46e-05
79.8333			1.55e-05	9.03e-05					79.8333			6.97e-05	6.46e-05
80			0.00031774	9.03e-05					80			2.13e-05	6.43e-05
80.1667			3.72e-05	9.4e-05					80.1667			5.27e-05	6.35e-05
80.3333			8.91e-06	9.73e-05					80.3333			5.06e-05	6.25e-05
80.5			5.28e-05	9.73e-05					80.5			4.24e-05	6.22e-05
80.6667			0.00024441	9.73e-05					80.6667			5.3e-05	6.13e-05
80.8333			3.48e-05	9.73e-05					80.8333			5.04e-05	5.92e-05
81			9.61e-05	9.73e-05					81			6.59e-05	5.76e-05
81.1667			1.71e-05	9.73e-05					81.1667			7.09e-05	5.76e-05
81.3333			4.24e-05	9.4e-05					81.3333			3.47e-05	5.58e-05
81.5			3.57e-05	9.4e-05					81.5			0.00010004	5.76e-05
81.6667			0.00063785	9.75e-05					81.6667			0.00012807	5.76e-05
81.8333			3.76e-05	9.4e-05					81.8333			0.00013723	5.92e-05
82			0.00023604	8.92e-05					82			9.26e-05	5.92e-05
82.1667			0.00010292	8.92e-05					82.1667			7.87e-05	6.13e-05
82.3333			0.00024552	8.92e-05					82.3333			8.81e-05	6.06e-05
82.5			0.00077983	8.88e-05					82.5			2.64e-05	6.06e-05
82.6667			0.00012192	8.88e-05					82.6667			3.5e-05	6.06e-05
82.8333			0.00043425	8.04e-05					82.8333			7.01e-05	5.92e-05
83			0.00010269	8.04e-05					83			8.47e-05	5.92e-05
83.1667			4.68e-05	7.42e-05					83.1667			3.75e-05	5.92e-05
83.3333			9.27e-06	7.42e-05					83.3333			7.98e-05	5.92e-05
83.5			0.00012874	7.42e-05					83.5			6.67e-05	5.92e-05
83.6667			9.9e-05	8.04e-05					83.6667			6.42e-05	6.06e-05
83.8333			3.4e-05	8.88e-05					83.8333			5.27e-05	6.06e-05
84			2.05e-05	8.69e-05					84			5.32e-05	6.14e-05
84.1667			7.85e-05	8.69e-05					84.1667			5.79e-05	6.28e-05
84.3333			1.17e-05	7.31e-05					84.3333			6.96e-05	6.14e-05
84.5			1.34e-05	7.31e-05					84.5			3.05e-05	6.28e-05
84.6667			6.34e-05	7.53e-05					84.6667			0.00012953	6.39e-05
84.8333			0.00013875	6.99e-05					84.8333			4.32e-05	6.45e-05
85			0.00014861	7.53e-05					85			6.21e-05	6.44e-05
85.1667			0.00043983	7.53e-05					85.1667			4.15e-05	6.44e-05
85.3333			2.86e-05	8.69e-05					85.3333			3.91e-05	6.44e-05
85.5			0.00091464	9.57e-05					85.5			3.81e-05	6.46e-05
85.6667			1.11e-05	9.75e-05					85.6667			4.25e-05	6.53e-05
85.8333			1.76e-05	9.75e-05					85.8333			4.95e-05	6.62e-05
86			1.17e-05	0.00010083					86			5.73e-05	6.66e-05
86.1667			1.72e-05	0.00010083					86.1667			4.71e-05	6.66e-05
86.3333			4.66e-05	0.0001028					86.3333			6.79e-05	6.56e-05
86.5			0.00019257	0.0001028					86.5			6.36e-05	6.66e-05
86.6667			5.32e-06	0.00010363					86.6667			9.8e-05	6.66e-05
86.8333			9.92e-06	0.0001028					86.8333			4.93e-05	6.56e-05
87			0.00025609	0.0001028					87			6.95e-05	6.46e-05
87.1667			0.00097628	0.0001028					87.1667			6.07e-05	6.44e-05
87.3333			9.54e-05	0.00010083					87.3333			8.89e-05	6.44e-05
87.5			0.00010434	0.00010083					87.5			0.00010282	6.39e-05
87.6667			6.77e-05	0.00010083					87.6667			5.79e-05	6.39e-05
87.8333			0.0001061	9.88e-05					87.8333			0.00010037	6.44e-05
88			5.81e-05	9.7e-05					88			7.96e-05	6.39e-05
88.1667			0.00020642	9.7e-05					88.1667			5.37e-05	6.35e-05
88.3333			0.00020923	9.7e-05					88.3333			8.71e-05	6.35e-05
88.5			0.00010902	9.7e-05					88.5			8.06e-05	6.35e-05
88.6667			0.00220331	8.69e-05					88.6667			8.29e-05	6.28e-05
88.8333			4.62e-06	7.56e-05					88.8333			6.47e-05	6.28e-05
89			6.64e-05	7.56e-05					89			9.11e-05	6.3e-05
89.1667			4.33e-05	7.56e-05					89.1667			5.85e-05	6.3e-05
89.3333			0.00024707	8.41e-05					89.3333			6.65e-05	6.3e-05
89.5			7.21e-05	9.7e-05					89.5			7.47e-05	6.23e-05
89.6667			4.28e-05	9.7e-05					89.6667			0.00013798	6.3e-05
89.8333			0.00029862	9.7e-05					89.8333			6.46e-05	6.3e-05
90			0.00034321	8.68e-05					90			5.65e-05	6.3e-05
90.1667			0.00042956	7.55e-05					90.1667			5.26e-05	6.3e-05
90.3333			0.00018171	7.55e-05					90.3333			7.19e-05	6.3e-05
90.5			0.00016017	7.55e-05					90.5			8.46e-05	6.35e-05
90.6667			0.00106083	7.55e-05					90.6667			8.32e-05	6.35e-05
90.8333			0.00022898	7.99e-05					90.8333			7.65e-05	6.35e-05
91			6.37e-05	7.99e-05					91			3.02e-05	6.35e-05
91.1667			0.00010879	7.99e-05					91.1667			6.34e-05	6.35e-05
91.3333			4.02e-05	7.99e-05					91.3333			8.71e-05	6.41e-05
91.5			0.00066434	7.99e-05					91.5			0.00010897	6.41e-05
91.6667			7.5e-06	7.99e-05					91.6667			3.11e-05	6.46e-05
91.8333			2.21e-05	7.99e-05					91.8333			3.21e-05	6.46e-05
92			0.00044206	7.99e-05					92			3.36e-05	6.56e-05
92.1667			9.86e-05	7.99e-05					92.1667			9.6e-05	6.56e-05
92.3333			0.0001198	7.99e-05					92.3333			5.26e-05	6.56e-05
92.5			0.00045005	7.55e-05					92.5			4.67e-05	6.46e-05
92.6667			4.45e-05	7.24e-05					92.6667			7.51e-05	6.4e-05
92.8333			4.53e-05	7.24e-05					92.8333			4.17e-05	6.4e-05
93			0.0001104	6.95e-05					93			3.76e-05	6.4e-05
93.1667			2.05e-05	6.95e-05					93.1667			3.11e-05	6.3e-05
93.3333			7.28e-05	6.67e-05					93.3333			7.17e-05	6.4e-05
93.5			5.18e-05	6.5e-05					93.5			1.72e-05	6.3e-05
93.6667			1.97e-05	5.78e-05					93.6667			9.84e-05	6.3e-05
93.8333			8.41e-06	5.78e-05					93.8333			6.26e-05	6.3e-05
94			2.45e-05	5.78e-05					94			4.21e-05	6.3e-05
94.1667			0.00017098	4.91e-05					94.1667			3.6e-05	6.3e-05
94.3333			0.00106011	5.78e-05					94.3333			3.61e-05	6.4e-05
94.5			4.09e-05	4.93e-05					94.5			7.58e-05	6.3e-05
94.6667			7.83e-05	4.93e-05					94.6667			6.89e-05	6.3e-05
94.8333			1.78e-05	5.42e-05					94.8333			5.91e-05	6.08e-05
95			4.64e-05	4.93e-05					95			4.45e-05	5.89e-05
95.1667			0.0001543	4.93e-05					95.1667			3.79e-05	5.89e-05
95.3333			3.56e-05	4.66e-05					95.3333			7.25e-05	6.08e-05
95.5			8.14e-05	4.66e-05					95.5			4.33e-05	6.08e-05
95.6667			0.000199	4.66e-05					95.6667			5.87e-05	5.89e-05
95.8333			2.12e-05	4.66e-05					95.8333			4.61e-05	5.87e-05
96			6.54e-06	4.66e-05					96			5.77e-05	5.87e-05
96.1667			4.21e-06	4.66e-05					96.1667			7.73e-05	5.89e-05
96.3333			1.06e-05	4.66e-05					96.3333			0.00011127	5.89e-05
96.5			0.0001635	4.66e-05					96.5			0.00013308	5.89e-05
96.6667			2.65e-05	4.66e-05					96.6667			0.00016664	5.87e-05
96.8333			2.7e-05	4.66e-05					96.8333			0.00010375	5.87e-05
97			0.00023504	4.66e-05					97			7.23e-05	5.89e-05
97.1667			0.0001076	4.66e-05					97.1667			5.08e-05	5.89e-05
97.3333			2.75e-05	4.66e-05					97.3333			5.86e-05	5.89e-05
97.5			6.69e-05	4.66e-05					97.5			5.63e-05	5.94e-05
97.6667			3.5e-06	4.58e-05					97.6667			5.05e-05	5.94e-05
97.8333			6.17e-06	4.66e-05					97.8333			8.2e-05	5.94e-05
98			2.48e-06	4.8e-05					98			2.94e-05	6.01e-05
98.1667			1.03e-05	4.66e-05					98.1667			0.00010871	6.01e-05
98.3333			1.01e-05	4.8e-05					98.3333			5.36e-05	6.15e-05
98.5			3.19e-05	4.8e-05					98.5			6.48e-05	6.15e-05
98.6667			0.00019982	4.66e-05					98.6667			0.00012114	6.15e-05
98.8333			2.26e-05	4.8e-05					98.8333			8.87e-05	6.15e-05
99			8.03e-06	5.21e-05					99			0.00017356	6.26e-05
99.1667			9.79e-05	5.59e-05					99.1667			9.29e-05	6.26e-05
99.3333			4.68e-05	5.59e-05					99.3333			5.63e-05	6.52e-05
99.5			5.66e-05	5.21e-05					99.5			6.57e-05	6.73e-05
99.6667			6.12e-05	5.59e-05					99.6667			3.88e-05	6.73e-05
99.8333			1.21e-05	5.36e-05					99.8333			4.62e-05	6.74e-05
100			0.00013097	5.59e-05					100			4.94e-05	6.74e-05
100.167			4.17e-05	5.73e-05					100.167			0.00013806	6.74e-05
100.333			0.00011088	5.73e-05					100.333			9.97e-05	6.74e-05
100.5			7.88e-05	5.92e-05					100.5			5.04e-05	6.52e-05
100.667			0.00015031	5.92e-05					100.667			5.04e-05	6.52e-05
100.833			7.07e-05	5.92e-05					100.833			5.97e-05	6.52e-05
101			6.33e-05	6.08e-05					101			0.00011489	6.52e-05
101.167			6.03e-05	6.2e-05					101.167			0.00015339	6.52e-05
101.333			4.12e-05	6.3e-05					101.333			0.00010146	6.52e-05
101.5			5.8e-05	6.51e-05					101.5			5.51e-05	6.26e-05
101.667			3.33e-05	6.51e-05					101.667			5.07e-05	6.01e-05
101.833			6.01e-06	6.8e-05					101.833			7.5e-05	5.96e-05
102			0.00041475	6.99e-05					102			5.77e-05	5.91e-05
102.167			0.00096786	6.99e-05					102.167			7.68e-05	5.84e-05
102.333			0.00016553	6.99e-05					102.333			6.04e-05	5.91e-05
102.5			2.08e-05	7.47e-05					102.5			3.31e-05	5.96e-05
102.667			4.92e-05	7.47e-05					102.667			0.00011775	6.01e-05
102.833			6.28e-05	8.84e-05					102.833			0.00012731	6.26e-05
103			2.56e-05	0.00010283					103			4.31e-05	6.01e-05
103.167			0.0005761	0.0001093					103.167			7.66e-05	6.01e-05
103.333			0.00017638	0.0001093					103.333			6.9e-05	5.96e-05
103.5			4.45e-06	0.0001093					103.5			4.83e-05	5.96e-05
103.667			0.00010772	0.00011503					103.667			0.00010619	5.96e-05
103.833			5.51e-05	0.00010978					103.833			9.37e-05	5.96e-05
104			0.00024393	0.00010978					104			4.49e-05	5.93e-05
104.167			0.00015703	0.00011503					104.167			0.00011395	5.93e-05
104.333			3.74e-05	0.00012507					104.333			8.94e-05	5.86e-05
104.5			0.000189	0.00013578					104.5			8.3e-05	5.86e-05
104.667			5.21e-05	0.00014545					104.667			9.58e-05	5.8e-05
104.833			0.00029541	0.00015367					104.833			5.95e-05	5.8e-05
105			6.91e-05	0.00016128					105			5.09e-05	5.8e-05
105.167			0.00037611	0.00017095					105.167			2.24e-05	5.86e-05
105.333			0.00023704	0.00017095					105.333			2.65e-05	5.8e-05
105.5			0.00048335	0.00018269					105.5			3.34e-05	5.8e-05
105.667			0.00084666	0.00018269					105.667			5.42e-05	5.86e-05
105.833			0.0011902	0.00018269					105.833			5.83e-05	5.86e-05
106			0.00045811	0.00019149					106			3.77e-05	5.86e-05
106.167			0.00072909	0.00019149					106.167			8.07e-05	5.8e-05
106.333			0.00076765	0.00021551					106.333			5.42e-05	5.76e-05
106.5			0.00019398	0.00024049					106.5			4.77e-05	5.76e-05
106.667			0.00036583	0.00024049					106.667			5.66e-05	5.8e-05
106.833			0.00043174	0.00024049					106.833			1.34e-05	5.8e-05
107			0.00011918	0.00024049					107			5.75e-05	5.76e-05
107.167			0.00066491	0.00022529					107.167			0.00010098	5.71e-05
107.333			0.00024497	0.00020376					107.333			7.11e-05	5.64e-05
107.5			4.2e-05	0.00022529					107.5			0.00016245	5.52e-05
107.667			0.00027121	0.00024049					107.667			0.00015073	5.52e-05
107.833			0.00014059	0.00024445					107.833			4.96e-05	5.52e-05
108			0.00087172	0.00024577					108			5.08e-05	5.52e-05
108.167			4.57e-05	0.00025889					108.167			5.9e-05	5.52e-05
108.333			7.43e-05	0.00024577					108.333			3.46e-05	5.52e-05
108.5			0.00056981	0.00025889					108.5			9.93e-05	5.52e-05
108.667			0.00010868	0.00025889					108.667			6.17e-05	5.64e-05
108.833			8.08e-05	0.00025889					108.833			4.33e-05	5.52e-05
109			0.00058821	0.00028331					109			7.23e-05	5.52e-05
109.167			0.00088213	0.00028331					109.167			2.25e-05	5.64e-05
109.333			0.00104632	0.00028331					109.333			3.53e-05	5.64e-05
109.5			0.00030106	0.00028331					109.5			5.62e-05	5.64e-05
109.667			0.00113786	0.00028331					109.667			3.66e-05	5.64e-05
109.833			0.00039605	0.00028331					109.833			2.58e-05	5.64e-05
110			0.00034503	0.00026032					110			0.0001025	5.64e-05
110.167			0.00010891	0.00028613					110.167			2.81e-05	5.69e-05
110.333			0.00031442	0.00026032					110.333			7.25e-05	5.69e-05
110.5			4.42e-05	0.00026032					110.5			0.00014626	5.74e-05
110.667			9.23e-05	0.000248					110.667			4.02e-05	5.79e-05
110.833			0.0005455	0.00024577					110.833			0.00013132	5.86e-05
111			5.72e-05	0.00024304					111			4.4e-05	6.04e-05
111.167			0.0006184	0.00024304					111.167			3.09e-05	6.06e-05
111.333			0.00036903	0.00024304					111.333			6.78e-05	6.06e-05
111.5			0.00021353	0.00024304					111.5			8.9e-05	6.38e-05
111.667			0.00014188	0.00024577					111.667			2.97e-05	6.68e-05
111.833			9.58e-05	0.00024577					111.833			4.2e-06	6.95e-05
112			0.00011929	0.00024577					112			2.5e-05	7.17e-05
112.167			0.00013189	0.000248					112.167			2.77e-05	7.23e-05
112.333			0.00033913	0.00024577					112.333			3.07e-05	7.23e-05
112.5			0.00024657	0.00024384					112.5			3.81e-05	7.24e-05
112.667			0.00055756	0.000248					112.667			9.75e-05	7.23e-05
112.833			0.00041345	0.000248					112.833			0.00010652	7.23e-05
113			0.00062716	0.00026891					113			5.25e-05	7.23e-05
113.167			6.39e-05	0.00026891					113.167			8.2e-05	7.23e-05
113.333			0.00142641	0.00026891					113.333			0.00014464	7.23e-05
113.5			0.00020123	0.00026891					113.5			5.72e-05	7.23e-05
113.667			3.67e-05	0.00026891					113.667			3.3e-05	7e-05
113.833			0.00044667	0.00029472					113.833			8.39e-05	7e-05
114			0.00022713	0.00029472					114			0.00010684	7.23e-05
114.167			0.00011837	0.00026891					114.167			0.00032257	7.24e-05
114.333			0.00016109	0.00026891					114.333			8.76e-05	7.24e-05
114.5			0.00024943	0.00026891					114.5			0.00014504	7.57e-05
114.667			0.00017156	0.00026891					114.667			7.23e-05	7.57e-05
114.833			0.00024111	0.00026891					114.833			7.88e-05	8.04e-05
115			0.00064429	0.000248					115			0.00010193	8.29e-05
115.167			0.00015322	0.00024384					115.167			4.82e-05	8.04e-05
115.333			0.00019378	0.00024384					115.333			0.00016703	8.17e-05
115.5			0.00016404	0.00023412					115.5			9.26e-05	8.17e-05
115.667			0.00015359	0.00024384					115.667			0.00015697	8.17e-05
115.833			0.00020778	0.000248					115.833			0.0001461	8.21e-05
116			0.00070973	0.00024384					116			5.94e-05	8.17e-05
116.167			0.00109025	0.000248					116.167			0.00023139	8.21e-05
116.333			0.00028839	0.00024384					116.333			6.59e-05	8.31e-05
116.5			0.00123855	0.00024384					116.5			0.00011551	8.31e-05
116.667			0.00062378	0.000248					116.667			8.61e-05	8.31e-05
116.833			0.00045456	0.000248					116.833			0.00023725	8.5e-05
117			0.00127512	0.000248					117			0.00018191	8.65e-05
117.167			0.00017044	0.00026891					117.167			0.0001176	8.72e-05
117.333			5.04e-05	0.00031357					117.333			0.00013192	8.94e-05
117.5			0.00116475	0.00031357					117.5			4.62e-05	9.19e-05
117.667			0.00041928	0.00031357					117.667			8.69e-05	9.5e-05
117.833			0.00105363	0.00031357					117.833			5.1e-05	9.55e-05
118			0.00033875	0.00031357					118			5.35e-05	9.55e-05
118.167			0.00016433	0.00026891					118.167			3.77e-05	0.00010024
118.333			0.00021922	0.00026891					118.333			6.78e-05	0.00010379
118.5			0.00048954	0.00024527					118.5			2.45e-05	0.00010379
118.667			0.00048104	0.00024527					118.667			3.19e-05	0.00010379
118.833			7.72e-05	0.00026891					118.833			0.00025797	0.00010541
119			0.00014714	0.0002567					119			0.00017231	0.00010541
119.167			0.00047447	0.00027617					119.167			6.45e-05	0.00010541
119.333			0.00259423	0.00031357					119.333			0.00017463	0.00010541
119.5			0.00061403	0.00035367					119.5			3.05e-05	0.00011058
119.667			0.00141909	0.00035367					119.667			0.00015903	0.00011058
119.833			0.00011818	0.00035367					119.833			0.00014308	0.00011383
120			0.00016595	0.00039374					120			4.59e-05	0.00011655
120.167			0.00018094	0.00039374					120.167			8.13e-05	0.00012158
120.333			3.07e-05	0.00039884					120.333			8.08e-05	0.00012681
120.5			0.00082482	0.00041908					120.5			0.00032091	0.00012158
120.667			0.0008141	0.00043553					120.667			8.23e-05	0.00012158
120.833			0.00011434	0.00043553					120.833			5.15e-05	0.00011655
121			0.0007551	0.00045318					121			0.00010565	0.00011655
121.167			0.00010219	0.00045318					121.167			0.00014643	0.00011898
121.333			0.00162511	0.00045318					121.333			7.36e-05	0.00011655
121.5			0.00056273	0.00046017					121.5			9.13e-05	0.00011655
121.667			0.00013527	0.00046017					121.667			0.00016567	0.00011708
121.833			0.00013631	0.00046017					121.833			0.00015123	0.00011708
122			0.00046577	0.00047012					122			0.00013452	0.00011708
122.167			0.00086242	0.00047012					122.167			0.00012557	0.00011708
122.333			0.00090528	0.00047012					122.333			9.85e-05	0.00011846
122.5			0.00011165	0.00047447					122.5			0.00018328	0.00011846
122.667			0.00036859	0.00047012					122.667			0.00044262	0.00012296
122.833			0.00278101	0.00047447					122.833			0.00021519	0.00012681
123			0.00016611	0.00047012					123			0.00012879	0.00012842
123.167			6.24e-05	0.00047447					123.167			0.00016474	0.00013165
123.333			0.00023324	0.00047776					123.333			0.00022173	0.00013541
123.5			0.00017303	0.00048104					123.5			9.78e-05	0.00013541
123.667			0.00060665	0.00047776					123.667			0.00010517	0.00013718
123.833			0.00026396	0.00047447					123.833			8.37e-05	0.00013933
124			0.00179732	0.00051619					124			0.00020789	0.00013933
124.167			0.00094554	0.00055791					124.167			0.00020696	0.00013805
124.333			0.00041889	0.00056032					124.333			0.00013631	0.00013933
124.5			0.00013544	0.00055791					124.5			0.00022769	0.00013805
124.667			8.8e-05	0.00051184					124.667			0.00011215	0.00013933
124.833			0.00130804	0.00046577					124.833			0.00012805	0.00013805
125			0.00097018	0.00051184					125			0.00018317	0.00013718
125.167			0.0003788	0.00055791					125.167			0.0001776	0.00013805
125.333			0.00106257	0.00056032					125.333			9.98e-05	0.00013933
125.5			0.00045179	0.00056273					125.5			7.31e-05	0.0001406
125.667			0.00015319	0.00056032					125.667			9.8e-05	0.00013933
125.833			0.00097949	0.00055791					125.833			0.00012036	0.0001406
126			0.00076403	0.00056032					126			0.00013805	0.00014154
126.167			0.00056859	0.00055791					126.167			9.65e-05	0.00014248
126.333			0.00086911	0.00056032					126.333			0.00011431	0.00014154
126.5			0.00055791	0.00055791					126.5			0.00011656	0.00014248
126.667			0.00079229	0.00051184					126.667			0.00011061	0.00014432
126.833			0.00164999	0.00055791					126.833			0.00014616	0.00014248
127			0.00293998	0.00056325					127			0.00014248	0.00014154
127.167			0.00017318	0.00056859					127.167			0.0002251	0.00014248
127.333					0.00012829	0.00155519			127.333			0.00028379	0.00014432
127.5					0.00096101	0.00144819			127.5			0.00022876	0.00014616
127.667					0.00127895	0.00155519			127.667			0.00027871	0.00014432
127.833					0.00029608	0.00144819			127.833			0.00037481	0.00014248
128					0.00026319	0.00136357			128			0.0001406	0.00014154
128.167					0.00120307	0.00127895			128.167			0.00015016	0.00014248
128.333					0.00101141	0.00126344			128.333			0.00012296	0.00014154
128.5					0.0156723	0.00124792			128.5			0.00025366	0.0001406
128.667					0.00406282	0.00123965			128.667			0.00046466	0.00014154
128.833					0.0003377	0.00123138			128.833			0.00019364	0.00014248
130.408					0.00259008	0.00121723			130.408					5.68e-05	0.00012435
130.575					0.00255754	0.00120307			130.575					5.1e-05	0.00012817
130.742					0.00123138	0.00116827			130.742					5.62e-05	0.0001313
130.908					0.00250809	0.00113347			130.908					2.44e-05	0.00013442
131.075					0.00089863	0.00116827			131.075					0.00022948	0.0001313
131.242					0.00546835	0.00120307			131.242					0.00015403	0.00013442
131.408					0.00092015	0.00116827			131.408					0.0002753	0.0001313
131.575					0.00045515	0.00113347			131.575					7.51e-05	0.00013442
131.742					0.00269629	0.00107936			131.742					8.88e-05	0.00013464
131.908					0.00403723	0.00102526			131.908					4.76e-05	0.00013442
132.075					0.00167416	0.00102448			132.075					0.00020446	0.0001313
132.242					0.00124792	0.00102371			132.242					0.00011152	0.00013442
132.408					0.00296874	0.00102448			132.408					0.00028002	0.0001313
132.575					0.00280979	0.00102526			132.575					0.00018436	0.00013442
132.742					0.00275037	0.00107936			132.742					8.59e-05	0.0001313
132.908					0.00144819	0.00102526			132.908					5.62e-05	0.00012817
133.075					0.00189367	0.00102448			133.075					0.00013442	0.00012435
133.242					0.00490144	0.00102526			133.242					0.00024673	0.00012053
133.408					0.00092056	0.00102448			133.408					0.00011183	0.00011814
133.575					0.0016622	0.00102371			133.575					9.11e-05	0.00011846
133.742					0.00075818	0.00102448			133.742					0.0001982	0.0001171
133.908					0.00376344	0.00102448			133.908					0.00012053	0.00011574
134.075					0.00038879	0.00106907			134.075					0.00050095	0.00011536
134.242					0.00050007	0.00102448			134.242					0.0001494	0.00011497
134.408					0.00028463	0.00102448			134.408					0.00045778	0.00011536
134.575					0.00101558	0.00102448			134.575					0.00022001	0.00011574
134.742					0.00113347	0.00101964			134.742					9.63e-05	0.0001171
134.908					0.00086944	0.00101964			134.908					0.00025349	0.00011846
135.075					0.00058262	0.00101964			135.075					4.49e-05	0.0001171
135.242					0.00031958	0.0009907			135.242					0.00012817	0.00011846
135.408					0.00102526	0.00101964			135.408					0.00017073	0.0001171
135.575					0.00074197	0.00101964			135.575					0.00014899	0.0001171
135.742					0.00102371	0.00101964			135.742					0.00020848	0.0001195
135.908					0.00228984	0.00101964			135.908					7.03e-05	0.00012435
136.075					0.00377239	0.0009907			136.075					0.00020121	0.0001313
136.242					0.00049287	0.0009907			136.242					0.00011497	0.00012435
136.408					0.00070123	0.0009907			136.408					0.00024091	0.0001195
136.575					0.00037511	0.0009907			136.575					0.00013487	0.0001195
136.742					0.0007265	0.0009907			136.742					6.75e-05	0.00012435
136.908					0.00065767	0.00094319			136.908					0.00011096	0.0001313
137.075					0.00058116	0.00090689			137.075					0.00025095	0.0001313
137.242					0.00379369	0.00088133			137.242					8.44e-05	0.0001313
137.408					0.00119664	0.00081381			137.408					0.00035949	0.0001313
137.575					0.00247051	0.00081381			137.575					0.00010636	0.00012435
137.742					0.00023246	0.00081381			137.742					9.6e-05	0.00012435
137.908					0.00037484	0.00081381			137.908					0.00011574	0.0001313
138.075					0.00111288	0.00081381			138.075					0.00011062	0.0001313
138.242					0.00010229	0.00075008			138.242					6.26e-05	0.00013152
138.408					0.00017073	0.00073423			138.408					0.00011846	0.00013152
138.575					0.00311922	0.00071597			138.575					9.34e-05	0.00014193
138.742					0.00018434	0.00070334			138.742					9.46e-05	0.0001462
138.908					0.00179958	0.00067945			138.908					9.4e-05	0.0001462
139.075					0.00027941	0.00065681			139.075					8.97e-05	0.0001462
139.242					0.00033018	0.00065681			139.242					0.00022042	0.00013914
139.408					0.00096583	0.00065681			139.408					0.00029336	0.00013152
139.575					0.00065595	0.00065681			139.575					0.00020473	0.00013152
139.742					0.00065175	0.00065385			139.742					0.00032232	0.00013152
139.908					0.00184735	0.00061719			139.908					7.87e-05	0.00013152
140.075					0.00043979	0.00058189			140.075					0.00018393	0.00012772
140.242					0.00106471	0.00061645			140.242					6.66e-05	0.00013152
140.408					0.00171464	0.00065385			140.408					0.00010652	0.00013914
140.575					0.00126223	0.00061645			140.575					0.00019821	0.00013914
140.742					0.00106941	0.00056979			140.742					0.00016306	0.00013107
140.908					0.00017312	0.00056565			140.908					0.000182	0.00013107
141.075					0.00044522	0.00056565			141.075					7.78e-05	0.00013914
141.242					0.00535172	0.00056565			141.242					6.19e-05	0.00013914
141.408					0.00089322	0.00057702			141.408					0.0004783	0.00014345
141.575					0.00036494	0.00056565			141.575					0.00022823	0.00013914
141.742					0.00019687	0.00056565			141.742					0.00017688	0.00014345
141.908					0.00055274	0.00056565			141.908					0.0001079	0.00014657
142.075					0.00051959	0.00056565			142.075					0.00019344	0.00014657
142.242					0.00070545	0.00055558			142.242					7.34e-05	0.00014657
142.408					0.0012146	0.00055558			142.408					0.00010749	0.00014657
142.575					0.00323372	0.00055558			142.575					0.00043904	0.00014657
142.742					0.0057836	0.00053617			142.742					0.00028311	0.00015226
142.908					0.00118562	0.00053617			142.908					8.86e-05	0.00015748
143.075					0.00016794	0.00053617			143.075					0.00015487	0.00015748
143.242					0.00022848	0.00051032			143.242					0.00018575	0.00016158
143.408					0.00017079	0.00051032			143.408					0.00025357	0.00016997
143.575					0.00044857	0.00053617			143.575					0.00014341	0.00016997
143.742					0.00031523	0.00053617			143.742					0.00029084	0.00017813
143.908					0.0003046	0.00055558			143.908					0.00012003	0.00017813
144.075					0.00030157	0.00055558			144.075					7.81e-05	0.00017813
144.242					0.00023659	0.00055558			144.242					9.23e-05	0.00017967
144.408					0.00055842	0.00055558			144.408					0.00024616	0.00017813
144.575					0.00012329	0.00053617			144.575					0.00014349	0.00017626
144.742					5.66e-05	0.00053617			144.742					0.00011126	0.00017626
144.908					0.00029274	0.00053617			144.908					0.00012727	0.00016935
145.075					0.00167068	0.00051032			145.075					0.00026037	0.00017626
145.242					0.00081355	0.00053617			145.242					0.00031707	0.00016935
145.408					0.00016187	0.00053617			145.408					0.00014965	0.00016935
145.575					0.00011479	0.00053617			145.575					0.00012531	0.00016935
145.742					0.00057288	0.00051032			145.742					0.00017995	0.00016935
145.908					0.00077693	0.00051032			145.908					0.00017939	0.00017626
146.075					0.00171816	0.00053617			146.075					0.00030891	0.00017626
146.242					0.00205338	0.00055558			146.242					0.00062767	0.00017813
146.408					0.00015904	0.00055558			146.408					0.00012016	0.00017813
146.575					0.00044437	0.00055558			146.575					0.00043261	0.00017813
146.742					0.00425564	0.00056565			146.742					0.00018024	0.00017813
146.908					0.00213553	0.00061072			146.908					0.00012876	0.00017967
147.075					0.00050105	0.00067131			147.075					0.00027832	0.00018009
147.242					0.00108137	0.00069975			147.242					7.6e-05	0.00017967
147.408					0.00153064	0.00067131			147.408					0.00018599	0.00018009
147.575					0.00016413	0.00061072			147.575					0.00016009	0.00018299
147.742					6.5e-05	0.00061072			147.742					0.00027403	0.00018299
147.908					0.00016804	0.00061072			147.908					0.00010486	0.00018009
148.075					0.00036701	0.00061072			148.075					0.00022167	0.00018299
148.242					0.00042039	0.00067131			148.242					0.00041088	0.00018587
148.408					0.00406644	0.00073549			148.408					0.00014149	0.00018725
148.575					0.00591939	0.00079524			148.575					0.00027546	0.00018725
148.742					0.00192195	0.00085568			148.742					8.51e-05	0.00019294
148.908					0.00064857	0.00085568			148.908					0.00017565	0.00018725
149.075					0.00013428	0.0009109			149.075					0.00021291	0.00018725
149.242					0.00010693	0.0009109			149.242					0.00010829	0.00018725
149.408					0.00029785	0.00097954			149.408					0.00014514	0.00018725
149.575					0.00281516	0.00104258			149.575					0.00020663	0.00018725
149.742					0.00283554	0.00106571			149.742					8.79e-05	0.00018725
149.908					0.00042676	0.00111014			149.908					0.00023434	0.00018725
150.075					0.00113892	0.0011544			150.075					8.39e-05	0.00019294
150.242					0.00384562	0.0011544			150.242					0.00012891	0.00018725
150.408					0.00119646	0.00117282			150.408					6.12e-05	0.00018725
150.575					0.00048121	0.00118306			150.575					0.00029413	0.00018725
150.742					0.00286542	0.00118306			150.742					0.00081371	0.00018725
150.908					0.00491523	0.00119342			150.908					0.0005739	0.00018725
151.075					0.00130954	0.00119656			151.075					0.00052849	0.00018725
151.242					0.00069404	0.00119342			151.242					0.00013952	0.00018311
151.408					0.00170196	0.00119342			151.408					0.00039999	0.00018311
151.575					0.0160366	0.00119342			151.575					0.00030164	0.00018725
151.742					0.00089782	0.00119342			151.742					0.00026769	0.00018514
151.908					0.00353711	0.00118306			151.908					0.00025734	0.00018514
152.075					0.00117574	0.00118306			152.075					7.26e-05	0.00018725
152.242					5.03e-05	0.00119342			152.242					0.00058908	0.00018725
152.408					0.00016768	0.00119342			152.408					0.00018851	0.00019294
152.575					0.00121944	0.00118306			152.575					0.00022121	0.00019294
152.742					0.00105005	0.00119342			152.742					0.00014577	0.000202
152.908					0.0010351	0.00119342			152.908					0.0003069	0.000202
153.075					0.00092398	0.00119656			153.075					0.00019737	0.00020977
153.242					0.00185066	0.00119656			153.242					0.00036194	0.00020977
153.408					0.00251107	0.0012063			153.408					0.00025795	0.000202
153.575					0.00157973	0.00119656			153.575					0.00085658	0.00020977
153.742					0.00027914	0.00119342			153.742					0.00015994	0.000202
153.908					0.00231292	0.00118306			153.908					0.0001572	0.000202
154.075					0.00013009	0.00118306			154.075					0.00015021	0.000202
154.242					0.00119038	0.00118306			154.242					0.0001083	0.00019294
154.408					0.00173821	0.00118306			154.408					0.0002295	0.000202
154.575					0.00116989	0.00119342			154.575					0.00014516	0.000202
154.742					0.00131143	0.00118306			154.742					0.00016927	0.00020784
154.908					0.0052424	0.00118306			154.908					0.0004081	0.00021976
155.075					0.00271286	0.00119342			155.075					6.91e-05	0.00020784
155.242					0.00136953	0.00119342			155.242					0.00034676	0.00021976
155.408					0.00149942	0.00119342			155.408					0.0001447	0.00022274
155.575					0.00048624	0.00119352			155.575					0.00015417	0.00022689
155.742					0.00119666	0.0012063			155.742					0.00012613	0.00022274
155.908					0.00303349	0.00119352			155.908					0.00012347	0.00022274
156.075					0.00043961	0.00118306			156.075					0.00017369	0.00021976
156.242					0.00472253	0.00117282			156.242					0.0002529	0.00021252
156.408					0.0007149	0.00117282			156.408					0.00031841	0.00021252
156.575					0.00069222	0.00115798			156.575					0.00018429	0.00020205
156.742					0.00053275	0.00113497			156.742					0.00017056	0.00019743
156.908					0.00121595	0.00115798			156.908					0.00027481	0.00019294
157.075					0.0014221	0.00113497			157.075					0.00021832	0.00019294
157.242					0.00096342	0.00113497			157.242					0.00035324	0.00019743
157.408					0.00102225	0.00113497			157.408					0.00018431	0.00019743
157.575					0.00146003	0.00115798			157.575					0.00025458	0.00019743
157.742					0.00111228	0.00115798			157.742					0.0002452	0.00019743
157.908					0.00198289	0.00115798			157.908					0.00042701	0.00019743
158.075					0.00037079	0.00115798			158.075					0.00022427	0.00019096
158.242					0.00349053	0.00115798			158.242					0.00016124	0.00019101
158.408					0.00019767	0.00115622			158.408					0.00031461	0.00019101
158.575					0.00112388	0.00113497			158.575					0.00010222	0.00018443
158.742					0.00114606	0.00111808			158.742					0.00012822	0.0001843
158.908					0.00052855	0.00111808			158.908					0.00017054	0.0001843
159.075					0.00025474	0.00111808			159.075					8.97e-05	0.00018443
159.242					0.00071669	0.00113497			159.242					0.00036331	0.00018689
159.408					0.00467987	0.00111808			159.408					0.00016001	0.00018689
159.575					0.00017902	0.00111808			159.575					0.00041041	0.00018443
159.742					0.0055007	0.00108136			159.742					0.00042064	0.00018689
159.908					0.00859655	0.00108136			159.908					7.63e-05	0.00019336
160.075					0.00092941	0.00103635			160.075					0.00053723	0.00019336
160.242					0.00168548	0.00099539			160.242					0.00066635	0.00019779
160.408					0.0102986	0.00099539			160.408					0.00052277	0.00019779
160.575					0.0012672	0.00096598			160.575					0.00018454	0.00019779
160.742					0.00063879	0.00096598			160.742					0.00026949	0.00019779
160.908					0.00023413	0.00094642			160.908					0.00020673	0.00019779
161.075					0.00096854	0.00092047			161.075					0.00015711	0.00019779
161.242					0.00048523	0.00094642			161.242					0.00012058	0.00020164
161.408					0.00037085	0.00092047			161.408					0.00014047	0.00019779
161.575					0.00105045	0.00094642			161.575					0.00019748	0.00019444
161.742					0.00132529	0.00094642			161.742					4.49e-05	0.00019779
161.908					0.00028181	0.00096598			161.908					0.0003874	0.00019779
162.075					0.00158781	0.00094642			162.075					0.00019809	0.00019444
162.242					0.00054253	0.00094642			162.242					0.0004245	0.00019059
162.408					0.00197035	0.00092047			162.408					0.000165	0.00018951
162.575					0.00410172	0.00087006			162.575					0.000231	0.00018951
162.742					0.00057809	0.00087006			162.742					0.00010318	0.00018689
162.908					0.00053306	0.00080957			162.908					9.85e-05	0.00018689
163.075					0.00031998	0.00080957			163.075					0.00023814	0.00017883
163.242					0.00116638	0.00080957			163.242					0.00021251	0.00017883
163.408					0.00091153	0.00078678			163.408					0.00011158	0.00018689
163.575					0.00015439	0.00080957			163.575					0.00011599	0.00018689
163.742					0.00060179	0.00080957			163.742					0.00014473	0.00018951
163.908					0.00152666	0.00078678			163.908					0.00029049	0.00019059
164.075					0.0026632	0.00080957			164.075					0.00018924	0.00019444
164.242					0.0002713	0.00080957			164.242					0.00015673	0.00019444
164.408					0.00195262	0.00080957			164.408					0.00014764	0.0001909
164.575					0.00079056	0.00078678			164.575					0.00022699	0.0001909
164.742					0.0015926	0.00078678			164.742					0.00023616	0.00019009
164.908					0.00082859	0.00076217			164.908					0.00048256	0.00019009
165.075					0.00070391	0.00072262			165.075					0.00028393	0.00019009
165.242					0.00129953	0.00072262			165.242					0.00020519	0.00019009
165.408					0.00033725	0.00072262			165.408					7.9e-05	0.00018951
165.575					0.00074133	0.00072262			165.575					8.93e-05	0.00018951
165.742					0.00028524	0.00068559			165.742					8.6e-05	0.00019009
165.908					0.00048745	0.00072262			165.908					0.00014164	0.00019009
166.075					0.00112069	0.00076217			166.075					0.00024063	0.00019009
166.242					0.000783	0.00076217			166.242					0.00015866	0.0001909
166.408					0.00237474	0.00076217			166.408					0.0001914	0.0001936
166.575					0.00031032	0.00078678			166.575					0.00028334	0.0001936
166.742					0.0017051	0.00076217			166.742					0.00010245	0.0001909
166.908					0.00066728	0.00076217			166.908					8.75e-05	0.0001936
167.075					0.00144902	0.00077098			167.075					0.00018979	0.0001936
167.242					0.00033813	0.00077098			167.242					0.00010796	0.0001909
167.408					0.00036906	0.00077098			167.408					0.00014098	0.00019009
167.575					0.00156418	0.00075014			167.575					0.00017311	0.0001909
167.742					0.00050431	0.00075014			167.742					0.00035795	0.0001909
167.908					0.00156322	0.00075014			167.908					9.22e-05	0.0001936
168.075					0.0004667	0.00077098			168.075					0.00025525	0.0002005
168.242					0.00022377	0.00077098			168.242					0.00026368	0.0001936
168.408					0.00121121	0.00077098			168.408					0.00026876	0.0001936
168.575					0.0008938	0.00075014			168.575					0.00037172	0.0001936
168.742					0.00037855	0.00077098			168.742					0.00028	0.0002005
168.908					0.00117573	0.00077098			168.908					0.00021433	0.00020592
169.075					0.00063126	0.00075014			169.075					0.00019039	0.00020592
169.242					0.00058682	0.00073832			169.242					0.00014682	0.00020592
169.408					0.0006065	0.00075014			169.408					0.00018414	0.00020592
169.575					0.00051622	0.00075014			169.575					0.00015724	0.00021049
169.742					0.00027258	0.00073832			169.742					0.00020664	0.00021049
169.908					0.00031477	0.00071961			169.908					0.00014845	0.00020592
170.075					0.00166425	0.00071961			170.075					0.00029804	0.00020592
170.242					0.00278827	0.0007013			170.242					0.00018117	0.00020124
170.408					0.00240252	0.0007013			170.408					0.00036959	0.00019655
170.575					0.00040686	0.0007013			170.575					0.00029784	0.00019655
170.742					0.00169263	0.0007013			170.742					0.00022485	0.00020197
170.908					0.00097219	0.00074713			170.908					0.00021681	0.00020197
171.075					0.00154424	0.00074713			171.075					0.00026305	0.00021049
171.242					0.00028221	0.00074713			171.242					0.00019581	0.00021049
171.408					0.00167001	0.00074713			171.408					0.00013297	0.00021557
171.575					0.00055099	0.0007013			171.575					0.00012888	0.00021557
171.742					0.001767	0.00074713			171.742					0.00096871	0.00021049
171.908					0.00075895	0.0007013			171.908					0.00023755	0.00021049
172.075					0.00199233	0.00068329			172.075					0.00018192	0.00021049
172.242					0.00062759	0.00068329			172.242					0.00012625	0.00021557
172.408					0.00047098	0.00068329			172.408					0.00031443	0.00022083
172.575					0.00159299	0.00068329			172.575					0.00055795	0.00022525
172.742					0.00022563	0.00068329			172.742					0.00025738	0.0002316
172.908					0.00085973	0.00068329			172.908					0.00033414	0.00022525
173.075					0.00050571	0.00068329			173.075					0.00019028	0.0002316
173.242					0.00206499	0.00068329			173.242					0.00031258	0.00022525
173.408					0.00073531	0.000704			173.408					0.00017026	0.00022525
173.575					0.0007929	0.00065197			173.575					0.00032323	0.00022525
173.742					0.00062998	0.00063062			173.742					0.00036977	0.00022525
173.908					0.00026205	0.00063062			173.908					0.00027845	0.00022525
174.075					0.00043116	0.00062879			174.075					0.00019008	0.00022525
174.242					0.00080443	0.00062879			174.242					7.78e-05	0.00023005
174.408					0.00160751	0.00065133			174.408					0.00033431	0.00023599
174.575					0.00053658	0.00065133			174.575					0.00022566	0.00024746
174.742					0.00044415	0.00065133			174.742					0.00019729	0.00024746
174.908					0.00225542	0.00065133			174.908					0.00039093	0.00025919
175.075					0.00062113	0.000704			175.075					0.00012659	0.00025919
175.242					0.00173062	0.000704			175.242					0.0001539	0.00024746
175.408					0.00050006	0.00065133			175.408					0.00018707	0.00025919
175.575					0.00403389	0.00065133			175.575					0.00027423	0.00024938
175.742					0.00082672	0.00065133			175.742					0.000129	0.00024938
175.908					0.00027259	0.00062879			175.908					0.00027008	0.00025919
176.075					0.00120306	0.00062436			176.075					0.00029528	0.00025919
176.242					0.00136281	0.00062436			176.242					0.00034843	0.00025841
176.408					0.00020543	0.00062879			176.408					0.00020385	0.00025841
176.575					0.00083216	0.00062879			176.575					0.00012698	0.00026022
176.742					0.00015622	0.00065133			176.742					0.00011725	0.00026554
176.908					0.00027637	0.00065133			176.908					7.17e-05	0.00026554
177.075					0.00157742	0.00065133			177.075					0.00029344	0.00027215
177.242					0.00056224	0.00065133			177.242					0.000261	0.00027634
177.408					0.00060571	0.00065133			177.408					0.0003089	0.00027882
177.575					0.00083561	0.00068282			177.575					0.00033756	0.00027882
177.742					0.00041215	0.00065133			177.742					0.00015099	0.00027634
177.908					0.000816	0.00068282			177.908					0.00053453	0.00027634
178.075					0.00019964	0.00065133			178.075					0.000206	0.00027634
178.242					0.00067268	0.00068282			178.242					0.00037072	0.00027634
178.408					0.00019102	0.00068282			178.408					0.00029209	0.00027634
178.575					0.00050377	0.00068282			178.575					0.00023444	0.00027882
178.742					0.00038918	0.00068282			178.742					0.00027919	0.00027634
178.908					0.00058386	0.00070092			178.908					0.00017363	0.00027634
179.075					0.00119228	0.00070092			179.075					0.0003689	0.00027671
179.242					0.00219929	0.00075666			179.242					0.00040071	0.00027671
179.408					0.00049465	0.00076244			179.408					0.00054434	0.00027671
179.575					0.00038874	0.00070092			179.575					0.00013083	0.00027218
179.742					0.00037363	0.00076244			179.742					0.0005107	0.00027218
179.908					0.00132844	0.00082136			179.908					0.00023032	0.00027671
180.075					0.00110836	0.00082136			180.075					0.00015807	0.00027671
180.242					0.00010398	0.00082136			180.242					0.00029896	0.0002826
180.408					0.00152128	0.00076244			180.408					0.00024138	0.00028905
180.575					0.00028854	0.00082136			180.575					0.00034701	0.00029277
180.742					8.08e-05	0.00076244			180.742					0.00047144	0.00029408
180.908					0.00046453	0.00070092			180.908					0.0002528	0.000295
181.075					0.00308554	0.00076244			181.075					0.00025944	0.000295
181.242					0.00070889	0.00070092			181.242					0.00022658	0.00029683
181.408					0.00237849	0.00068282			181.408					0.00060385	0.00029683
181.575					0.00111917	0.00070092			181.575					0.00043878	0.00030393
181.742					0.012185	0.00070092			181.742					0.00030931	0.00030393
181.908					0.00103684	0.00076244			181.908					0.0004551	0.00030393
182.075					0.00069296	0.00076244			182.075					0.00040186	0.0003091
182.242					0.00020453	0.00070092			182.242					0.00035788	0.0003091
182.408					0.00375427	0.00076244			182.408					0.00039271	0.00031511
182.575					0.00032764	0.0008258			182.575					0.00014174	0.00032923
182.742					0.00411787	0.0008571			182.742					0.00026079	0.0003332
182.908					0.00039004	0.0008571			182.908					0.0004385	0.00034625
183.075					0.00089819	0.00088533			183.075					0.00018524	0.00034625
183.242					0.00216691	0.00088533			183.242					0.000286	0.00034818
183.408					0.00510526	0.00088533			183.408					0.0003209	0.00034818
183.575					0.00134664	0.00088533			183.575					0.00026876	0.00034818
183.742					0.00455472	0.00091868			183.742					0.00029471	0.00035362
183.908					0.00024855	0.00094112			183.908					0.00044302	0.00035835
184.075					0.00094307	0.00094112			184.075					0.00024607	0.00035835
184.242					0.0019332	0.00091868			184.242					0.00027013	0.00035458
184.408					0.00033975	0.00088533			184.408					0.00018962	0.00035458
184.575					0.00093918	0.00088533			184.575					0.00019091	0.00035458
184.742					0.00377513	0.00091868			184.742					0.00034549	0.00035835
184.908					0.00121686	0.00091868			184.908					0.00053181	0.00035458
185.075					0.00023474	0.00088533			185.075					0.00049497	0.00035835
185.242					0.00030849	0.00082906			185.242					0.000434	0.00035861
185.408					0.00334439	0.00088533			185.408					0.00037493	0.00035861
185.575					0.00026802	0.00088533			185.575					0.00088771	0.00036399
185.742					0.00014991	0.00088533			185.742					0.00050908	0.00037204
185.908					0.00165239	0.00088533			185.908					0.00023899	0.00037204
186.075					0.00045344	0.00088533			186.075					0.00056806	0.00037204
186.242					0.00021048	0.00082906			186.242					0.00034936	0.00038263
186.408					0.00168579	0.00088533			186.408					0.00039034	0.00039153
186.575					0.00302113	0.00088533			186.575					0.00022875	0.00039153
186.742					0.00339391	0.00082906			186.742					0.00020863	0.00038263
186.908					0.00012944	0.00082906			186.908					0.00043318	0.00038263
187.075					0.00018582	0.00082906			187.075					0.00017311	0.00038263
187.242					0.00643869	0.00082906			187.242					0.00047693	0.00037233
187.408					0.00253866	0.00082906			187.408					0.00046375	0.00038263
187.575					0.001355	0.00078059			187.575					0.00053903	0.00037233
187.742					0.00037412	0.00078059			187.742					0.00047145	0.00038263
187.908					0.00087247	0.00078059			187.908					0.00065227	0.00040546
188.075					0.00070801	0.00082906			188.075					0.00042058	0.00038263
188.242					0.00035637	0.00081955			188.242					0.00044539	0.00040546
188.408					0.00078565	0.00078059			188.408					0.00031188	0.00040546
188.575					0.00103898	0.00078059			188.575					0.00035883	0.00042509
188.742					0.00260268	0.00078059			188.742					0.00051646	0.00043139
188.908					0.0006041	0.00074177			188.908					0.00030608	0.00043359
189.075					0.00031455	0.00078059			189.075					0.00035128	0.00043139
189.242					0.00018356	0.00078059			189.242					0.00054151	0.00043359
189.408					0.00022696	0.00074177			189.408					0.00042961	0.00043359
189.575					0.00978931	0.00074177			189.575					0.00064984	0.00043722
189.742					0.00039447	0.00065605			189.742					0.00022966	0.00043722
189.908					0.00029129	0.00059305			189.908					0.00036915	0.00043722
190.075					0.00014996	0.00057877			190.075					0.0003584	0.00043722
190.242					0.001164	0.00057877			190.242					0.00033649	0.00043722
190.408					0.00241092	0.00059305			190.408					0.00045876	0.00044221
190.575					0.00058201	0.00059305			190.575					0.00057937	0.00044468
190.742					0.00028266	0.00065605			190.742					0.00045312	0.00044221
190.908					0.00015136	0.00074177			190.908					0.00024075	0.00044221
191.075					0.00023738	0.00074177			191.075					0.00083758	0.00044468
191.242					0.00222545	0.00074177			191.242					0.00046	0.00044468
191.408					0.00489616	0.00078059			191.408					0.00049875	0.00044468
191.575					0.00051553	0.00078059			191.575					0.00032413	0.00044925
191.742					0.00232937	0.00078059			191.742					0.00036009	0.00044925
191.908					0.00241097	0.00074177			191.908					0.00047046	0.00044925
192.075					0.00038976	0.00078059			192.075					0.00036973	0.00044925
192.242					0.00029553	0.00078059			192.242					0.00050081	0.00044925
192.408					0.00077552	0.00074177			192.408					0.00035276	0.00044468
192.575					9.91e-05	0.00065605			192.575					0.00050261	0.00044336
192.742					0.00518579	0.00065605			192.742					0.00044397	0.0004416
192.908					0.0087339	0.0006868			192.908					0.00036469	0.00044014
193.075					0.00085344	0.00063485			193.075					0.00047877	0.00043472
193.242					0.00052133	0.00063485			193.242					0.00029603	0.00044014
193.408					0.00095527	0.00063485			193.408					0.0005102	0.00044014
193.575					0.0013049	0.00059305			193.575					0.00049386	0.00044014
193.742					0.00026554	0.00057877			193.742					0.0005434	0.00044014
193.908					0.0011797	0.00055025			193.908					0.00017125	0.00044014
194.075					0.00083815	0.00055025			194.075					0.00044045	0.0004416
194.242					0.00057552	0.00055025			194.242					0.00037337	0.00044336
194.408					0.00024828	0.00057877			194.408					0.00061578	0.0004416
194.575					0.000225	0.00060122			194.575					0.00042437	0.00044336
194.742					0.00011512	0.0005833			194.742					0.00040391	0.0004416
194.908					0.00026551	0.0005833			194.908					0.00065756	0.00044336
195.075					0.0004388	0.0005833			195.075					0.00046244	0.00044336
195.242					0.00179782	0.0005833			195.242					0.00072525	0.00044854
195.408					0.00087302	0.00057877			195.408					0.00052999	0.00045594
195.575					0.00128052	0.00057877			195.575					0.00040931	0.00044854
195.742					0.00096398	0.00055025			195.742					0.00060648	0.00044336
195.908					0.00112927	0.00055025			195.908					0.0006416	0.00044336
196.075					0.00052498	0.00055025			196.075					0.00053701	0.00045198
196.242					0.00119027	0.00055025			196.242					0.00044276	0.00044336
196.408					0.00133502	0.00052315			196.408					0.00048888	0.0004416
196.575					0.00093294	0.00052315			196.575					0.00037558	0.0004416
196.742					0.00025155	0.00052315			196.742					0.00035586	0.00044163
196.908					0.00131639	0.00052315			196.908					0.00024288	0.00044163
197.075					0.00031559	0.00052124			197.075					0.00019079	0.00044163
197.242					0.00013909	0.00052124			197.242					0.00034962	0.00044336
197.408					0.00027716	0.00052124			197.408					0.00043984	0.00044336
197.575					0.00132785	0.00051581			197.575					0.00041098	0.0004532
197.742					0.0006656	0.00052124			197.742					0.00031857	0.0004532
197.908					0.00032589	0.00051581			197.908					0.00041091	0.00046372
198.075					0.00067659	0.00051581			198.075					0.0006935	0.00046372
198.242					0.00023864	0.00051581			198.242					0.000465	0.00046372
198.408					0.0004613	0.00049909			198.408					0.00035135	0.00046966
198.575					0.00010592	0.00049909			198.575					0.00027845	0.00046966
198.742					0.00041727	0.00049909			198.742					0.00062275	0.00046372
198.908					0.00141768	0.00051581			198.908					0.00061582	0.00046319
199.075					0.00052114	0.00049909			199.075					0.00048472	0.00046319
199.242					0.00062042	0.00048518			199.242					0.00042978	0.00046319
199.408					0.00140343	0.00048518			199.408					0.00059021	0.00046319
199.575					0.00058459	0.00049909			199.575					0.00040592	0.00045583
199.742					0.00017917	0.00051581			199.742					0.00102438	0.00046319
199.908					0.00035565	0.00051581			199.908					0.00034016	0.00046447
200.075					0.00029346	0.00051581			200.075					0.00047854	0.00046447
200.242					6.27e-05	0.00052306			200.242					0.00047432	0.00046447
200.408					0.00069956	0.00052306			200.408					0.00032518	0.00046036
200.575					9.15e-05	0.00051581			200.575					0.00036606	0.00046036
200.742					0.00048771	0.00051581			200.742					0.00079011	0.00046447
200.908					0.00051047	0.00051581			200.908					0.00049154	0.00046036
201.075					0.00038363	0.00049909			201.075					0.00033178	0.00045328
201.242					0.0001179	0.00049909			201.242					0.0003093	0.00045328
201.408					0.00210655	0.00049909			201.408					0.00048002	0.00045328
201.575					0.00021034	0.00049909			201.575					0.0004405	0.0004495
201.742					0.0009343	0.00048647			201.742					0.00021155	0.0004495
201.908					0.00037073	0.00048647			201.908					0.00149659	0.00045328
202.075					0.00047353	0.00048647			202.075					0.00052167	0.00046036
202.242					0.00010714	0.00049909			202.242					0.00065181	0.00046036
202.408					0.00045253	0.00051581			202.408					0.00078234	0.00046447
202.575					0.00059341	0.00054718			202.575					0.00064202	0.00046447
202.742					0.00030585	0.00051581			202.742					0.00066291	0.00046447
202.908					0.00081801	0.00051581			202.908					0.00040777	0.00046447
203.075					0.00180231	0.00051581			203.075					0.00050492	0.00046447
203.242					0.00019315	0.00049909			203.242					0.00048179	0.00046036
203.408					0.00098779	0.00051581			203.408					0.0007146	0.00045449
203.575					0.00089983	0.00051581			203.575					0.00044922	0.00045449
203.742					0.00169072	0.00051581			203.742					0.00046395	0.00045449
203.908					0.00048265	0.00054718			203.908					0.00034005	0.00045449
204.075					0.00021812	0.00051581			204.075					0.00039426	0.00045449
204.242					0.00110093	0.00050877			204.242					0.00039707	0.000451
204.408					0.00100065	0.00050877			204.408					0.00030343	0.000451
204.575					0.00202183	0.00049738			204.575					0.00051894	0.0004495
204.742					0.00020083	0.00048647			204.742					0.00074726	0.000451
204.908					0.00035557	0.00049738			204.908					0.00103087	0.000451
205.075					0.00151037	0.00050877			205.075					0.00045678	0.00045449
205.242					0.0022299	0.00054185			205.242					0.00024973	0.00045449
205.408					0.00021481	0.00058332			205.408					0.00046866	0.00045449
205.575					0.00132725	0.00058332			205.575					0.00054792	0.00045934
205.742					0.00065259	0.000623			205.742					0.00033794	0.0004628
205.908					0.00037842	0.00067236			205.908					0.00044979	0.0004628
206.075					0.00307227	0.00069678			206.075					0.00093753	0.0004628
206.242					0.00057322	0.00070559			206.242					0.000422	0.00046383
206.408					0.00172282	0.00072427			206.408					0.00038835	0.00046545
206.575					0.00048524	0.00070559			206.575					0.00019802	0.00046545
206.742					0.00020562	0.00070559			206.742					0.0005402	0.00046781
206.908					0.00069213	0.00070559			206.908					0.00069831	0.00047417
207.075					0.00210311	0.00070559			207.075					0.00042487	0.00047417
207.242					0.00070976	0.00070559			207.242					0.00063059	0.00047417
207.408					0.00096108	0.00070559			207.408					0.00024825	0.00047417
207.575					0.00018076	0.00070559			207.575					0.00022456	0.00047417
207.742					0.00167344	0.00070559			207.742					0.00045221	0.00047417
207.908					0.00010042	0.00070559			207.908					0.0001875	0.00047417
208.075					0.00013408	0.00069678			208.075					0.00026396	0.00048074
208.242					0.00097462	0.00067236			208.242					0.00044173	0.00047417
208.408					0.00022606	0.00067236			208.408					0.00030162	0.00047417
208.575					0.00016853	0.00067236			208.575					0.00033812	0.00047417
208.742					0.00137949	0.00061944			208.742					0.00079362	0.00048546
208.908					0.00012736	0.00057976			208.908					0.00049123	0.00049345
209.075					0.00050706	0.00057976			209.075					0.00039138	0.00049345
209.242					0.00089714	0.00061944			209.242					0.00038746	0.00049697
209.408					4.6e-05	0.00061944			209.408					0.00034943	0.00049697
209.575					0.00013117	0.00061944			209.575					0.00049827	0.00049697
209.742					0.00139936	0.0005914			209.742					0.00091625	0.00049345
209.908					0.00176021	0.00062454			209.908					0.00075546	0.00048546
210.075					0.00104501	0.00062454			210.075					0.00077399	0.00048546
210.242					0.00073878	0.00062454			210.242					0.00046696	0.00048546
210.408					0.00649535	0.00062454			210.408					0.00046189	0.00049345
210.575					0.00278556	0.00062454			210.575					0.00046371	0.00049697
210.742					0.00070142	0.0005914			210.742					0.00052314	0.00049697
210.908					0.00231393	0.00057976			210.908					0.0005106	0.00049697
211.075					0.00081683	0.0005914			211.075					0.00077807	0.00050444
211.242					0.00113303	0.00057976			211.242					0.00047968	0.00049697
211.408					0.00054749	0.0005914			211.408					0.00059376	0.00050444
211.575					0.00056267	0.00057448			211.575					0.00053048	0.00051687
211.742					0.00118757	0.0005914			211.742					0.00057982	0.00051943
211.908					0.00031928	0.00064432			211.908					0.00049566	0.00051316
212.075					0.00034789	0.00064896			212.075					0.00063545	0.00050444
212.242					0.00041457	0.0005914			212.242					0.00081948	0.00051316
212.408					0.00025573	0.00057448			212.408					0.00096097	0.00051316
212.575					0.00018243	0.00057448			212.575					0.00093323	0.00051943
212.742					0.00048501	0.00057448			212.742					0.00061774	0.00052392
212.908					0.00049261	0.00055508			212.908					0.00093943	0.00052392
213.075					0.00048097	0.00055508			213.075					0.00043678	0.00052758
213.242					0.0003517	0.00055508			213.242					0.00077808	0.00053251
213.408					0.00161973	0.00055508			213.408					0.00055036	0.00054246
213.575					0.0005863	0.00055508			213.575					0.0006614	0.00056468
213.742					0.00040283	0.00055508			213.742					0.00060884	0.0005794
213.908					0.00024449	0.00053769			213.908					0.0004756	0.0005794
214.075					0.00082047	0.00053769			214.075					0.00088012	0.00058455
214.242					0.00075135	0.00053769			214.242					0.00042506	0.00058455
214.408					0.00302387	0.00053769			214.408					0.00031741	0.00058455
214.575					0.0005965	0.00055508			214.575					0.00038219	0.00059152
214.742					0.00147614	0.00055508			214.742					0.00040453	0.00059721
214.908					0.00036902	0.00055508			214.908					0.00065344	0.00059721
215.075					0.00261041	0.00053769			215.075					0.00039819	0.00059721
215.242					0.00220607	0.00053769			215.242					0.00060067	0.00059721
215.408					0.00029479	0.00053769			215.408					0.00052469	0.00059721
215.575					0.00046116	0.00051024			215.575					0.00057899	0.00060475
215.742					0.00048409	0.00051024			215.742					0.00045214	0.00060892
215.908					0.00145735	0.00048881			215.908					0.00053455	0.00060892
216.075					0.00029125	0.00048455			216.075					0.0003022	0.00060892
216.242					0.00123671	0.00048455			216.242					0.00102099	0.00060475
216.408					8.29e-05	0.00048455			216.408					0.00065585	0.00060475
216.575					0.00351925	0.00048455			216.575					0.00051571	0.00060892
216.742					0.00413239	0.00048253			216.742					0.00046683	0.00060892
216.908					0.00217821	0.00047107			216.908					0.00036996	0.00061337
217.075					0.00032204	0.00048253			217.075					0.00069671	0.00062408
217.242					0.0001822	0.00048455			217.242					0.00070321	0.00061337
217.408					0.0006058	0.00048455			217.408					0.00058928	0.00061337
217.575					0.00044083	0.00048455			217.575					0.00101944	0.00060892
217.742					0.00029627	0.00048642			217.742					0.00047898	0.00060892
217.908					0.00045256	0.00048596			217.908					0.00077439	0.00060892
218.075					0.00052788	0.00048596			218.075					0.00086344	0.00060475
218.242					0.00131971	0.00050785			218.242					0.0007363	0.00060892
218.408					0.00032369	0.00050785			218.408					0.0008354	0.00060892
218.575					0.00018141	0.00048596			218.575					0.00081041	0.00061971
218.742					0.00012502	0.00048596			218.742					0.00076003	0.00060892
218.908					0.00026548	0.00048596			218.908					0.000609	0.00060483
219.075					0.00017634	0.00048596			219.075					0.00027897	0.00060483
219.242					0.00234844	0.00047262			219.242					0.00049793	0.00060483
219.408					0.00178566	0.00045686			219.408					0.00073954	0.00060483
219.575					0.00023442	0.00045686			219.575					0.00111526	0.00060483
219.742					0.00102424	0.00045133			219.742					0.00063042	0.00061971
219.908					9.15e-05	0.00044547			219.908					0.0010527	0.00061971
220.075					0.00164498	0.00044547			220.075					0.00116977	0.00061971
220.242					0.00140055	0.00043657			220.242					0.00047036	0.00064313
220.408					0.00043231	0.00043657			220.408					0.0008956	0.00066045
220.575					0.00056922	0.00043657			220.575					0.00078548	0.00066045
220.742					6.76e-05	0.00042573			220.742					0.00057778	0.00066045
220.908					0.00037335	0.00039625			220.908					0.00053755	0.00066045
221.075					0.00164633	0.00035144			221.075					0.00045524	0.00066045
221.242					0.00343817	0.00039625			221.242					0.00047312	0.00066645
221.408					0.00060279	0.00035144			221.408					0.00071738	0.00066045
221.575					0.00027472	0.00035144			221.575					0.00053311	0.00066645
221.742					0.0001022	0.00032661			221.742					0.00067142	0.00066645
221.908					0.00048783	0.00032287			221.908					0.00080121	0.00066931
222.075					0.00058755	0.00032193			222.075					0.00052687	0.00067109
222.242					0.00016793	0.00030904			222.242					0.00066505	0.00067109
222.408					0.00016474	0.00030904			222.408					0.0004783	0.00066931
222.575					0.00097581	0.00028549			222.575					0.0008343	0.00067109
222.742					0.0004501	0.00027801			222.742					0.00089608	0.00067109
222.908					0.00248978	0.0002701			222.908					0.00047434	0.00068517
223.075					0.00072392	0.00026359			223.075					0.00086837	0.00067109
223.242					0.00041915	0.00026359			223.242					0.00072231	0.00066931
223.408					0.00017078	0.00025593			223.408					0.00091731	0.00066645
223.575					0.00084933	0.0002472			223.575					0.00052941	0.00066084
223.742					0.00024425	0.00025593			223.742					0.00050962	0.00065083
223.908					0.00032181	0.00026359			223.908					0.00057722	0.00063772
224.075					0.00026171	0.00026821			224.075					0.00067075	0.00063772
224.242					0.00018122	0.00027801			224.242					0.00050371	0.00063772
224.408					0.0010891	0.00027801			224.408					0.00058843	0.00063772
224.575					0.00023738	0.00027801			224.575					0.00070128	0.00063772
224.742					0.00020189	0.00027801			224.742					0.00041135	0.00062933
224.908					0.00015078	0.00027801			224.908					0.00112914	0.00063663
225.075					0.00019924	0.00030156			225.075					0.00114112	0.00063663
225.242					0.0005068	0.00030156			225.242					0.00085088	0.00063663
225.408					0.00032953	0.00030156			225.408					0.00042448	0.00065083
225.575					0.00016657	0.00027801			225.575					0.00051514	0.00063663
225.742					6.1e-05	0.00026821			225.742					0.00057448	0.00063663
225.908					0.00025015	0.00027801			225.908					0.00047327	0.00063663
226.075					0.00102964	0.00027801			226.075					0.00066786	0.00065083
226.242					9.23e-05	0.00026821			226.242					0.00030182	0.00066084
226.408					2.17e-05	0.00026821			226.408					0.00263696	0.00066084
226.575					0.00013771	0.00026821			226.575					0.00065664	0.00066084
226.742					0.00017258	0.00025593			226.742					0.00080202	0.00066084
226.908					2.09e-05	0.00025593			226.908					0.00075602	0.00065083
227.075					0.00013508	0.00025593			227.075					0.00069892	0.00065083
227.242					4.5e-05	0.0002472			227.242					0.0004527	0.00066084
227.408					7.82e-05	0.00025593			227.408					0.00079585	0.00065083
227.575					0.00028131	0.00025593			227.575					0.00099896	0.00066225
227.742					0.00017025	0.00025593			227.742					0.00105079	0.00066225
227.908					0.00012842	0.00025593			227.908					0.00064502	0.00065083
228.075					0.00059556	0.00025593			228.075					0.00042465	0.00066225
228.242					0.00014587	0.00025593			228.242					0.00060696	0.00065083
228.408					5.3e-05	0.0002472			228.408					0.00045415	0.00065083
228.575					0.00081045	0.00025593			228.575					0.00036873	0.00065083
228.742					0.00040246	0.0002472			228.742					0.00060849	0.00065083
228.908					0.00036798	0.00024458			228.908					0.00056929	0.00065083
229.075					0.00101579	0.00023819			229.075					0.00062824	0.00065083
229.242					0.00050766	0.00021964			229.242					0.00055575	0.00065083
229.408					0.00034866	0.00021964			229.408					0.00107035	0.00065083
229.575					0.0001162	0.00020056			229.575					0.00055261	0.00066225
229.742					0.00035277	0.00020056			229.742					0.00080094	0.00065083
229.908					0.00063386	0.00021912			229.908					0.0006725	0.00065083
230.075					0.00035383	0.00024458			230.075					0.00068586	0.00063663
230.242					0.00060914	0.00026573			230.242					0.00159393	0.00061836
230.408					8.75e-05	0.00026573			230.408					0.0002741	0.00061836
230.575					2.89e-05	0.00024458			230.575					0.00069346	0.00063663
230.742					0.00114879	0.00026573			230.742					0.00050822	0.00065083
230.908					0.00031342	0.00026573			230.908					0.00099981	0.00066225
231.075					0.00012058	0.00029737			231.075					0.00101743	0.00066225
231.242					0.0003619	0.00029737			231.242					0.00050716	0.00065083
231.408					0.0018627	0.00031965			231.408					0.00068374	0.00066457
231.575					2.92e-05	0.00032822			231.575					0.00057631	0.00066457
231.742					0.0001918	0.00033828			231.742					0.00041039	0.00066979
231.908					0.00152031	0.00034734			231.908					0.00105848	0.00065605
232.075					6.79e-05	0.00034734			232.075					0.00090818	0.00065074
232.242					0.00032587	0.00034734			232.242					0.00043499	0.00065074
232.408					0.00014639	0.00034965			232.408					0.00068186	0.00066177
232.575					0.00069005	0.00034965			232.575					0.00075515	0.00065074
232.742					0.00045411	0.0003517			232.742					0.00035387	0.00063663
232.908					0.001076	0.0003533			232.908					0.00067925	0.00063663
233.075					0.00093343	0.00035786			233.075					0.00049442	0.00061836
233.242					4.44e-05	0.0003533			233.242					0.00191837	0.00061836
233.408					0.00090745	0.0003533			233.408					0.00080793	0.00061836
233.575					0.000239	0.00035786			233.575					0.000492	0.00061836
233.742					9.23e-05	0.00035786			233.742					0.00055322	0.00064235
233.908					5.11e-05	0.0003533			233.908					0.00041509	0.00064235
234.075					1.64e-05	0.0003517			234.075					0.00090845	0.00064235
234.242					0.00013976	0.00034965			234.242					0.0003322	0.00062935
234.408					0.00011701	0.00034815			234.408					0.00082048	0.00066177
234.575					0.00087998	0.00034682			234.575					0.00044204	0.00066177
234.742					0.00033056	0.00034913			234.742					0.00050869	0.00066966
234.908					0.00034601	0.00034913			234.908					0.00060225	0.00066177
235.075					0.0006414	0.00034682			235.075					0.00050284	0.00066177
235.242					0.00817401	0.00034682			235.242					0.00074106	0.00066177
235.408					8.79e-05	0.00033828			235.408					0.00092205	0.00066177
235.575					0.00121082	0.00033828			235.575					0.00088073	0.00066966
235.742					0.00012538	0.00034682			235.742					0.00101693	0.00066966
235.908					0.00218057	0.00034682			235.908					0.00055132	0.00066966
236.075					0.00054267	0.00034913			236.075					0.00045131	0.00066177
236.242					0.00078341	0.00034913			236.242					0.00072635	0.00066177
236.408					0.00314722	0.00034913			236.408					0.00099499	0.00066966
236.575					0.00108152	0.00034913			236.575					0.00066708	0.00066966
236.742					0.00107493	0.00036638			236.742					0.00036921	0.00066966
236.908					0.00015623	0.00036638			236.908					0.00065646	0.00067575
237.075					0.00014195	0.00036638			237.075					0.00081094	0.00067575
237.242					0.00035063	0.0003859			237.242					0.00067224	0.00067575
237.408					6.23e-05	0.0003859			237.408					0.00053467	0.00068056
237.575					0.00063932	0.0003859			237.575					0.00057754	0.00068646
237.742					0.00052606	0.0003859			237.742					0.00079327	0.00068646
237.908					0.00056883	0.0003859			237.908					0.00056015	0.00069429
238.075					0.00025151	0.00036638			238.075					0.00052399	0.00070747
238.242					7.43e-05	0.00034913			238.242					0.00055518	0.00070747
238.408					0.0007685	0.00035416			238.408					0.00051172	0.00070747
238.575					0.0014877	0.00035416			238.575					0.00179298	0.00070747
238.742					0.00010543	0.00035416			238.742					0.0004803	0.00072319
238.908					0.00013174	0.00036865			238.908					0.00049027	0.00072906
239.075					0.00034763	0.00036865			239.075					0.00055978	0.00073439
239.242					0.00017006	0.00038086			239.242					0.0012185	0.00073439
239.408					0.00019008	0.0003859			239.408					0.00079697	0.00073439
239.575					0.00038213	0.00038835			239.575					0.00073701	0.00072906
239.742					0.00116301	0.00038458			239.742					0.00053307	0.00072906
239.908					0.00019543	0.00038835			239.908					0.00069366	0.00073274
240.075					0.00105997	0.0004127			240.075					0.00077791	0.00073536
240.242					4.03e-05	0.00038835			240.242					0.0011183	0.0007388
240.408					0.00015772	0.00038458			240.408					0.00072003	0.0007388
240.575					0.00072977	0.00038458			240.575					0.00147276	0.00073536
240.742					0.00192394	0.00038458			240.742					0.00033873	0.00073274
240.908					0.00038966	0.00038835			240.908					0.00033062	0.00073274
241.075					0.00026071	0.00038458			241.075					0.00078058	0.00073536
241.242					0.0008909	0.00038086			241.242					0.00159529	0.0007388
241.408					0.00153307	0.00036865			241.408					0.0009724	0.0007388
241.575					0.00119025	0.00035416			241.575					0.00065284	0.0007388
241.742					0.00010475	0.00035416			241.742					0.00075475	0.00074767
241.908					0.00043574	0.00034913			241.908					0.00069491	0.00074767
242.075					0.00055111	0.00035416			242.075					0.00119776	0.00076056
242.242					0.00027877	0.00035416			242.242					0.00114927	0.00074767
242.408					0.00014322	0.00035267			242.408					0.00096573	0.00074767
242.575					0.00057005	0.00035267			242.575					0.00109951	0.00076056
242.742					0.00165255	0.00034457			242.742					0.00077324	0.00076056
242.908					0.00020123	0.00034457			242.908					0.00122684	0.00076056
243.075					7.66e-05	0.00033195			243.075					0.00059981	0.00076981
243.242					0.0003577	0.0003415			243.242					0.00157297	0.00077558
243.408					0.00062237	0.00034457			243.408					0.00073177	0.00077558
243.575					4.68e-05	0.0003415			243.575					0.00092697	0.00077558
243.742					0.0003796	0.00033195			243.742					0.00104941	0.00077558
243.908					0.0003224	0.0003415			243.908					0.00099379	0.00077558
244.075					0.00044977	0.00034457			244.075					0.00149281	0.00077924
244.242					0.00089943	0.0003415			244.242					0.0006114	0.00078877
244.408					0.00038704	0.0003496			244.408					0.00052135	0.00078877
244.575					0.0003415	0.0003577			244.575					0.00059863	0.00077924
244.742					0.0041017	0.0003496			244.742					0.00073371	0.00077924
244.908					0.00050581	0.0003415			244.908					0.00100146	0.00078058
245.075					0.00020125	0.0003496			245.075					0.0007406	0.00080686
245.242					9.2e-05	0.0003415			245.242					0.00119818	0.00083315
245.408					0.00024431	0.0003496			245.408					0.00036096	0.00080686
245.575					0.00077619	0.0003577			245.575					0.00025002	0.00083315
245.742					0.0009584	0.0003496			245.742					0.00076638	0.00080686
245.908					9.34e-05	0.0003415			245.908					0.00098828	0.00083315
246.075					0.00030531	0.00033195			246.075					0.00095419	0.00083936
246.242					0.00015135	0.0003415			246.242					0.00073465	0.00084557
246.408					8.19e-05	0.00033195			246.408					0.00083315	0.00083936
246.575					0.00038423	0.0003224			246.575					0.00128914	0.00083315
246.742					5.52e-05	0.00031385			246.742					0.00062477	0.00083936
246.908					0.00051877	0.0003224			246.908					0.00115457	0.00084557
247.075					0.0001793	0.00031385			247.075					0.00053572	0.00086306
247.242					2.48e-05	0.00030531			247.242					0.00057692	0.00084557
247.408					6.73e-05	0.00031385			247.408					0.00163748	0.00083936
247.575					0.0001224	0.0003224			247.575					0.00055875	0.00083315
247.742					0.00251166	0.00031385			247.742					0.00154478	0.00080319
247.908					0.00021874	0.00030531			247.908					0.00088054	0.00083315

## Sheet: 2a
	ATCC-25922										BAA-2452
	variance (V^2/V^2)										variance (V^2/V^2)
time (min)	no drug	0.004	0.064	2	32	64	256	in µg/ml		time (min)	no drug	0.064	2	32	64	256	in µg/ml
9.66667	8.45e-06	3.35667e-06	8.56e-06	4.95e-06	6.26667e-06	1.06467e-05	4.84e-06			9.66667	4.47e-06	2.01333e-06	1.0165e-06	8.815e-06	7.21e-07	1.02367e-05
9.83333	8.36667e-06	3.37333e-06	8.60667e-06	4.885e-06	6.16667e-06	1.09267e-05	4.51e-06			9.83333	4.32e-06	2.07667e-06	9.765e-07	9.79e-06	7.29e-07	1.02533e-05
10	8.26667e-06	3.41667e-06	8.29333e-06	4.79e-06	6.14333e-06	1.12067e-05	4.48e-06			10	4.185e-06	2.08333e-06	1.0165e-06	1.0105e-05	7.38e-07	1.02967e-05
10.1667	8.37667e-06	3.37333e-06	7.94667e-06	4.7e-06	5.65333e-06	1.162e-05	4.45e-06			10.1667	4.32e-06	2.09e-06	1.055e-06	1.0425e-05	7.27e-07	1.034e-05
10.3333	8.29333e-06	3.33667e-06	7.55e-06	4.315e-06	6.06667e-06	1.178e-05	4.32e-06			10.3333	4.185e-06	2.10667e-06	1.055e-06	1.1115e-05	7.355e-07	1.04067e-05
10.5	8.1e-06	3.30667e-06	7.13667e-06	3.925e-06	6.01333e-06	1.18833e-05	4.18e-06			10.5	4.055e-06	2.13333e-06	1.065e-06	1.1805e-05	7.52e-07	1.04733e-05
10.6667	8.12667e-06	3.34333e-06	6.84e-06	3.835e-06	5.75667e-06	1.26467e-05	4.18e-06			10.6667	4.175e-06	2.44e-06	1.065e-06	1.379e-05	8.73e-07	1.012e-05
10.8333	8.16e-06	3.36333e-06	6.51e-06	3.74e-06	5.42e-06	1.315e-05	4.17e-06			10.8333	4.305e-06	2.26667e-06	1.07e-06	1.5725e-05	9.94e-07	1.05167e-05
11	8.2e-06	3.33667e-06	6.31667e-06	3.675e-06	5.20333e-06	1.349e-05	4.07e-06			11	4.165e-06	2.17667e-06	1.065e-06	1.5395e-05	1.003e-06	1.054e-05
11.1667	8.28e-06	3.29667e-06	6.13333e-06	3.615e-06	5.42e-06	1.32367e-05	3.98e-06			11.1667	4.035e-06	2.09667e-06	1.06e-06	1.626e-05	1.012e-06	1.056e-05
11.3333	8.01e-06	3.33e-06	6.14e-06	3.635e-06	5.32667e-06	1.25233e-05	3.97e-06			11.3333	3.995e-06	2.16667e-06	1.055e-06	1.7715e-05	1.0855e-06	1.02767e-05
11.5	7.73e-06	3.30667e-06	6.08667e-06	3.655e-06	5.23333e-06	1.32367e-05	3.97e-06			11.5	3.96e-06	2.09667e-06	1.065e-06	1.9165e-05	1.162e-06	9.99e-06
11.6667	7.36333e-06	3.26333e-06	6.07667e-06	3.67e-06	5.09e-06	1.27033e-05	3.88e-06			11.6667	3.81e-06	2.06333e-06	1.065e-06	1.9535e-05	1.163e-06	9.54e-06
11.8333	7.21e-06	3.30667e-06	6.00333e-06	3.67e-06	5.00667e-06	1.197e-05	3.97e-06			11.8333	3.96e-06	2.05333e-06	1.07e-06	1.9905e-05	1.167e-06	9.09e-06
12	7.18e-06	3.27e-06	5.89e-06	3.685e-06	5.11667e-06	1.17967e-05	3.88e-06			12	3.995e-06	2.07333e-06	1.065e-06	2.2285e-05	1.177e-06	8.99667e-06
12.1667	7.09333e-06	3.21333e-06	5.98e-06	3.7e-06	5.00667e-06	1.167e-05	3.8e-06			12.1667	3.955e-06	2.07e-06	1.07e-06	2.0165e-05	1.182e-06	8.89667e-06
12.3333	6.88667e-06	3.13333e-06	5.82333e-06	3.755e-06	5.1e-06	1.13067e-05	3.78e-06			12.3333	3.795e-06	2.03e-06	1.065e-06	1.996e-05	1.218e-06	8.52e-06
12.5	6.88667e-06	3.05333e-06	5.66667e-06	3.72e-06	5.00667e-06	1.157e-05	3.76e-06			12.5	3.955e-06	2e-06	1.06e-06	1.975e-05	1.257e-06	8.13667e-06
12.6667	6.89333e-06	2.98333e-06	5.53667e-06	3.695e-06	4.97667e-06	1.164e-05	3.71e-06			12.6667	3.99e-06	2.01333e-06	1.06e-06	2.026e-05	1.372e-06	7.62333e-06
12.8333	6.85333e-06	2.91667e-06	5.52667e-06	3.675e-06	4.9e-06	1.157e-05	3.65e-06			12.8333	3.94e-06	2e-06	1.065e-06	2.077e-05	1.4815e-06	7.05333e-06
13	6.88333e-06	2.90333e-06	5.63333e-06	3.72e-06	4.95e-06	1.122e-05	3.53e-06			13	3.795e-06	2e-06	1.07e-06	2.309e-05	1.3805e-06	6.84667e-06
13.1667	7.18333e-06	2.9e-06	5.53667e-06	3.945e-06	4.89333e-06	1.08567e-05	3.42e-06			13.1667	3.955e-06	1.98667e-06	1.08e-06	2.077e-05	1.4815e-06	6.68667e-06
13.3333	7.12333e-06	2.88e-06	5.38333e-06	4.05e-06	4.89e-06	1.072e-05	3.29e-06			13.3333	3.795e-06	1.91e-06	1.08e-06	2.026e-05	1.4605e-06	6.58e-06
13.5	7.12e-06	2.85e-06	5.42667e-06	4.15e-06	4.87333e-06	1.057e-05	3.42e-06			13.5	3.94e-06	1.84333e-06	1.08e-06	1.975e-05	1.4795e-06	6.45333e-06
13.6667	7.01333e-06	2.86667e-06	5.34333e-06	4.14e-06	4.75333e-06	1.044e-05	3.29e-06			13.6667	3.99e-06	1.91667e-06	1.08e-06	1.841e-05	1.5755e-06	6.49667e-06
13.8333	7.23667e-06	2.86e-06	5.23e-06	4.125e-06	4.66333e-06	1.029e-05	3.17e-06			13.8333	4.035e-06	1.84333e-06	1.08e-06	1.7065e-05	1.6695e-06	6.51e-06
14	7.16333e-06	2.88e-06	5.25333e-06	4.175e-06	4.77333e-06	1.027e-05	3.16e-06			14	4.045e-06	1.81667e-06	1.09e-06	1.676e-05	1.75e-06	6.13e-06
14.1667	7.23667e-06	2.9e-06	5.21e-06	4.275e-06	4.88333e-06	1.03367e-05	3.14e-06			14.1667	4.04e-06	1.78667e-06	1.1e-06	1.765e-05	1.8295e-06	5.81e-06
14.3333	7.14e-06	2.88333e-06	5.03667e-06	4.435e-06	4.76333e-06	9.50333e-06	3.16e-06			14.3333	4.02e-06	1.77333e-06	1.095e-06	1.871e-05	1.83e-06	5.73e-06
14.5	7.04667e-06	2.9e-06	4.88667e-06	4.585e-06	4.87333e-06	8.67e-06	3.14e-06			14.5	4.01e-06	1.78e-06	1.1e-06	1.977e-05	1.8295e-06	5.65333e-06
14.6667	6.96e-06	2.92667e-06	4.70667e-06	5.205e-06	4.74333e-06	8.62667e-06	3.09e-06			14.6667	3.99e-06	1.77333e-06	1.095e-06	2.034e-05	1.944e-06	5.59667e-06
14.8333	7e-06	2.92667e-06	4.68e-06	6.345e-06	4.77667e-06	8.62667e-06	2.94e-06			14.8333	3.82e-06	1.72333e-06	1.095e-06	2.034e-05	1.944e-06	5.59667e-06
15	6.88e-06	2.94e-06	4.66333e-06	6.95e-06	4.81667e-06	8.62e-06	2.94e-06			15	3.64e-06	1.64333e-06	1.09e-06	2.026e-05	1.943e-06	5.33333e-06
15.1667	7.00333e-06	2.93667e-06	4.64667e-06	7.215e-06	4.80667e-06	8.57e-06	2.79e-06			15.1667	3.63e-06	1.66e-06	1.11e-06	2.026e-05	2.068e-06	5.28e-06
15.3333	6.95e-06	2.98333e-06	4.43333e-06	7.665e-06	4.87e-06	9.55333e-06	2.65e-06			15.3333	3.6e-06	1.59333e-06	1.11e-06	2.034e-05	2.128e-06	5.24667e-06
15.5	7.06333e-06	2.98333e-06	4.27667e-06	8.355e-06	4.85333e-06	9.78667e-06	2.55e-06			15.5	3.6e-06	1.57e-06	1.12e-06	1.934e-05	2.243e-06	5.1e-06
15.6667	7.03333e-06	3.00667e-06	4.06e-06	9.905e-06	4.82e-06	9.8e-06	2.52e-06			15.6667	3.555e-06	1.57e-06	1.125e-06	1.9555e-05	2.389e-06	5.1e-06
15.8333	6.93e-06	2.95e-06	4.06e-06	1.0245e-05	4.81e-06	1.04267e-05	2.52e-06			15.8333	3.51e-06	1.56333e-06	1.13e-06	1.8675e-05	2.5485e-06	5.1e-06
16	6.82333e-06	2.88667e-06	4.06667e-06	1.1795e-05	4.76333e-06	1.04267e-05	2.48e-06			16	3.495e-06	1.56e-06	1.13e-06	1.9815e-05	2.548e-06	5.11667e-06
16.1667	6.74e-06	2.85667e-06	3.88e-06	1.3275e-05	4.73667e-06	1.053e-05	2.45e-06			16.1667	3.46e-06	1.57e-06	1.13e-06	1.9815e-05	2.6235e-06	5.20333e-06
16.3333	6.73e-06	2.85667e-06	3.88e-06	1.458e-05	4.71333e-06	1.05833e-05	2.45e-06			16.3333	3.515e-06	1.62667e-06	1.15e-06	2.0765e-05	2.6245e-06	4.94e-06
16.5	6.56e-06	2.88667e-06	3.88667e-06	1.4545e-05	4.75333e-06	1.07067e-05	2.42e-06			16.5	3.47e-06	1.63667e-06	1.17e-06	2.1345e-05	2.821e-06	4.62333e-06
16.6667	6.49e-06	2.82667e-06	3.88667e-06	1.452e-05	4.82e-06	1.06367e-05	2.26e-06			16.6667	3.515e-06	1.64667e-06	1.165e-06	2.145e-05	3.1245e-06	4.29333e-06
16.8333	6.40333e-06	2.79e-06	3.84333e-06	1.4505e-05	4.89667e-06	1.06067e-05	2.06e-06			16.8333	3.4e-06	1.64667e-06	1.175e-06	2.145e-05	3.209e-06	4.13e-06
17	6.27667e-06	2.77333e-06	3.83333e-06	1.4505e-05	4.96333e-06	1.05967e-05	1.96e-06			17	3.21e-06	1.61e-06	1.2e-06	2.145e-05	3.2885e-06	4.17667e-06
17.1667	6.26667e-06	2.77e-06	3.83333e-06	1.5655e-05	5.08333e-06	1.05933e-05	1.92e-06			17.1667	3.385e-06	1.6e-06	1.175e-06	2.116e-05	3.424e-06	4.02e-06
17.3333	5.93667e-06	2.77e-06	3.78667e-06	1.5655e-05	5.08333e-06	1.05933e-05	1.91e-06			17.3333	3.325e-06	1.60333e-06	1.2e-06	2.421e-05	3.644e-06	4.02333e-06
17.5	5.96e-06	2.75667e-06	3.76667e-06	1.794e-05	5.31e-06	1.07133e-05	1.91e-06			17.5	3.425e-06	1.64333e-06	1.2e-06	2.4495e-05	3.7745e-06	3.82333e-06
17.6667	5.93667e-06	2.74667e-06	3.76e-06	1.794e-05	5.41667e-06	1.046e-05	1.9e-06			17.6667	3.31e-06	1.58e-06	1.23e-06	2.1195e-05	3.7745e-06	3.7e-06
17.8333	5.93667e-06	2.86667e-06	3.73667e-06	1.794e-05	5.44667e-06	9.85e-06	1.86e-06			17.8333	3.31e-06	1.58667e-06	1.23e-06	1.9195e-05	3.7945e-06	3.5e-06
18	5.66667e-06	2.95e-06	3.72e-06	1.794e-05	5.54667e-06	9.17333e-06	1.81e-06			18	3.145e-06	1.6e-06	1.25e-06	1.891e-05	3.7945e-06	3.51333e-06
18.1667	5.72e-06	2.96e-06	3.70667e-06	1.792e-05	5.54667e-06	8.80667e-06	1.81e-06			18.1667	3.31e-06	1.56333e-06	1.25e-06	1.6275e-05	3.849e-06	3.31667e-06
18.3333	5.66e-06	2.96667e-06	3.69e-06	1.952e-05	5.50667e-06	8.68e-06	1.81e-06			18.3333	3.31e-06	1.53e-06	1.25e-06	1.656e-05	3.8495e-06	3.18667e-06
18.5	5.52667e-06	3.02667e-06	3.68333e-06	1.952e-05	5.69667e-06	8.66333e-06	1.75e-06			18.5	3.16e-06	1.51333e-06	1.25e-06	1.6845e-05	3.9945e-06	3.07667e-06
18.6667	5.32333e-06	3.12e-06	3.67333e-06	1.952e-05	5.84667e-06	8.26333e-06	1.67e-06			18.6667	2.945e-06	1.48333e-06	1.26e-06	1.656e-05	3.9945e-06	3.02e-06
18.8333	5.19333e-06	3.19667e-06	3.66667e-06	1.9505e-05	5.93e-06	7.81e-06	1.67e-06			18.8333	2.8e-06	1.49667e-06	1.26e-06	1.526e-05	3.996e-06	3.02e-06
19	5.06333e-06	3.44333e-06	3.66667e-06	1.95e-05	5.91667e-06	7.62e-06	1.63e-06			19	2.71e-06	1.50667e-06	1.26e-06	1.526e-05	3.9955e-06	2.94333e-06
19.1667	4.89333e-06	3.75667e-06	3.65e-06	1.95e-05	5.93e-06	7.55333e-06	1.63e-06			19.1667	2.58e-06	1.47333e-06	1.315e-06	1.511e-05	3.996e-06	2.93667e-06
19.3333	4.89667e-06	3.88e-06	3.64333e-06	1.95e-05	5.87333e-06	7.56e-06	1.6e-06			19.3333	2.525e-06	1.46e-06	1.315e-06	1.511e-05	3.996e-06	2.87333e-06
19.5	5.02333e-06	3.97333e-06	3.62667e-06	1.95e-05	5.92333e-06	7.55667e-06	1.57e-06			19.5	2.61e-06	1.39667e-06	1.38e-06	1.473e-05	3.996e-06	2.87e-06
19.6667	4.8e-06	4.05e-06	3.57667e-06	1.9495e-05	5.99e-06	7.39e-06	1.57e-06			19.6667	2.485e-06	1.38333e-06	1.39e-06	1.476e-05	4.1015e-06	2.85e-06
19.8333	4.64e-06	4.11333e-06	3.52e-06	1.9495e-05	6.12333e-06	7.19e-06	1.54e-06			19.8333	2.455e-06	1.38667e-06	1.41e-06	1.476e-05	4.1015e-06	2.84667e-06
20	4.61333e-06	4.11667e-06	3.49667e-06	1.9495e-05	6.12e-06	7.19e-06	1.52e-06			20	2.455e-06	1.36667e-06	1.41e-06	1.488e-05	4.1315e-06	2.87333e-06
20.1667	4.46667e-06	4.46667e-06	3.56e-06	1.9485e-05	6.18333e-06	7.07667e-06	1.49e-06			20.1667	2.385e-06	1.35667e-06	1.385e-06	1.488e-05	4.253e-06	2.87e-06
20.3333	4.33e-06	4.84e-06	3.49e-06	1.9485e-05	6.18333e-06	6.77667e-06	1.49e-06			20.3333	2.36e-06	1.37e-06	1.385e-06	1.463e-05	4.1345e-06	2.85333e-06
20.5	4.27333e-06	4.86667e-06	3.45e-06	1.9485e-05	6.14333e-06	6.41667e-06	1.49e-06			20.5	2.355e-06	1.36333e-06	1.41e-06	1.373e-05	4.1345e-06	2.85333e-06
20.6667	4.25e-06	4.99667e-06	3.52667e-06	1.948e-05	6.16333e-06	6.39333e-06	1.49e-06			20.6667	2.32e-06	1.37333e-06	1.405e-06	1.3825e-05	4.1345e-06	2.84667e-06
20.8333	4.22667e-06	5.73e-06	3.53667e-06	1.8135e-05	6.26333e-06	6.36e-06	1.49e-06			20.8333	2.285e-06	1.38333e-06	1.41e-06	1.3075e-05	4.2545e-06	2.83e-06
21	4.10667e-06	6.46e-06	3.61e-06	1.6485e-05	6.54e-06	6.21e-06	1.49e-06			21	2.245e-06	1.39667e-06	1.41e-06	1.2925e-05	4.5415e-06	2.78667e-06
21.1667	4.07333e-06	6.66e-06	3.61333e-06	1.6235e-05	6.53e-06	5.85333e-06	1.49e-06			21.1667	2.3e-06	1.42e-06	1.41e-06	1.2825e-05	4.9045e-06	2.68333e-06
21.3333	4.09667e-06	6.86e-06	3.61e-06	1.618e-05	6.8e-06	5.72333e-06	1.48e-06			21.3333	2.325e-06	1.45667e-06	1.41e-06	1.2625e-05	4.9045e-06	2.60667e-06
21.5	4.12e-06	6.99e-06	3.67e-06	1.5535e-05	7.16667e-06	5.64e-06	1.48e-06			21.5	2.36e-06	1.48333e-06	1.405e-06	1.1725e-05	4.9015e-06	2.44667e-06
21.6667	4.12e-06	7.15e-06	3.66e-06	1.4735e-05	7.52333e-06	5.61667e-06	1.49e-06			21.6667	2.355e-06	1.49667e-06	1.47e-06	1.0725e-05	4.7065e-06	2.29e-06
21.8333	4.22333e-06	7.55e-06	3.65e-06	1.4735e-05	8.29e-06	5.53667e-06	1.48e-06			21.8333	2.36e-06	1.47667e-06	1.47e-06	1.066e-05	4.2595e-06	2.22e-06
22	4.25e-06	8.05333e-06	3.63333e-06	1.418e-05	8.91033e-06	5.5e-06	1.48e-06			22	2.335e-06	1.47333e-06	1.47e-06	1.0745e-05	4.2625e-06	2.16333e-06
22.1667	4.17667e-06	8.44667e-06	3.63e-06	1.371e-05	8.977e-06	5.50333e-06	1.48e-06			22.1667	2.33e-06	1.48e-06	1.54e-06	1.006e-05	4.2645e-06	2.17e-06
22.3333	4.04333e-06	8.44667e-06	3.71e-06	1.349e-05	9.07067e-06	5.56333e-06	1.48e-06			22.3333	2.315e-06	1.50333e-06	1.545e-06	9.51e-06	4.2645e-06	2.13333e-06
22.5	3.99333e-06	8.68667e-06	3.79e-06	1.349e-05	9.14133e-06	5.29e-06	1.48e-06			22.5	2.24e-06	1.45e-06	1.575e-06	9.115e-06	4.1455e-06	2.06667e-06
22.6667	3.84333e-06	8.68667e-06	3.79e-06	1.324e-05	9.405e-06	5.35667e-06	1.48e-06			22.6667	2.175e-06	1.40333e-06	1.59e-06	9.04e-06	4.1455e-06	2.08333e-06
22.8333	3.84e-06	8.75333e-06	3.70667e-06	1.309e-05	9.668e-06	5.07333e-06	1.47e-06			22.8333	2.24e-06	1.44667e-06	1.605e-06	8.905e-06	4.1465e-06	2.02e-06
23	3.56333e-06	8.74e-06	3.7e-06	1.3065e-05	9.89467e-06	4.99333e-06	1.47e-06			23	2.175e-06	1.40333e-06	1.59e-06	8.825e-06	4.267e-06	2.01667e-06
23.1667	3.36e-06	8.72333e-06	3.79333e-06	1.144e-05	1.00613e-05	4.98667e-06	1.47e-06			23.1667	2.14e-06	1.47333e-06	1.59e-06	9.05e-06	4.267e-06	1.95667e-06
23.3333	3.34333e-06	8.69667e-06	3.79333e-06	9.74e-06	1.0558e-05	4.92333e-06	1.47e-06			23.3333	2.14e-06	1.50333e-06	1.6e-06	9.05e-06	4.2675e-06	2.01333e-06
23.5	3.34333e-06	9.11e-06	3.86333e-06	9.24e-06	1.1222e-05	4.85667e-06	1.47e-06			23.5	2.14e-06	1.48e-06	1.615e-06	9.05e-06	4.268e-06	1.92333e-06
23.6667	3.33e-06	9.11e-06	3.97e-06	8.53e-06	1.15877e-05	4.92e-06	1.47e-06			23.6667	2.115e-06	1.45333e-06	1.61e-06	8.735e-06	4.2685e-06	1.92667e-06
23.8333	3.25667e-06	9.13667e-06	3.95333e-06	8.08e-06	1.17513e-05	4.80667e-06	1.47e-06			23.8333	2.085e-06	1.49333e-06	1.6e-06	8.61e-06	4.0485e-06	1.92e-06
24	3.20333e-06	9.59e-06	3.93333e-06	7.88e-06	1.26257e-05	4.74667e-06	1.49e-06			24	2.05e-06	1.54333e-06	1.58e-06	8.12e-06	3.913e-06	1.84667e-06
24.1667	3.17667e-06	9.56333e-06	3.97e-06	7.61e-06	1.3592e-05	4.77667e-06	1.49e-06			24.1667	2.045e-06	1.54333e-06	1.594e-06	7.965e-06	3.9175e-06	1.82333e-06
24.3333	3.16333e-06	9.86e-06	3.97333e-06	7.11e-06	1.3892e-05	4.80667e-06	1.49e-06			24.3333	1.98e-06	1.55667e-06	1.594e-06	7.965e-06	3.8675e-06	1.83e-06
24.5	3.13333e-06	1.00967e-05	3.97667e-06	6.06e-06	1.41913e-05	4.74333e-06	1.54e-06			24.5	1.935e-06	1.49333e-06	1.593e-06	7.71e-06	3.8245e-06	1.81333e-06
24.6667	3.10667e-06	9.80667e-06	4.08e-06	4.855e-06	1.469e-05	4.7e-06	1.54e-06			24.6667	1.93e-06	1.49e-06	1.593e-06	7.71e-06	3.8275e-06	1.77333e-06
24.8333	3.10333e-06	9.48667e-06	4.29667e-06	4.16e-06	1.51897e-05	4.54e-06	1.54e-06			24.8333	1.985e-06	1.49333e-06	1.593e-06	7.66e-06	3.8285e-06	1.80667e-06
25	3.19333e-06	9.48e-06	4.42e-06	4.075e-06	1.56893e-05	4.34e-06	1.49e-06			25	2.055e-06	1.53333e-06	1.578e-06	8.01e-06	3.8695e-06	1.80667e-06
25.1667	3.19333e-06	9.48667e-06	4.53e-06	3.97e-06	1.7287e-05	4.34e-06	1.49e-06			25.1667	2.06e-06	1.53333e-06	1.5765e-06	8.28e-06	3.67e-06	1.80667e-06
25.3333	3.23333e-06	9.49333e-06	4.53e-06	3.885e-06	1.7014e-05	4.16e-06	1.54e-06			25.3333	2.055e-06	1.53333e-06	1.59e-06	8.27e-06	3.402e-06	1.83667e-06
25.5	3.23333e-06	9.49333e-06	4.56333e-06	3.82e-06	1.85473e-05	4.12e-06	1.58e-06			25.5	2.055e-06	1.61667e-06	1.6015e-06	8.33e-06	3.259e-06	1.89667e-06
25.6667	3.23e-06	9.06e-06	4.59e-06	3.575e-06	1.8547e-05	4.10333e-06	1.61e-06			25.6667	2.11e-06	1.61667e-06	1.6e-06	8.02e-06	3.218e-06	1.95667e-06
25.8333	3.18667e-06	8.60333e-06	4.55667e-06	3.36e-06	1.9167e-05	4.08e-06	1.61e-06			25.8333	2.11e-06	1.61667e-06	1.6e-06	7.9e-06	3.1975e-06	1.96667e-06
26	3.11e-06	8.6e-06	4.55e-06	3.345e-06	1.9567e-05	3.92333e-06	1.66e-06			26	1.995e-06	1.7e-06	1.6e-06	7.96e-06	3.1975e-06	1.95667e-06
26.1667	3.14667e-06	8.53333e-06	4.55e-06	3.255e-06	1.99237e-05	3.83333e-06	1.66e-06			26.1667	2.11e-06	1.7e-06	1.615e-06	7.88e-06	3.1975e-06	1.95667e-06
26.3333	3.06333e-06	8.54333e-06	4.55e-06	2.98e-06	1.90537e-05	3.75333e-06	1.61e-06			26.3333	2.015e-06	1.7e-06	1.615e-06	7.785e-06	3.1975e-06	1.94667e-06
26.5	3.12667e-06	8.54333e-06	4.55e-06	2.675e-06	1.8976e-05	3.63667e-06	1.61e-06			26.5	2.11e-06	1.7e-06	1.6165e-06	7.685e-06	3.0385e-06	1.94667e-06
26.6667	3.09333e-06	8.56333e-06	4.48333e-06	2.555e-06	1.8806e-05	3.51e-06	1.61e-06			26.6667	2.1e-06	1.63e-06	1.618e-06	7.785e-06	2.7585e-06	1.95667e-06
26.8333	2.97667e-06	8.63e-06	4.49e-06	2.555e-06	1.93637e-05	3.48333e-06	1.66e-06			26.8333	2.005e-06	1.7e-06	1.604e-06	7.785e-06	2.6085e-06	1.95667e-06
27	2.94333e-06	9.04667e-06	4.48e-06	2.51e-06	1.9317e-05	3.26e-06	1.71e-06			27	1.995e-06	1.7e-06	1.604e-06	7.78e-06	2.559e-06	1.87e-06
27.1667	2.89667e-06	9.48e-06	4.55333e-06	2.485e-06	2.0249e-05	3.27667e-06	1.85e-06			27.1667	1.935e-06	1.70333e-06	1.604e-06	7.745e-06	2.4545e-06	1.86667e-06
27.3333	2.89667e-06	9.76667e-06	4.56333e-06	2.44e-06	2.0169e-05	3.24667e-06	1.85e-06			27.3333	1.925e-06	1.75e-06	1.604e-06	7.675e-06	2.374e-06	1.84667e-06
27.5	2.89667e-06	1.023e-05	4.57e-06	2.405e-06	2.00583e-05	3.16e-06	1.71e-06			27.5	1.925e-06	1.76667e-06	1.602e-06	7.675e-06	2.3185e-06	1.91e-06
27.6667	2.85333e-06	1.023e-05	4.60333e-06	2.35e-06	2.00217e-05	3.14e-06	1.71e-06			27.6667	1.925e-06	1.77667e-06	1.599e-06	7.665e-06	2.1835e-06	1.95e-06
27.8333	2.86e-06	9.72667e-06	4.58e-06	2.35e-06	1.9071e-05	3.19667e-06	1.85e-06			27.8333	1.925e-06	1.77667e-06	1.6115e-06	7.715e-06	2.0635e-06	1.97667e-06
28	2.86e-06	9.73e-06	4.58e-06	2.25e-06	1.9064e-05	3.18e-06	1.85e-06			28	1.925e-06	1.78e-06	1.6115e-06	7.965e-06	2.0685e-06	1.96667e-06
28.1667	2.87e-06	9.02667e-06	4.58667e-06	2.185e-06	1.90537e-05	3.22e-06	1.68e-06			28.1667	1.905e-06	1.78333e-06	1.6105e-06	7.965e-06	2.0485e-06	1.96667e-06
28.3333	2.88667e-06	8.58333e-06	4.58667e-06	2.12e-06	1.99767e-05	3.26e-06	1.61e-06			28.3333	1.935e-06	1.9e-06	1.6105e-06	7.86e-06	2.0085e-06	1.99e-06
28.5	2.87667e-06	8.59333e-06	4.6e-06	2.07e-06	2.073e-05	3.27333e-06	1.68e-06			28.5	1.925e-06	2.01667e-06	1.6205e-06	7.8e-06	1.9485e-06	2.07333e-06
28.6667	2.92667e-06	8.49333e-06	4.6e-06	2.07e-06	2.0716e-05	3.27333e-06	1.72e-06			28.6667	1.995e-06	2.01667e-06	1.6465e-06	8.29e-06	1.874e-06	2.16e-06
28.8333	2.94333e-06	8.21667e-06	4.60667e-06	2.06e-06	2.0716e-05	3.31e-06	1.72e-06			28.8333	1.995e-06	1.90667e-06	1.648e-06	8.53e-06	1.6845e-06	2.16e-06
29	2.96e-06	7.93667e-06	4.61333e-06	2.03e-06	1.99193e-05	3.29e-06	1.72e-06			29	1.995e-06	1.8e-06	1.648e-06	8.77e-06	1.535e-06	2.07e-06
29.1667	2.91333e-06	7.29333e-06	4.64333e-06	2.015e-06	1.98857e-05	3.29e-06	1.72e-06			29.1667	1.935e-06	1.79e-06	1.643e-06	8.7e-06	1.525e-06	1.96e-06
29.3333	2.93333e-06	6.58e-06	4.63667e-06	2.015e-06	1.98827e-05	3.38e-06	1.72e-06			29.3333	2.005e-06	1.89333e-06	1.6115e-06	8.7e-06	1.525e-06	2.04333e-06
29.5	2.88333e-06	6.43e-06	4.64333e-06	2.015e-06	2.06327e-05	3.40667e-06	1.73e-06			29.5	2.005e-06	2.00667e-06	1.6115e-06	9.335e-06	1.531e-06	1.96e-06
29.6667	2.9e-06	6.36e-06	4.64333e-06	2.01e-06	2.06193e-05	3.38333e-06	1.73e-06			29.6667	2.015e-06	2.02333e-06	1.6115e-06	9.325e-06	1.455e-06	1.96e-06
29.8333	2.92333e-06	6.34667e-06	4.64667e-06	2.01e-06	2.06167e-05	3.40667e-06	1.73e-06			29.8333	2.015e-06	2.07e-06	1.598e-06	9.1e-06	1.416e-06	1.98333e-06
30	2.98e-06	6.21667e-06	4.66333e-06	1.995e-06	2.06137e-05	3.45333e-06	1.73e-06			30	2.1e-06	2.12333e-06	1.5965e-06	8.8e-06	1.3825e-06	1.99333e-06
30.1667	3.02e-06	6.08e-06	4.66333e-06	1.98e-06	1.98403e-05	3.55333e-06	1.73e-06			30.1667	2.14e-06	2.15e-06	1.6105e-06	8.77e-06	1.3135e-06	1.99e-06
30.3333	3.02e-06	6.06667e-06	5.12667e-06	1.96e-06	1.98333e-05	3.52333e-06	1.72e-06			30.3333	2.14e-06	2.14667e-06	1.61e-06	9.45e-06	1.2635e-06	2.08667e-06
30.5	3.01e-06	6.00333e-06	5.57667e-06	1.905e-06	1.983e-05	3.61667e-06	1.66e-06			30.5	2.175e-06	2.14333e-06	1.6105e-06	9.45e-06	1.2435e-06	2.01e-06
30.6667	3.04e-06	5.67e-06	5.60333e-06	1.905e-06	1.98233e-05	3.56333e-06	1.58e-06			30.6667	2.245e-06	2.13667e-06	1.6205e-06	8.725e-06	1.2435e-06	2.00333e-06
30.8333	3.07667e-06	5.22667e-06	5.60333e-06	1.84e-06	1.9817e-05	3.62e-06	1.56e-06			30.8333	2.31e-06	2.11e-06	1.67e-06	8.225e-06	1.1535e-06	2.00667e-06
31	3.10333e-06	5.10667e-06	5.60333e-06	1.84e-06	1.93063e-05	3.60667e-06	1.51e-06			31	2.32e-06	2.06333e-06	1.849e-06	7.975e-06	1.0585e-06	2.00667e-06
31.1667	3.07333e-06	5.06e-06	5.61333e-06	1.84e-06	1.8373e-05	3.75e-06	1.46e-06			31.1667	2.315e-06	2.06e-06	1.9875e-06	7.975e-06	1.031e-06	2.04333e-06
31.3333	3.10333e-06	4.95e-06	5.63333e-06	1.84e-06	1.8362e-05	3.93e-06	1.5e-06			31.3333	2.315e-06	2.06e-06	2.0375e-06	7.475e-06	1.0075e-06	2.09e-06
31.5	3.04333e-06	4.78333e-06	5.63333e-06	1.835e-06	1.77287e-05	3.93333e-06	1.42e-06			31.5	2.31e-06	2.06333e-06	2.079e-06	7.445e-06	9.97e-07	2.11e-06
31.6667	3.08333e-06	4.63667e-06	5.62e-06	1.83e-06	1.65887e-05	3.92333e-06	1.42e-06			31.6667	2.315e-06	2.07e-06	2.04e-06	7.92e-06	9.775e-07	2.11e-06
31.8333	3.08e-06	4.52667e-06	5.17e-06	1.83e-06	1.65817e-05	3.96667e-06	1.42e-06			31.8333	2.31e-06	2.12e-06	2.04e-06	7.915e-06	9.525e-07	2.10333e-06
32	3.12333e-06	4.52e-06	4.72333e-06	1.83e-06	1.7715e-05	3.95e-06	1.39e-06			32	2.335e-06	2.15e-06	2.08e-06	7.405e-06	9.37e-07	2.10667e-06
32.1667	3.15667e-06	4.38333e-06	4.7e-06	1.835e-06	1.6575e-05	3.87e-06	1.39e-06			32.1667	2.395e-06	2.24667e-06	2.039e-06	7.405e-06	9.485e-07	2.05333e-06
32.3333	3.18333e-06	4.51667e-06	4.71e-06	1.905e-06	1.5208e-05	3.89667e-06	1.4e-06			32.3333	2.435e-06	2.38667e-06	2.079e-06	7.155e-06	9.435e-07	2.1e-06
32.5	3.26667e-06	4.51e-06	4.71667e-06	1.95e-06	1.3971e-05	3.93e-06	1.42e-06			32.5	2.455e-06	2.47667e-06	2.079e-06	7.405e-06	9.53e-07	2.10333e-06
32.6667	3.34667e-06	4.41e-06	4.72e-06	1.895e-06	1.2734e-05	3.89667e-06	1.43e-06			32.6667	2.555e-06	2.52e-06	2.139e-06	7.395e-06	9.38e-07	2.08667e-06
32.8333	3.34e-06	4.40667e-06	4.72e-06	1.83e-06	1.16003e-05	3.89667e-06	1.43e-06			32.8333	2.565e-06	2.52e-06	2.21e-06	7.14e-06	9.08e-07	2.10667e-06
33	3.44e-06	4.40667e-06	4.73667e-06	1.83e-06	1.16003e-05	3.90333e-06	1.45e-06			33	2.555e-06	2.52333e-06	2.21e-06	7.14e-06	8.845e-07	2.12333e-06
33.1667	3.73333e-06	4.6e-06	4.52333e-06	1.89e-06	1.1597e-05	3.87667e-06	1.45e-06			33.1667	2.885e-06	2.62667e-06	2.365e-06	6.98e-06	8.68e-07	2.19333e-06
33.3333	3.77333e-06	4.40333e-06	4.75667e-06	1.89e-06	1.10203e-05	3.88667e-06	1.45e-06			33.3333	2.885e-06	2.72667e-06	2.2105e-06	6.98e-06	8.335e-07	2.05667e-06
33.5	3.81333e-06	4.23667e-06	4.78333e-06	1.89e-06	1.10103e-05	3.90333e-06	1.43e-06			33.5	2.875e-06	2.76e-06	2.212e-06	6.975e-06	8.02e-07	2.05667e-06
33.6667	3.84e-06	4.23667e-06	4.81333e-06	1.945e-06	1.0997e-05	3.99667e-06	1.41e-06			33.6667	2.875e-06	2.87333e-06	2.367e-06	7.125e-06	8.12e-07	2.04e-06
33.8333	4.1e-06	4.41e-06	4.81333e-06	1.97e-06	1.09237e-05	4.19e-06	1.4e-06			33.8333	3.205e-06	2.89e-06	2.597e-06	6.975e-06	8.085e-07	2.02e-06
34	4.21333e-06	4.24333e-06	4.82667e-06	1.9645e-06	1.09237e-05	4.19e-06	1.4e-06			34	3.345e-06	2.89333e-06	2.687e-06	6.625e-06	7.935e-07	2.03667e-06
34.1667	4.20667e-06	4.14333e-06	4.84667e-06	1.998e-06	1.08237e-05	4.47e-06	1.39e-06			34.1667	3.345e-06	3.03667e-06	2.702e-06	6.475e-06	7.905e-07	2.07e-06
34.3333	4.27333e-06	4.14e-06	5.37e-06	2.048e-06	1.08243e-05	4.21e-06	1.38e-06			34.3333	3.42e-06	3.73e-06	2.702e-06	6.475e-06	7.725e-07	2.07e-06
34.5	4.39667e-06	4.11667e-06	5.38e-06	2.0995e-06	1.08217e-05	4.20667e-06	1.37e-06			34.5	3.615e-06	4.55e-06	2.7005e-06	6.425e-06	7.725e-07	2.08667e-06
34.6667	4.5e-06	4.02667e-06	5.38333e-06	2.1495e-06	1.08187e-05	4.22333e-06	1.34e-06			34.6667	3.785e-06	4.71667e-06	2.8005e-06	6.42e-06	7.665e-07	2.21667e-06
34.8333	4.68333e-06	4.12e-06	5.39333e-06	2.1895e-06	1.04197e-05	4.47333e-06	1.34e-06			34.8333	4.065e-06	4.78333e-06	2.9685e-06	6.42e-06	7.48e-07	2.22667e-06
35	4.98333e-06	4.15667e-06	5.62667e-06	2.195e-06	1.04197e-05	4.57333e-06	1.34e-06			35	4.54e-06	4.78333e-06	2.9685e-06	6.415e-06	7.465e-07	2.12333e-06
35.1667	5.05333e-06	4.16333e-06	5.64333e-06	2.195e-06	9.95333e-06	4.61e-06	1.31e-06			35.1667	4.54e-06	4.78333e-06	2.7885e-06	6.265e-06	7.465e-07	2.09e-06
35.3333	5.30333e-06	4.16667e-06	5.90667e-06	2.215e-06	9.95367e-06	4.67667e-06	1.3e-06			35.3333	4.925e-06	4.71667e-06	2.689e-06	6.065e-06	7.415e-07	2.08333e-06
35.5	5.25667e-06	4.14333e-06	5.90667e-06	2.24e-06	9.61933e-06	4.79e-06	1.27e-06			35.5	4.65e-06	4.71667e-06	2.459e-06	5.815e-06	7.31e-07	2.05e-06
35.6667	5.36333e-06	4.14e-06	5.91e-06	2.25e-06	9.95433e-06	4.69e-06	1.27e-06			35.6667	4.65e-06	4.78667e-06	2.461e-06	5.47e-06	7.13e-07	2.02e-06
35.8333	5.57e-06	4.16667e-06	5.91e-06	2.315e-06	9.94933e-06	4.56e-06	1.27e-06			35.8333	4.925e-06	4.89e-06	2.166e-06	5.255e-06	7.13e-07	2.07667e-06
36	5.91333e-06	4.16e-06	6.21667e-06	2.425e-06	9.946e-06	4.70667e-06	1.25e-06			36	5.08e-06	5.19667e-06	2.461e-06	5.255e-06	7.13e-07	2.08667e-06
36.1667	5.90667e-06	4.26667e-06	6.63e-06	2.665e-06	9.61267e-06	4.96333e-06	1.25e-06			36.1667	5.105e-06	5.2e-06	2.461e-06	5.255e-06	7.055e-07	2.03333e-06
36.3333	5.93333e-06	4.26667e-06	7.13e-06	2.85e-06	9.61067e-06	5.14667e-06	1.27e-06			36.3333	5.17e-06	5.2e-06	2.166e-06	5.255e-06	7.08e-07	2.09667e-06
36.5	6.35667e-06	4.43e-06	7.14333e-06	3.055e-06	9.61033e-06	5.14667e-06	1.29e-06			36.5	5.36e-06	5.4e-06	2.084e-06	5.255e-06	7.255e-07	2.17667e-06
36.6667	6.55e-06	4.43e-06	7.61e-06	3.17e-06	9.61067e-06	5.13e-06	1.29e-06			36.6667	5.595e-06	5.43333e-06	2.0435e-06	5.255e-06	7.345e-07	2.13e-06
36.8333	6.71e-06	4.43e-06	7.78e-06	3.29e-06	9.076e-06	5.12333e-06	1.27e-06			36.8333	5.855e-06	5.53333e-06	2.0435e-06	5.115e-06	7.44e-07	2.11667e-06
37	7.02667e-06	4.43667e-06	7.79333e-06	3.36e-06	8.57067e-06	5.13667e-06	1.25e-06			37	6.105e-06	5.54e-06	2.0405e-06	4.86e-06	7.17e-07	2.13e-06
37.1667	7.02667e-06	4.44667e-06	7.87333e-06	3.39e-06	8.33933e-06	5.13667e-06	1.25e-06			37.1667	6.09e-06	5.60667e-06	2.0405e-06	4.65e-06	7.17e-07	2.15667e-06
37.3333	7.09333e-06	4.45e-06	8.18e-06	3.41e-06	8.33933e-06	5.12333e-06	1.25e-06			37.3333	6.19e-06	5.54e-06	2.0405e-06	4.57e-06	7.44e-07	2.12e-06
37.5	7.18333e-06	4.44333e-06	8.22333e-06	3.755e-06	8.24433e-06	5.20667e-06	1.25e-06			37.5	6.285e-06	5.54333e-06	2.0435e-06	4.27e-06	7.545e-07	2.13333e-06
37.6667	7.25e-06	4.45333e-06	8.25333e-06	4.105e-06	8.24433e-06	5.34e-06	1.25e-06			37.6667	6.28e-06	5.54333e-06	1.9935e-06	3.885e-06	7.77e-07	2.13e-06
37.8333	7.25e-06	4.52e-06	8.92667e-06	4.105e-06	8.24433e-06	5.49e-06	1.25e-06			37.8333	6.28e-06	5.54333e-06	1.9535e-06	3.685e-06	7.93e-07	2.12e-06
38	7.42667e-06	4.75333e-06	9.49667e-06	4.185e-06	8.24433e-06	5.60333e-06	1.27e-06			38	6.58e-06	5.67667e-06	1.9535e-06	3.56e-06	7.93e-07	2.16333e-06
38.1667	7.90333e-06	4.65333e-06	9.52e-06	4.275e-06	8.24433e-06	5.61e-06	1.29e-06			38.1667	7.025e-06	5.77667e-06	1.954e-06	3.56e-06	7.93e-07	2.12333e-06
38.3333	7.75667e-06	4.79e-06	1.00867e-05	4.39e-06	8.07433e-06	5.60667e-06	1.3e-06			38.3333	7.025e-06	5.81e-06	1.9535e-06	3.56e-06	7.93e-07	2.09667e-06
38.5	7.94333e-06	4.92667e-06	1.09833e-05	4.56e-06	7.84133e-06	5.60667e-06	1.29e-06			38.5	7.325e-06	5.80667e-06	1.9635e-06	3.52e-06	7.95e-07	2.05e-06
38.6667	8.07667e-06	5.05667e-06	1.176e-05	4.69e-06	7.74467e-06	5.6e-06	1.29e-06			38.6667	7.525e-06	5.80667e-06	1.8485e-06	3.425e-06	7.665e-07	2.03e-06
38.8333	8.21e-06	5.06e-06	1.175e-05	4.76e-06	7.74467e-06	5.47333e-06	1.29e-06			38.8333	7.725e-06	5.80333e-06	1.952e-06	3.52e-06	7.555e-07	2.03333e-06
39	8.34333e-06	5.56667e-06	1.175e-05	4.85e-06	7.68133e-06	5.57333e-06	1.3e-06			39	7.925e-06	5.80333e-06	2.037e-06	3.6e-06	7.52e-07	2.03333e-06
39.1667	8.49333e-06	5.58333e-06	1.246e-05	5.12e-06	7.68167e-06	5.54333e-06	1.3e-06			39.1667	8.07e-06	5.90333e-06	2.112e-06	3.505e-06	7.415e-07	2.07333e-06
39.3333	8.66e-06	6.03333e-06	1.26633e-05	5.53e-06	7.57833e-06	5.67333e-06	1.31e-06			39.3333	8.32e-06	5.97667e-06	2.1135e-06	3.47e-06	7.42e-07	2.08667e-06
39.5	8.83333e-06	6.33667e-06	1.29633e-05	5.755e-06	7.509e-06	5.66333e-06	1.31e-06			39.5	8.565e-06	6.04333e-06	2.1135e-06	3.515e-06	7.575e-07	2.1e-06
39.6667	9.04e-06	6.68333e-06	1.30667e-05	5.8e-06	7.57567e-06	5.66333e-06	1.34e-06			39.6667	8.915e-06	6.61333e-06	2.0385e-06	3.635e-06	7.575e-07	2.08333e-06
39.8333	9.03e-06	6.68667e-06	1.33067e-05	5.8e-06	7.509e-06	5.83333e-06	1.39e-06			39.8333	8.915e-06	6.96e-06	2.0385e-06	4.075e-06	7.385e-07	2.08e-06
40	9.39333e-06	6.77667e-06	1.35233e-05	5.85e-06	7.51233e-06	5.83e-06	1.41e-06			40	9.365e-06	7.19e-06	2.039e-06	4.6e-06	7.345e-07	2.07e-06
40.1667	9.98667e-06	6.77667e-06	1.38233e-05	6.25e-06	7.449e-06	5.82333e-06	1.43e-06			40.1667	1.0265e-05	7.46e-06	1.955e-06	4.85e-06	7.5e-07	2.07333e-06
40.3333	1.07733e-05	6.71e-06	1.363e-05	6.7e-06	7.353e-06	5.64667e-06	1.48e-06			40.3333	1.1015e-05	7.46667e-06	1.9165e-06	5.04e-06	7.5e-07	2.08e-06
40.5	1.09967e-05	6.69e-06	1.38967e-05	6.85e-06	7.35333e-06	5.51333e-06	1.54e-06			40.5	1.1015e-05	7.67e-06	1.8415e-06	4.94e-06	7.54e-07	2.06333e-06
40.6667	1.07167e-05	6.75e-06	1.35633e-05	7.005e-06	7.35733e-06	5.51333e-06	1.6e-06			40.6667	1.1015e-05	7.80333e-06	1.8435e-06	4.78e-06	7.65e-07	2.04667e-06
40.8333	1.021e-05	6.86e-06	1.38967e-05	7.155e-06	7.35733e-06	5.33667e-06	1.73e-06			40.8333	1.0315e-05	7.8e-06	1.845e-06	4.665e-06	7.7e-07	2.07e-06
41	1.09333e-05	6.85667e-06	1.39133e-05	7.305e-06	7.36233e-06	4.94667e-06	1.84e-06			41	1.1015e-05	7.81333e-06	1.85e-06	4.665e-06	7.715e-07	2.11333e-06
41.1667	1.10333e-05	6.95667e-06	1.39967e-05	8.505e-06	7.26433e-06	4.68e-06	1.88e-06			41.1667	1.1015e-05	7.81333e-06	1.85e-06	4.665e-06	7.615e-07	2.21e-06
41.3333	1.10233e-05	6.97e-06	1.39267e-05	8.505e-06	7.23467e-06	4.57333e-06	1.88e-06			41.3333	1.1015e-05	7.82667e-06	1.85e-06	4.45e-06	7.65e-07	2.13333e-06
41.5	1.10333e-05	8.05e-06	1.45633e-05	8.505e-06	7.23467e-06	4.58333e-06	2.06e-06			41.5	1.1015e-05	7.82e-06	1.85e-06	4.19e-06	7.565e-07	2.06333e-06
41.6667	1.09333e-05	8.05667e-06	1.51e-05	9.61e-06	7.175e-06	4.49e-06	2.06e-06			41.6667	1.1015e-05	7.82333e-06	1.85e-06	4.19e-06	7.65e-07	2.09333e-06
41.8333	1.10333e-05	9.19667e-06	1.574e-05	9.61e-06	7.042e-06	4.46333e-06	2.26e-06			41.8333	1.1015e-05	7.84333e-06	1.85e-06	4.39e-06	7.7e-07	2.14667e-06
42	1.07233e-05	9.44667e-06	1.74067e-05	9.615e-06	6.77667e-06	4.48667e-06	2.35e-06			42	1.0315e-05	7.84667e-06	1.85e-06	4.37e-06	7.7e-07	2.15333e-06
42.1667	1.04233e-05	9.79667e-06	1.73e-05	9.715e-06	6.47533e-06	4.54333e-06	2.35e-06			42.1667	9.615e-06	7.85e-06	1.85e-06	4.91e-06	7.7e-07	2.2e-06
42.3333	1.06e-05	1.01067e-05	1.93033e-05	9.72e-06	6.34333e-06	4.48667e-06	2.35e-06			42.3333	9.61e-06	7.72e-06	1.85e-06	5.54e-06	7.765e-07	2.22333e-06
42.5	1.11367e-05	1.01067e-05	2.11133e-05	9.72e-06	6.25333e-06	4.36e-06	2.45e-06			42.5	1.031e-05	7.72e-06	1.85e-06	5.825e-06	7.68e-07	2.22333e-06
42.6667	1.167e-05	1.01733e-05	2.20167e-05	9.73e-06	5.92667e-06	4.2e-06	2.54e-06			42.6667	1.101e-05	7.73e-06	1.85e-06	6.355e-06	7.815e-07	2.19333e-06
42.8333	1.19667e-05	1.01867e-05	2.20233e-05	9.88e-06	5.58667e-06	4.05e-06	2.62e-06			42.8333	1.101e-05	7.54e-06	1.85e-06	6.88e-06	7.965e-07	2.16667e-06
43	1.23033e-05	1.023e-05	2.20233e-05	9.885e-06	5.45333e-06	3.95e-06	2.6e-06			43	1.1215e-05	7.74667e-06	1.925e-06	7.17e-06	7.965e-07	2.16667e-06
43.1667	1.24867e-05	1.036e-05	2.20367e-05	9.89e-06	4.861e-06	3.82333e-06	2.6e-06			43.1667	1.121e-05	7.76333e-06	1.92e-06	7.485e-06	8.095e-07	2.16667e-06
43.3333	1.272e-05	1.05133e-05	2.214e-05	1.0085e-05	4.19933e-06	3.80333e-06	2.62e-06			43.3333	1.1565e-05	7.57667e-06	1.919e-06	7.425e-06	8.245e-07	2.16667e-06
43.5	1.28867e-05	1.052e-05	2.12667e-05	1.0085e-05	3.95933e-06	3.7e-06	2.82e-06			43.5	1.1565e-05	7.38e-06	1.954e-06	8.025e-06	8.315e-07	2.15667e-06
43.6667	1.29067e-05	1.054e-05	2.12667e-05	1.008e-05	3.96767e-06	3.61e-06	2.82e-06			43.6667	1.1565e-05	7.28e-06	1.919e-06	8.375e-06	8.435e-07	2.15333e-06
43.8333	1.25067e-05	1.055e-05	2.13167e-05	1.0575e-05	3.767e-06	3.50667e-06	3.03e-06			43.8333	1.1215e-05	7.29333e-06	1.875e-06	8.435e-06	8.585e-07	2.15667e-06
44	1.25233e-05	1.09833e-05	2.13567e-05	1.0575e-05	3.75133e-06	3.49667e-06	3.03e-06			44	1.1215e-05	7.20667e-06	1.774e-06	8.675e-06	9.175e-07	2.18667e-06
44.1667	1.274e-05	1.09867e-05	2.138e-05	1.1025e-05	3.71333e-06	3.25667e-06	3.07e-06			44.1667	1.1565e-05	6.93333e-06	1.76e-06	8.93e-06	9.525e-07	2.26333e-06
44.3333	1.29067e-05	1.09867e-05	2.139e-05	1.1125e-05	3.62467e-06	3.08667e-06	3.17e-06			44.3333	1.157e-05	6.62e-06	1.765e-06	9.045e-06	9.675e-07	2.18e-06
44.5	1.274e-05	1.099e-05	2.13733e-05	1.102e-05	3.56133e-06	3.05667e-06	3.17e-06			44.5	1.157e-05	6.64e-06	1.765e-06	9.045e-06	9.675e-07	2.17333e-06
44.6667	1.27067e-05	1.10067e-05	1.83967e-05	1.101e-05	3.55367e-06	3.05667e-06	3.33e-06			44.6667	1.157e-05	6.30667e-06	1.7e-06	9.595e-06	9.495e-07	2.16667e-06
44.8333	1.272e-05	1.10233e-05	2.12867e-05	1.102e-05	3.56367e-06	2.99e-06	3.33e-06			44.8333	1.1565e-05	6.31e-06	1.7e-06	1.0545e-05	9.645e-07	2.24333e-06
45	1.242e-05	1.05867e-05	2.20367e-05	1.101e-05	3.52367e-06	2.94667e-06	3.41e-06			45	1.1215e-05	6.24333e-06	1.7e-06	1.0545e-05	9.795e-07	2.24333e-06
45.1667	1.26533e-05	1.046e-05	2.201e-05	1.101e-05	3.46367e-06	2.93667e-06	3.41e-06			45.1667	1.1565e-05	6.27667e-06	1.7e-06	1.1555e-05	9.82e-07	2.24667e-06
45.3333	1.26533e-05	1.031e-05	2.20333e-05	1.102e-05	3.42767e-06	2.90667e-06	3.48e-06			45.3333	1.1565e-05	6.3e-06	1.7e-06	1.152e-05	9.855e-07	2.24333e-06
45.5	1.30567e-05	1.02733e-05	2.20933e-05	1.057e-05	3.29933e-06	2.84e-06	3.73e-06			45.5	1.266e-05	6.28333e-06	1.7e-06	1.152e-05	9.855e-07	2.31e-06
45.6667	1.349e-05	1.02767e-05	2.228e-05	1.056e-05	3.17933e-06	2.81e-06	3.73e-06			45.6667	1.3815e-05	6.12333e-06	1.705e-06	1.15e-05	9.955e-07	2.35667e-06
45.8333	1.33533e-05	9.98667e-06	2.24233e-05	1.101e-05	3.161e-06	2.81333e-06	3.61e-06			45.8333	1.3815e-05	5.94e-06	1.705e-06	1.2525e-05	1.0175e-06	2.35667e-06
46	1.322e-05	9.54333e-06	2.24733e-05	1.101e-05	3.15033e-06	2.77e-06	3.8e-06			46	1.381e-05	5.63e-06	1.705e-06	1.2525e-05	1.0585e-06	2.31e-06
46.1667	1.31233e-05	9.4e-06	2.324e-05	1.101e-05	3.04033e-06	2.68333e-06	3.8e-06			46.1667	1.3815e-05	5.62333e-06	1.675e-06	1.25e-05	1.0635e-06	2.30667e-06
46.3333	1.31267e-05	8.65e-06	2.24233e-05	1.0555e-05	3.04433e-06	2.53667e-06	3.93e-06			46.3333	1.3815e-05	5.57333e-06	1.705e-06	1.25e-05	1.0375e-06	2.30667e-06
46.5	1.35567e-05	8.65e-06	2.24233e-05	1.0055e-05	3.045e-06	2.40667e-06	3.95e-06			46.5	1.472e-05	5.50667e-06	1.77e-06	1.305e-05	1.0325e-06	2.31e-06
46.6667	1.42267e-05	8.65e-06	2.24233e-05	1.0055e-05	2.855e-06	2.35e-06	3.95e-06			46.6667	1.547e-05	5.44e-06	1.835e-06	1.305e-05	1.0155e-06	2.30667e-06
46.8333	1.47567e-05	8.66667e-06	2.24233e-05	1.055e-05	2.77267e-06	2.23667e-06	3.95e-06			46.8333	1.627e-05	5.30667e-06	1.84e-06	1.255e-05	1.0205e-06	2.30667e-06
47	1.516e-05	7.83333e-06	2.247e-05	1.005e-05	2.62333e-06	2.21333e-06	3.98e-06			47	1.687e-05	5.33667e-06	1.84e-06	1.305e-05	1.0305e-06	2.30667e-06
47.1667	1.5e-05	7.75667e-06	2.24367e-05	9.85e-06	2.624e-06	2.11e-06	4.11e-06			47.1667	1.687e-05	5.27e-06	1.84e-06	1.37e-05	1.0505e-06	2.28667e-06
47.3333	1.52033e-05	7.22333e-06	2.23033e-05	1.005e-05	2.378e-06	2.07333e-06	4.26e-06			47.3333	1.687e-05	5.27e-06	1.775e-06	1.368e-05	1.0505e-06	2.30333e-06
47.5	1.527e-05	6.59e-06	2.23033e-05	1.055e-05	2.27467e-06	2.06333e-06	4.31e-06			47.5	1.697e-05	4.95667e-06	1.705e-06	1.368e-05	1.082e-06	2.30667e-06
47.6667	1.527e-05	6.35e-06	2.24433e-05	1.0995e-05	2.27067e-06	2.02e-06	4.31e-06			47.6667	1.697e-05	4.96333e-06	1.705e-06	1.368e-05	1.0505e-06	2.30333e-06
47.8333	1.527e-05	6.20333e-06	2.231e-05	1.1085e-05	2.278e-06	1.98e-06	4.37e-06			47.8333	1.697e-05	4.73e-06	1.77e-06	1.443e-05	1.0505e-06	2.29e-06
48	1.54733e-05	6.19e-06	2.17733e-05	1.108e-05	2.22467e-06	1.93333e-06	4.37e-06			48	1.7225e-05	4.53e-06	1.84e-06	1.48e-05	1.0755e-06	2.29e-06
48.1667	1.514e-05	6.33667e-06	2.11733e-05	1.0975e-05	2.22467e-06	1.90333e-06	4.41e-06			48.1667	1.698e-05	4.23333e-06	1.84e-06	1.482e-05	1.0975e-06	2.29333e-06
48.3333	1.46833e-05	6.20333e-06	2.125e-05	1.097e-05	2.14267e-06	1.859e-06	4.41e-06			48.3333	1.6275e-05	3.76e-06	1.84e-06	1.5495e-05	1.1175e-06	2.29333e-06
48.5	1.47e-05	5.99e-06	2.13367e-05	1.097e-05	2.07967e-06	1.83867e-06	4.43e-06			48.5	1.628e-05	3.2e-06	1.77e-06	1.5495e-05	1.171e-06	2.29e-06
48.6667	1.415e-05	5.65333e-06	2.11033e-05	1.097e-05	2.08367e-06	1.84967e-06	4.44e-06			48.6667	1.548e-05	2.86667e-06	1.835e-06	1.5495e-05	1.171e-06	2.24e-06
48.8333	1.415e-05	5.95667e-06	2.121e-05	1.097e-05	2.02367e-06	1.85933e-06	4.48e-06			48.8333	1.548e-05	2.72667e-06	1.835e-06	1.6045e-05	1.206e-06	2.14667e-06
49	1.41333e-05	5.94667e-06	1.927e-05	1.097e-05	2.01033e-06	1.85267e-06	4.44e-06			49	1.548e-05	2.72333e-06	1.84e-06	1.612e-05	1.231e-06	2.24667e-06
49.1667	1.4e-05	5.61333e-06	1.93733e-05	1.052e-05	2.00033e-06	1.91933e-06	4.44e-06			49.1667	1.5285e-05	2.71e-06	1.77e-06	1.6145e-05	1.2825e-06	2.24667e-06
49.3333	1.42e-05	5.59333e-06	2.15133e-05	1.052e-05	1.94367e-06	1.866e-06	4.44e-06			49.3333	1.5285e-05	2.65667e-06	1.765e-06	1.621e-05	1.2825e-06	2.16e-06
49.5	1.43667e-05	5.18333e-06	1.94933e-05	1.0525e-05	1.87967e-06	1.89567e-06	4.44e-06			49.5	1.554e-05	2.58333e-06	1.835e-06	1.686e-05	1.2825e-06	2.16333e-06
49.6667	1.40667e-05	4.92e-06	1.746e-05	1.0625e-05	1.88633e-06	1.89267e-06	4.43e-06			49.6667	1.499e-05	2.52333e-06	1.885e-06	1.7765e-05	1.2825e-06	2.15667e-06
49.8333	1.41e-05	4.91667e-06	1.75633e-05	1.062e-05	1.89267e-06	1.829e-06	4.43e-06			49.8333	1.499e-05	2.47667e-06	1.835e-06	1.7765e-05	1.348e-06	2.25333e-06
50	1.41e-05	4.87e-06	1.757e-05	1.022e-05	1.866e-06	1.80133e-06	4.43e-06			50	1.499e-05	2.46e-06	1.835e-06	1.8495e-05	1.448e-06	2.26e-06
50.1667	1.40333e-05	4.94e-06	1.69367e-05	9.925e-06	1.89267e-06	1.79133e-06	4.44e-06			50.1667	1.499e-05	2.37667e-06	1.835e-06	1.8495e-05	1.448e-06	2.21333e-06
50.3333	1.40333e-05	4.92667e-06	1.757e-05	9.225e-06	1.888e-06	1.81467e-06	4.44e-06			50.3333	1.499e-05	2.27667e-06	1.835e-06	1.8515e-05	1.6625e-06	2.16e-06
50.5	1.44667e-05	4.94667e-06	1.70133e-05	9.235e-06	1.878e-06	1.826e-06	4.44e-06			50.5	1.554e-05	2.17333e-06	1.835e-06	2.0765e-05	1.6715e-06	2.10667e-06
50.6667	1.44667e-05	4.93e-06	1.775e-05	8.63e-06	1.93467e-06	1.826e-06	4.43e-06			50.6667	1.5535e-05	2.09333e-06	1.765e-06	2.082e-05	1.6675e-06	2.10667e-06
50.8333	1.49967e-05	4.88333e-06	1.775e-05	8.525e-06	1.87133e-06	1.83267e-06	4.43e-06			50.8333	1.6285e-05	2.09333e-06	1.7e-06	2.454e-05	1.813e-06	2.10667e-06
51	1.50033e-05	4.83e-06	1.78733e-05	8.275e-06	1.848e-06	1.87267e-06	4.37e-06			51	1.6285e-05	2.07667e-06	1.665e-06	2.722e-05	1.813e-06	2.10667e-06
51.1667	1.54067e-05	4.76e-06	1.739e-05	8.075e-06	1.848e-06	1.93933e-06	4.31e-06			51.1667	1.6985e-05	2.07667e-06	1.6e-06	2.722e-05	1.8175e-06	2.06667e-06
51.3333	1.54067e-05	4.68333e-06	1.796e-05	8.275e-06	1.83133e-06	1.93933e-06	4.31e-06			51.3333	1.698e-05	2.06e-06	1.565e-06	2.847e-05	1.8265e-06	2.06667e-06
51.5	1.55733e-05	4.58333e-06	1.81733e-05	8.28e-06	1.788e-06	1.93933e-06	4.31e-06			51.5	1.713e-05	2.03667e-06	1.565e-06	2.8415e-05	1.88e-06	2.06667e-06
51.6667	1.503e-05	4.32667e-06	1.71733e-05	8.28e-06	1.79467e-06	1.93933e-06	4.31e-06			51.6667	1.633e-05	2.02e-06	1.6e-06	2.8395e-05	1.87e-06	2.06667e-06
51.8333	1.49633e-05	4.21e-06	1.584e-05	8.28e-06	1.76133e-06	1.93933e-06	4.37e-06			51.8333	1.633e-05	2.02e-06	1.6e-06	2.8395e-05	1.895e-06	2.06667e-06
52	1.52633e-05	4.15667e-06	1.48733e-05	8.28e-06	1.76467e-06	1.956e-06	4.31e-06			52	1.713e-05	2.02e-06	1.6e-06	2.8415e-05	1.94e-06	2.04667e-06
52.1667	1.52633e-05	4.17667e-06	1.489e-05	8.28e-06	1.803e-06	1.98933e-06	4.37e-06			52.1667	1.713e-05	2.00667e-06	1.595e-06	2.8415e-05	1.895e-06	2.06e-06
52.3333	1.52633e-05	3.95667e-06	1.41367e-05	8.275e-06	1.803e-06	1.996e-06	4.43e-06			52.3333	1.7135e-05	1.96667e-06	1.53e-06	2.7325e-05	1.895e-06	1.99667e-06
52.5	1.56033e-05	3.96e-06	1.407e-05	8.275e-06	1.80133e-06	2.01267e-06	4.43e-06			52.5	1.8035e-05	1.95e-06	1.53e-06	2.4525e-05	1.895e-06	1.97667e-06
52.6667	1.50033e-05	3.96e-06	1.41e-05	8.525e-06	1.77133e-06	2.03267e-06	4.37e-06			52.6667	1.7135e-05	1.91e-06	1.535e-06	2.2725e-05	1.94e-06	1.97667e-06
52.8333	1.491e-05	3.78e-06	1.41133e-05	8.525e-06	1.77133e-06	2.086e-06	4.37e-06			52.8333	1.714e-05	1.89e-06	1.535e-06	2.0905e-05	1.94e-06	1.99333e-06
53	1.47e-05	3.76333e-06	1.43133e-05	8.525e-06	1.72133e-06	2.13467e-06	4.37e-06			53	1.714e-05	1.83333e-06	1.48e-06	1.8705e-05	1.945e-06	2.00333e-06
53.1667	1.44367e-05	3.75667e-06	1.47733e-05	8.525e-06	1.68133e-06	2.26133e-06	4.43e-06			53.1667	1.714e-05	1.80667e-06	1.455e-06	1.7355e-05	1.905e-06	1.97667e-06
53.3333	1.38433e-05	3.62667e-06	1.47333e-05	8.275e-06	1.66467e-06	2.35733e-06	4.43e-06			53.3333	1.634e-05	1.74333e-06	1.455e-06	1.748e-05	1.98e-06	1.94667e-06
53.5	1.374e-05	3.50333e-06	1.48e-05	8.275e-06	1.648e-06	2.35733e-06	4.43e-06			53.5	1.634e-05	1.69333e-06	1.41e-06	1.883e-05	2.09e-06	1.95e-06
53.6667	1.41767e-05	3.46667e-06	1.484e-05	8.525e-06	1.648e-06	2.36733e-06	4.44e-06			53.6667	1.714e-05	1.67e-06	1.41e-06	1.7355e-05	2.1e-06	1.93333e-06
53.8333	1.46467e-05	3.39667e-06	1.47867e-05	8.53e-06	1.648e-06	2.464e-06	4.46e-06			53.8333	1.8045e-05	1.61667e-06	1.41e-06	1.6205e-05	2.11e-06	1.92667e-06
54	1.47133e-05	3.38667e-06	1.47867e-05	8.585e-06	1.65133e-06	2.524e-06	4.46e-06			54	1.806e-05	1.62e-06	1.41e-06	1.6205e-05	2.115e-06	1.93333e-06
54.1667	1.47133e-05	3.33e-06	1.47733e-05	8.59e-06	1.64467e-06	2.56733e-06	4.46e-06			54.1667	1.806e-05	1.57e-06	1.4e-06	1.5505e-05	2.115e-06	1.89e-06
54.3333	1.44233e-05	3.21667e-06	1.554e-05	8.595e-06	1.66133e-06	2.668e-06	4.46e-06			54.3333	1.805e-05	1.57e-06	1.39e-06	1.5105e-05	2.115e-06	1.89333e-06
54.5	1.44233e-05	3.23333e-06	1.65067e-05	8.645e-06	1.65667e-06	2.68333e-06	4.5e-06			54.5	1.805e-05	1.56667e-06	1.38e-06	1.5105e-05	2.135e-06	1.9e-06
54.6667	1.43667e-05	3.36e-06	1.74733e-05	8.845e-06	1.68333e-06	2.69667e-06	4.5e-06			54.6667	1.8045e-05	1.57667e-06	1.38e-06	1.5105e-05	2.17e-06	1.92e-06
54.8333	1.44167e-05	3.36e-06	1.55333e-05	9.59e-06	1.65667e-06	2.779e-06	4.72e-06			54.8333	1.805e-05	1.57e-06	1.335e-06	1.3785e-05	2.2e-06	1.86e-06
55	1.44167e-05	3.46333e-06	1.47333e-05	9.59e-06	1.65e-06	3.01667e-06	4.72e-06			55	1.805e-05	1.52e-06	1.31e-06	1.368e-05	2.09e-06	1.85667e-06
55.1667	1.339e-05	3.47e-06	1.45833e-05	1.0295e-05	1.65333e-06	2.91667e-06	4.91e-06			55.1667	1.6605e-05	1.49667e-06	1.28e-06	1.238e-05	2.025e-06	1.88e-06
55.3333	1.339e-05	3.4e-06	1.45767e-05	1.029e-05	1.65333e-06	2.98333e-06	5.04e-06			55.3333	1.66e-05	1.5e-06	1.25e-06	1.2485e-05	1.995e-06	1.85333e-06
55.5	1.26433e-05	3.44333e-06	1.46033e-05	1.0285e-05	1.64e-06	3.20667e-06	5.04e-06			55.5	1.5555e-05	1.52667e-06	1.25e-06	1.238e-05	1.995e-06	1.82333e-06
55.6667	1.22333e-05	3.4e-06	1.45633e-05	1.028e-05	1.63333e-06	3.26e-06	5.04e-06			55.6667	1.5005e-05	1.47667e-06	1.225e-06	1.2485e-05	2.025e-06	1.82e-06
55.8333	1.22067e-05	3.4e-06	1.472e-05	1.028e-05	1.64333e-06	3.4e-06	5.19e-06			55.8333	1.501e-05	1.5e-06	1.225e-06	1.2455e-05	2.025e-06	1.80667e-06
56	1.22067e-05	3.4e-06	1.472e-05	9.58e-06	1.64333e-06	3.58667e-06	5.19e-06			56	1.501e-05	1.5e-06	1.205e-06	1.2455e-05	1.965e-06	1.79e-06
56.1667	1.19633e-05	3.50333e-06	1.472e-05	8.78e-06	1.66e-06	3.58667e-06	5.19e-06			56.1667	1.4705e-05	1.53333e-06	1.205e-06	1.2635e-05	1.86e-06	1.79667e-06
56.3333	1.19633e-05	3.48e-06	1.492e-05	9.585e-06	1.65e-06	3.68333e-06	5.37e-06			56.3333	1.4705e-05	1.55667e-06	1.185e-06	1.2485e-05	1.89e-06	1.78667e-06
56.5	1.19933e-05	3.50667e-06	1.50533e-05	1.0285e-05	1.64667e-06	3.63e-06	5.63e-06			56.5	1.4605e-05	1.59e-06	1.16e-06	1.2205e-05	1.995e-06	1.79333e-06
56.6667	1.17467e-05	3.48e-06	1.50533e-05	1.0985e-05	1.67e-06	4.04333e-06	5.94e-06			56.6667	1.431e-05	1.59e-06	1.155e-06	1.217e-05	2.015e-06	1.82333e-06
56.8333	1.14467e-05	3.37667e-06	1.50533e-05	1.029e-05	1.68667e-06	4.34333e-06	6.36e-06			56.8333	1.3615e-05	1.58333e-06	1.155e-06	1.087e-05	1.995e-06	1.85e-06
57	1.111e-05	3.24667e-06	1.48867e-05	1.099e-05	1.69e-06	4.56333e-06	6.98e-06			57	1.3115e-05	1.62333e-06	1.155e-06	1.078e-05	2.05e-06	1.85333e-06
57.1667	1.10733e-05	3.23e-06	1.472e-05	1.1585e-05	1.69667e-06	4.74e-06	7.62e-06			57.1667	1.3015e-05	1.6e-06	1.155e-06	9.365e-06	2.07e-06	1.86667e-06
57.3333	1.12133e-05	3.36667e-06	1.54867e-05	1.158e-05	1.72667e-06	4.81667e-06	7.54e-06			57.3333	1.301e-05	1.6e-06	1.155e-06	8.48e-06	2.125e-06	1.86333e-06
57.5	1.10133e-05	3.35667e-06	1.56533e-05	1.158e-05	1.76333e-06	4.99333e-06	7.75e-06			57.5	1.2715e-05	1.6e-06	1.145e-06	8.48e-06	2.125e-06	1.85333e-06
57.6667	1.054e-05	3.23667e-06	1.57533e-05	1.1585e-05	1.77333e-06	5.35667e-06	7.92e-06			57.6667	1.2115e-05	1.6e-06	1.125e-06	7.78e-06	2.175e-06	1.85333e-06
57.8333	1.03133e-05	3.23333e-06	1.69933e-05	1.174e-05	1.77e-06	5.28667e-06	8.06e-06			57.8333	1.1665e-05	1.64333e-06	1.095e-06	7.78e-06	2.245e-06	1.84333e-06
58	9.92e-06	3.17667e-06	1.7e-05	1.099e-05	1.76667e-06	5.27333e-06	8.28e-06			58	1.1215e-05	1.69e-06	1.075e-06	7.765e-06	2.225e-06	1.86e-06
58.1667	9.92e-06	3.09333e-06	1.68667e-05	1.1745e-05	1.74e-06	5.41667e-06	8.75e-06			58.1667	1.122e-05	1.69e-06	1.08e-06	7.78e-06	2.225e-06	1.87667e-06
58.3333	9.92667e-06	3.08e-06	1.56e-05	1.175e-05	1.72667e-06	5.51667e-06	8.75e-06			58.3333	1.1225e-05	1.70333e-06	1.07e-06	7.08e-06	2.2e-06	1.89e-06
58.5	1.002e-05	3.08667e-06	1.49667e-05	1.1e-05	1.71333e-06	5.51667e-06	9.22e-06			58.5	1.1225e-05	1.75667e-06	1.07e-06	6.33e-06	2.13e-06	1.87333e-06
58.6667	1.00133e-05	2.94667e-06	1.48533e-05	1.03e-05	1.70667e-06	5.71e-06	9.76e-06			58.6667	1.1225e-05	1.74333e-06	1.06e-06	6.045e-06	2.13e-06	1.89e-06
58.8333	9.5e-06	2.94667e-06	1.48533e-05	1.1e-05	1.72667e-06	5.89667e-06	9.82e-06			58.8333	1.0375e-05	1.8e-06	1.05e-06	5.935e-06	2.13e-06	1.87667e-06
59	9.16667e-06	2.94667e-06	1.441e-05	1.1005e-05	1.73667e-06	5.78333e-06	1.04e-05			59	9.875e-06	1.80333e-06	1.0355e-06	5.67e-06	2.1e-06	1.85e-06
59.1667	9.07333e-06	2.83e-06	1.441e-05	1.101e-05	1.72333e-06	5.90667e-06	1.08e-05			59.1667	9.62e-06	1.81e-06	1.05e-06	5.67e-06	2.07e-06	1.86e-06
59.3333	8.94667e-06	2.86333e-06	1.389e-05	1.1765e-05	1.72333e-06	5.98667e-06	1.17e-05			59.3333	9.62e-06	1.85667e-06	1.05e-06	5.365e-06	2.13e-06	1.86e-06
59.5	8.98333e-06	3.00333e-06	1.35933e-05	1.176e-05	1.70333e-06	6.38667e-06	1.29e-05			59.5	9.62e-06	1.92333e-06	1.05e-06	4.885e-06	2.155e-06	1.86e-06
59.6667	8.44333e-06	3.15e-06	1.35933e-05	1.1915e-05	1.70333e-06	6.53333e-06	1.34e-05			59.6667	8.98e-06	1.96333e-06	1.0355e-06	4.53e-06	2.155e-06	1.88667e-06
59.8333	8.14333e-06	3.15667e-06	1.344e-05	1.192e-05	1.69333e-06	6.74333e-06	1.39e-05			59.8333	8.53e-06	2.04e-06	1.0355e-06	4.53e-06	2.11e-06	1.89e-06
60	8.07333e-06	3.09667e-06	1.28067e-05	1.192e-05	1.71e-06	6.79333e-06	1.45e-05			60	8.53e-06	2.10333e-06	1.0305e-06	4.47e-06	2.11e-06	1.89e-06
60.1667	8.06e-06	3.16333e-06	1.28133e-05	1.207e-05	1.71e-06	7.09667e-06	1.45e-05			60.1667	8.42e-06	2.11333e-06	1.021e-06	4.345e-06	2.175e-06	1.89e-06
60.3333	7.66667e-06	3.19333e-06	1.19467e-05	1.308e-05	1.70333e-06	6.96667e-06	1.49e-05			60.3333	8.02e-06	2.11667e-06	1.021e-06	4.345e-06	2.11e-06	1.91e-06
60.5	7.27e-06	3.19667e-06	1.16367e-05	1.308e-05	1.75e-06	7.02333e-06	1.49e-05			60.5	7.63e-06	2.12333e-06	1.0205e-06	4.26e-06	2.05e-06	1.89667e-06
60.6667	7.13667e-06	3.16667e-06	1.13567e-05	1.308e-05	1.75e-06	7.14667e-06	1.55e-05			60.6667	7.44e-06	2.13667e-06	1.0205e-06	4.135e-06	2.05e-06	1.88667e-06
60.8333	7.13667e-06	3.19667e-06	1.085e-05	1.399e-05	1.76333e-06	7.19333e-06	1.57e-05			60.8333	7.44e-06	2.15e-06	1.0205e-06	4.025e-06	1.97e-06	1.88667e-06
61	7.04333e-06	3.16667e-06	1.08e-05	1.414e-05	1.83333e-06	7.03333e-06	1.63e-05			61	7.44e-06	2.15333e-06	1.0205e-06	3.985e-06	2.095e-06	1.88e-06
61.1667	6.78e-06	3.22e-06	1.06467e-05	1.434e-05	1.81667e-06	6.80667e-06	1.74e-05			61.1667	7.09e-06	2.15333e-06	1.016e-06	3.875e-06	2.175e-06	1.86667e-06
61.3333	6.63333e-06	3.24e-06	9.91333e-06	1.4405e-05	1.87e-06	6.67667e-06	1.88e-05			61.3333	6.79e-06	2.15333e-06	1.011e-06	3.78e-06	2.155e-06	1.86667e-06
61.5	6.51333e-06	3.3e-06	8.89333e-06	1.4405e-05	1.89e-06	6.57e-06	1.99e-05			61.5	6.69e-06	2.19333e-06	1.0105e-06	3.79e-06	2.045e-06	1.86e-06
61.6667	6.49e-06	3.34333e-06	8.72e-06	1.434e-05	1.93333e-06	6.54333e-06	2.06e-05			61.6667	6.445e-06	2.21e-06	1.0035e-06	3.81e-06	2.105e-06	1.85333e-06
61.8333	6.27e-06	3.28e-06	8.68667e-06	1.413e-05	1.96333e-06	6.49e-06	2.2e-05			61.8333	6.195e-06	2.20667e-06	9.935e-07	3.825e-06	2.12e-06	1.85333e-06
62	6.45e-06	3.28e-06	9.33667e-06	1.413e-05	1.96667e-06	6.48667e-06	2.33e-05			62	6.205e-06	2.18333e-06	9.85e-07	3.735e-06	2.085e-06	1.85333e-06
62.1667	6.63333e-06	3.31667e-06	8.60333e-06	1.433e-05	1.97333e-06	6.49667e-06	2.39e-05			62.1667	6.455e-06	2.21e-06	9.825e-07	3.795e-06	2.17e-06	1.85333e-06
62.3333	6.53667e-06	3.28667e-06	8.56e-06	1.438e-05	1.98e-06	6.50667e-06	2.49e-05			62.3333	6.195e-06	2.22333e-06	9.85e-07	3.735e-06	2.17e-06	1.85333e-06
62.5	6.29333e-06	3.25333e-06	8.56e-06	1.499e-05	1.99e-06	6.47667e-06	2.64e-05			62.5	6.045e-06	2.20333e-06	9.91e-07	3.74e-06	2.185e-06	1.86e-06
62.6667	6.31667e-06	3.21e-06	8.51333e-06	1.438e-05	1.99e-06	6.38667e-06	2.74e-05			62.6667	6.045e-06	2.20667e-06	9.89e-07	3.795e-06	2.165e-06	1.86e-06
62.8333	6.14333e-06	3.21e-06	8.04667e-06	1.498e-05	2.02e-06	6.04e-06	2.74e-05			62.8333	6.045e-06	2.18e-06	9.96e-07	3.83e-06	2.235e-06	1.85333e-06
63	5.94e-06	3.17e-06	6.85e-06	1.598e-05	2.02e-06	5.87667e-06	2.77e-05			63	5.845e-06	2.21333e-06	9.97e-07	3.95e-06	2.29e-06	1.84e-06
63.1667	5.97667e-06	3.17e-06	6.84e-06	1.683e-05	2.01667e-06	5.80667e-06	2.83e-05			63.1667	5.845e-06	2.23667e-06	9.905e-07	3.95e-06	2.29e-06	1.84667e-06
63.3333	6.08e-06	3.19e-06	6.84e-06	1.839e-05	2.01667e-06	5.71e-06	3.01e-05			63.3333	6.04e-06	2.29667e-06	9.78e-07	3.885e-06	2.29e-06	1.84e-06
63.5	6.17667e-06	3.26667e-06	7.87667e-06	1.839e-05	2.06e-06	5.83667e-06	3.01e-05			63.5	6.045e-06	2.39667e-06	9.78e-07	3.95e-06	2.265e-06	1.80667e-06
63.6667	6.08e-06	3.24333e-06	7.87667e-06	1.839e-05	2.06e-06	5.92667e-06	3.16e-05			63.6667	6.045e-06	2.39667e-06	9.83e-07	4.15e-06	2.27e-06	1.80667e-06
63.8333	5.90667e-06	3.14333e-06	7.87667e-06	2.019e-05	2.06e-06	5.88667e-06	3.23e-05			63.8333	5.845e-06	2.39e-06	9.88e-07	4.285e-06	2.27e-06	1.81e-06
64	5.84e-06	3.06333e-06	7.87e-06	2.114e-05	2.06667e-06	5.84e-06	3.32e-05			64	5.855e-06	2.47667e-06	9.89e-07	4.395e-06	2.234e-06	1.82333e-06
64.1667	5.83333e-06	3.05333e-06	6.82667e-06	2.019e-05	2.07333e-06	5.74667e-06	3.5e-05			64.1667	5.815e-06	2.54667e-06	9.99e-07	4.52e-06	2.235e-06	1.80667e-06
64.3333	5.83667e-06	3.05667e-06	6.82667e-06	1.839e-05	2.07333e-06	5.68e-06	3.5e-05			64.3333	5.815e-06	2.55e-06	1.009e-06	4.54e-06	2.29e-06	1.82333e-06
64.5	5.92e-06	2.95667e-06	6.62667e-06	2.019e-05	2.07e-06	5.53e-06	3.5e-05			64.5	5.815e-06	2.55e-06	1.0055e-06	4.7e-06	2.15e-06	1.82333e-06
64.6667	5.92e-06	2.95667e-06	6.61667e-06	2.0205e-05	2.08e-06	5.4e-06	3.5e-05			64.6667	5.815e-06	2.54667e-06	1.009e-06	4.82e-06	2.099e-06	1.84e-06
64.8333	5.92e-06	2.95333e-06	6.58333e-06	2.0205e-05	2.08e-06	5.35667e-06	3.7e-05			64.8333	5.825e-06	2.54333e-06	1.0055e-06	4.94e-06	2.086e-06	1.90333e-06
65	5.98e-06	2.95333e-06	6.61333e-06	2.116e-05	2.1e-06	5.31333e-06	4.01e-05			65	5.835e-06	2.66e-06	9.925e-07	5e-06	2.0795e-06	1.96667e-06
65.1667	5.98e-06	2.93667e-06	6.38e-06	2.046e-05	2.1e-06	5.26e-06	4.03e-05			65.1667	5.835e-06	2.66e-06	9.82e-07	5.015e-06	2.072e-06	1.96667e-06
65.3333	5.98e-06	2.92e-06	6.22333e-06	2.047e-05	2.1e-06	5.23333e-06	4.03e-05			65.3333	5.84e-06	2.76667e-06	9.825e-07	5.015e-06	2.0795e-06	1.96667e-06
65.5	6.01333e-06	2.84333e-06	5.92333e-06	2.047e-05	2.13e-06	5.31e-06	4.06e-05			65.5	5.89e-06	2.77333e-06	9.825e-07	5.15e-06	2.0145e-06	2.01667e-06
65.6667	6.09333e-06	2.92e-06	5.90333e-06	1.8425e-05	2.14333e-06	5.31e-06	4.12e-05			65.6667	5.99e-06	2.78333e-06	9.82e-07	5.275e-06	1.967e-06	1.98333e-06
65.8333	6.08e-06	2.94e-06	5.87667e-06	1.842e-05	2.15667e-06	5.31e-06	4.12e-05			65.8333	5.985e-06	2.78333e-06	9.92e-07	5.275e-06	1.884e-06	1.98333e-06
66	6.09667e-06	3.02e-06	5.81333e-06	1.871e-05	2.17667e-06	5.31e-06	4.12e-05			66	6.035e-06	2.78333e-06	9.885e-07	5.3e-06	1.879e-06	2.00333e-06
66.1667	6.15333e-06	2.97667e-06	5.73667e-06	2.021e-05	2.19667e-06	5.31333e-06	4.18e-05			66.1667	6.14e-06	2.77667e-06	9.845e-07	5.19e-06	1.879e-06	1.94667e-06
66.3333	6.16333e-06	3.03e-06	5.36e-06	1.872e-05	2.17333e-06	5.25667e-06	4.2e-05			66.3333	6.14e-06	2.77e-06	9.81e-07	5.19e-06	1.6875e-06	1.93e-06
66.5	6.15333e-06	2.96667e-06	5.37e-06	1.7625e-05	2.19333e-06	5.29e-06	4.2e-05			66.5	6.14e-06	2.78e-06	9.81e-07	5.19e-06	1.593e-06	1.93e-06
66.6667	6.39e-06	3.02333e-06	5.21333e-06	1.762e-05	2.16333e-06	5.27e-06	4.2e-05			66.6667	6.545e-06	2.81e-06	9.81e-07	5.055e-06	1.533e-06	1.93e-06
66.8333	6.39333e-06	3.04e-06	5.08e-06	1.871e-05	2.13667e-06	5.20667e-06	4.2e-05			66.8333	6.545e-06	2.81e-06	9.71e-07	5.01e-06	1.4655e-06	1.93e-06
67	6.28e-06	3.05e-06	4.77667e-06	2.021e-05	2.14e-06	5.18e-06	4.43e-05			67	6.545e-06	2.83e-06	9.675e-07	4.85e-06	1.4655e-06	1.93e-06
67.1667	6.24667e-06	3.06e-06	4.74667e-06	2.021e-05	2.14e-06	5.07e-06	4.43e-05			67.1667	6.495e-06	2.87e-06	9.735e-07	4.88e-06	1.4655e-06	1.88e-06
67.3333	6.28e-06	3.04667e-06	4.74667e-06	1.871e-05	2.13333e-06	5.11667e-06	4.79e-05			67.3333	6.545e-06	2.86333e-06	9.82e-07	4.73e-06	1.4405e-06	1.93667e-06
67.5	6.69667e-06	3.33667e-06	4.74667e-06	1.761e-05	2.13e-06	5.02667e-06	4.79e-05			67.5	6.995e-06	2.83e-06	9.82e-07	4.73e-06	1.4545e-06	2.01333e-06
67.6667	6.68667e-06	3.34333e-06	4.52333e-06	1.7055e-05	2.10667e-06	4.81667e-06	5.12e-05			67.6667	6.995e-06	2.86333e-06	9.82e-07	4.68e-06	1.4395e-06	2.01333e-06
67.8333	6.84333e-06	3.36e-06	4.38e-06	1.659e-05	2.12e-06	4.67e-06	5.33e-05			67.8333	7.245e-06	2.89333e-06	9.82e-07	4.665e-06	1.4295e-06	2.02667e-06
68	7.06667e-06	3.66e-06	4.38e-06	1.659e-05	2.13667e-06	4.58333e-06	5.33e-05			68	7.5e-06	2.86333e-06	9.77e-07	4.63e-06	1.3945e-06	2.01667e-06
68.1667	7.27e-06	3.76667e-06	4.38333e-06	1.6585e-05	2.15667e-06	4.58333e-06	5.33e-05			68.1667	7.8e-06	2.90667e-06	9.625e-07	4.4e-06	1.3945e-06	1.96333e-06
68.3333	7.29e-06	3.68e-06	4.28e-06	1.6585e-05	2.19667e-06	4.50333e-06	5.33e-05			68.3333	7.8e-06	2.93667e-06	9.575e-07	4.175e-06	1.427e-06	1.90667e-06
68.5	7.29333e-06	3.37667e-06	4.41333e-06	1.703e-05	2.25e-06	4.50333e-06	5.33e-05			68.5	7.8e-06	2.96333e-06	9.575e-07	4.255e-06	1.427e-06	1.9e-06
68.6667	7.32667e-06	3.39333e-06	4.40667e-06	1.742e-05	2.26333e-06	4.34333e-06	5.12e-05			68.6667	7.815e-06	2.97e-06	9.625e-07	4.64e-06	1.392e-06	1.86e-06
68.8333	7.75667e-06	3.16667e-06	4.61e-06	1.772e-05	2.32e-06	4.19e-06	5.12e-05			68.8333	8.415e-06	2.98333e-06	9.84e-07	5.09e-06	1.347e-06	1.86e-06
69	7.99e-06	3.16333e-06	4.61333e-06	1.7715e-05	2.40667e-06	4.08667e-06	4.92e-05			69	8.765e-06	2.97333e-06	9.94e-07	5.09e-06	1.337e-06	1.86333e-06
69.1667	8.01667e-06	3.16e-06	4.61333e-06	1.7715e-05	2.43333e-06	3.92333e-06	4.92e-05			69.1667	8.835e-06	2.97333e-06	9.925e-07	4.64e-06	1.337e-06	1.86667e-06
69.3333	8.01667e-06	3.10333e-06	4.79e-06	1.7415e-05	2.46667e-06	3.61e-06	4.92e-05			69.3333	8.815e-06	2.93333e-06	1.0025e-06	4.83e-06	1.337e-06	1.89333e-06
69.5	8.03333e-06	3.03e-06	4.55e-06	1.7415e-05	2.52e-06	3.47e-06	4.78e-05			69.5	8.785e-06	2.9e-06	1.0025e-06	4.83e-06	1.3175e-06	1.94333e-06
69.6667	8.07333e-06	3.02e-06	4.55e-06	1.7015e-05	2.55333e-06	3.44e-06	4.42e-05			69.6667	8.845e-06	2.9e-06	9.925e-07	4.83e-06	1.3175e-06	1.94667e-06
69.8333	8.08333e-06	2.96e-06	4.55e-06	1.6565e-05	2.55667e-06	3.42667e-06	4.18e-05			69.8333	8.835e-06	2.87667e-06	9.925e-07	4.71e-06	1.325e-06	1.85e-06
70	8.08e-06	2.94667e-06	4.52333e-06	1.6565e-05	2.58333e-06	3.42333e-06	4.18e-05			70	8.785e-06	2.87667e-06	9.925e-07	4.71e-06	1.324e-06	1.92667e-06
70.1667	8.12333e-06	2.94e-06	4.55e-06	1.6425e-05	2.57667e-06	3.36667e-06	4.36e-05			70.1667	8.795e-06	2.92667e-06	9.925e-07	4.605e-06	1.31e-06	1.92667e-06
70.3333	8.12667e-06	2.86333e-06	4.52333e-06	1.5575e-05	2.58e-06	3.32333e-06	4.36e-05			70.3333	8.795e-06	2.91333e-06	9.875e-07	4.575e-06	1.314e-06	1.92667e-06
70.5	8.17667e-06	2.83667e-06	4.73e-06	1.4075e-05	2.59667e-06	3.33667e-06	4.36e-05			70.5	8.805e-06	2.93667e-06	9.875e-07	4.71e-06	1.315e-06	2.00667e-06
70.6667	8.13667e-06	2.78e-06	4.76667e-06	1.5585e-05	2.60333e-06	3.17333e-06	4.18e-05			70.6667	8.81e-06	2.97333e-06	9.76e-07	4.71e-06	1.314e-06	2.00667e-06
70.8333	8.12667e-06	2.78e-06	4.74333e-06	1.408e-05	2.64667e-06	2.97667e-06	4.18e-05			70.8333	8.81e-06	2.97667e-06	9.515e-07	4.73e-06	1.314e-06	2.03333e-06
71	8.09333e-06	2.78333e-06	4.97333e-06	1.3685e-05	2.72667e-06	2.92667e-06	4.12e-05			71	8.775e-06	2.99333e-06	9.315e-07	4.69e-06	1.304e-06	2.06333e-06
71.1667	8.13333e-06	2.77333e-06	5.08e-06	1.369e-05	3.08333e-06	2.92667e-06	4.05e-05			71.1667	8.795e-06	3.01e-06	9.465e-07	4.665e-06	1.3e-06	2.06667e-06
71.3333	8.18667e-06	2.78667e-06	5.51333e-06	1.314e-05	2.79667e-06	2.92667e-06	4.01e-05			71.3333	8.815e-06	3.00667e-06	9.765e-07	4.695e-06	1.3e-06	2.07e-06
71.5	8.16667e-06	2.79333e-06	6.01333e-06	1.2835e-05	3.08667e-06	2.84333e-06	4.01e-05			71.5	8.875e-06	2.99667e-06	9.565e-07	4.665e-06	1.31e-06	2.07e-06
71.6667	8.13667e-06	2.77667e-06	5.54e-06	1.2835e-05	2.72667e-06	2.76333e-06	3.89e-05			71.6667	8.875e-06	3.03333e-06	9.505e-07	4.68e-06	1.2935e-06	2.16333e-06
71.8333	8.09333e-06	2.76e-06	5.12333e-06	1.2835e-05	2.70667e-06	2.76333e-06	3.88e-05			71.8333	8.875e-06	3.04333e-06	9.505e-07	4.65e-06	1.2475e-06	2.16333e-06
72	8.01e-06	2.77333e-06	5.10667e-06	1.283e-05	2.98667e-06	2.73333e-06	3.88e-05			72	8.825e-06	3.08e-06	9.505e-07	4.65e-06	1.194e-06	2.20667e-06
72.1667	7.93e-06	2.69333e-06	5.10667e-06	1.2825e-05	2.98667e-06	2.50667e-06	3.7e-05			72.1667	8.715e-06	3.09667e-06	9.47e-07	4.725e-06	1.137e-06	2.2e-06
72.3333	7.98667e-06	2.69333e-06	5.10667e-06	1.2475e-05	3.05667e-06	2.49333e-06	3.62e-05			72.3333	8.815e-06	3.12667e-06	9.47e-07	4.805e-06	1.126e-06	2.23333e-06
72.5	8.04333e-06	2.65667e-06	5.11333e-06	1.2025e-05	3.28667e-06	2.51e-06	3.62e-05			72.5	8.845e-06	3.16667e-06	9.455e-07	4.61e-06	1.126e-06	2.26333e-06
72.6667	8.04333e-06	2.76333e-06	5.12333e-06	1.203e-05	3.3e-06	2.51e-06	3.55e-05			72.6667	8.78e-06	3.24333e-06	9.405e-07	4.525e-06	1.126e-06	2.28667e-06
72.8333	7.99667e-06	2.82333e-06	5.21333e-06	1.1385e-05	3.45e-06	2.75e-06	3.55e-05			72.8333	8.675e-06	3.33333e-06	9.405e-07	4.37e-06	1.056e-06	2.33333e-06
73	7.99667e-06	2.76333e-06	5.16e-06	1.1385e-05	3.66333e-06	2.74667e-06	3.49e-05			73	8.665e-06	3.37667e-06	9.42e-07	4.37e-06	1.004e-06	2.36e-06
73.1667	7.94333e-06	2.67e-06	5.06333e-06	1.0785e-05	3.83667e-06	2.66e-06	3.32e-05			73.1667	8.61e-06	3.48e-06	9.375e-07	4.285e-06	1.004e-06	2.36333e-06
73.3333	7.97e-06	2.69667e-06	4.97e-06	1.0485e-05	3.84e-06	2.66333e-06	3.14e-05			73.3333	8.61e-06	3.59333e-06	9.275e-07	4.245e-06	1.009e-06	2.38667e-06
73.5	7.97e-06	2.55333e-06	4.86667e-06	1.048e-05	3.97e-06	2.48333e-06	3.07e-05			73.5	8.61e-06	3.65e-06	9.275e-07	4.265e-06	1.0035e-06	2.41333e-06
73.6667	7.90333e-06	2.67667e-06	4.92667e-06	1.0075e-05	3.97667e-06	2.48333e-06	3.07e-05			73.6667	8.51e-06	3.73e-06	9.275e-07	4.265e-06	9.99e-07	2.44333e-06
73.8333	7.91333e-06	2.69667e-06	5.17e-06	9.715e-06	3.97667e-06	2.49e-06	2.91e-05			73.8333	8.515e-06	3.8e-06	9.245e-07	4.265e-06	9.715e-07	2.44667e-06
74	7.75667e-06	2.81667e-06	5.27667e-06	9.465e-06	3.98e-06	2.34667e-06	2.82e-05			74	8.225e-06	3.89667e-06	9.245e-07	4.15e-06	9.715e-07	2.45e-06
74.1667	7.95667e-06	2.82333e-06	5.49e-06	9.725e-06	3.98e-06	2.49333e-06	2.68e-05			74.1667	8.525e-06	4.05333e-06	9.225e-07	4.15e-06	9.685e-07	2.45e-06
74.3333	8.06667e-06	2.87e-06	5.36333e-06	9.48e-06	3.99333e-06	2.34333e-06	2.57e-05			74.3333	8.635e-06	4.06667e-06	9.225e-07	4.03e-06	9.36e-07	2.45667e-06
74.5	8.02333e-06	2.87e-06	5.59667e-06	9.485e-06	3.86333e-06	2.28e-06	2.55e-05			74.5	8.645e-06	4.11667e-06	9.245e-07	3.995e-06	9.35e-07	2.47333e-06
74.6667	7.95667e-06	2.76667e-06	5.56e-06	9.48e-06	3.86e-06	2.24e-06	2.52e-05			74.6667	8.565e-06	4.19e-06	9.245e-07	3.96e-06	9.305e-07	2.51333e-06
74.8333	7.94667e-06	2.84667e-06	5.54667e-06	9.73e-06	3.85667e-06	2.25333e-06	2.49e-05			74.8333	8.575e-06	4.19e-06	9.245e-07	3.98e-06	9.305e-07	2.49333e-06
75	8.01667e-06	2.84667e-06	5.45333e-06	9.48e-06	3.76667e-06	2.24667e-06	2.49e-05			75	8.675e-06	4.12333e-06	9.295e-07	4.155e-06	9.24e-07	2.48333e-06
75.1667	8.05667e-06	2.87333e-06	5.75667e-06	9.73e-06	4.00333e-06	2.26667e-06	2.44e-05			75.1667	8.685e-06	4.26667e-06	9.315e-07	3.98e-06	9.09e-07	2.46667e-06
75.3333	8.01667e-06	2.85e-06	5.86333e-06	9.73e-06	4.00333e-06	2.28e-06	2.44e-05			75.3333	8.685e-06	4.22e-06	9.295e-07	3.96e-06	8.76e-07	2.43333e-06
75.5	8.01667e-06	2.97333e-06	6.13333e-06	9.735e-06	3.77e-06	2.28e-06	2.3e-05			75.5	8.685e-06	4.29333e-06	9.27e-07	3.935e-06	8.76e-07	2.4e-06
75.6667	8.01667e-06	2.99e-06	6.32667e-06	9.735e-06	3.60333e-06	2.30667e-06	2.3e-05			75.6667	8.685e-06	4.53e-06	9.27e-07	3.935e-06	9.055e-07	2.42e-06
75.8333	7.92667e-06	3.1e-06	6.56667e-06	9.5e-06	3.74e-06	2.35667e-06	2.3e-05			75.8333	8.585e-06	4.89667e-06	9.27e-07	3.935e-06	9.055e-07	2.43333e-06
76	7.79333e-06	3.14667e-06	6.8e-06	9.42e-06	3.75333e-06	2.39667e-06	2.3e-05			76	8.285e-06	5.16e-06	9.27e-07	3.835e-06	8.755e-07	2.43e-06
76.1667	7.80667e-06	3.14667e-06	6.83333e-06	9.435e-06	3.77333e-06	2.38333e-06	2.3e-05			76.1667	8.305e-06	5.38667e-06	9.27e-07	3.935e-06	8.555e-07	2.43e-06
76.3333	7.62667e-06	3.14e-06	7.03667e-06	9.535e-06	3.78667e-06	2.42e-06	2.18e-05			76.3333	8.055e-06	5.41333e-06	9.37e-07	3.96e-06	8.555e-07	2.41333e-06
76.5	7.63667e-06	3.29667e-06	7.01333e-06	9.535e-06	3.79667e-06	2.32e-06	2.18e-05			76.5	8.055e-06	5.56667e-06	9.37e-07	3.96e-06	8.14e-07	2.43e-06
76.6667	7.48e-06	3.41667e-06	7.13667e-06	9.545e-06	3.82333e-06	2.36667e-06	2.18e-05			76.6667	7.855e-06	5.61e-06	9.37e-07	3.935e-06	8.15e-07	2.4e-06
76.8333	7.44667e-06	3.41667e-06	7.21667e-06	9.455e-06	3.93333e-06	2.36e-06	2.18e-05			76.8333	7.855e-06	5.85333e-06	9.405e-07	3.835e-06	8.055e-07	2.39333e-06
77	7.28667e-06	3.37e-06	7.41333e-06	9.355e-06	3.93333e-06	2.43333e-06	2.18e-05			77	7.555e-06	5.85333e-06	9.39e-07	3.87e-06	7.755e-07	2.37333e-06
77.1667	7.48333e-06	3.51667e-06	6.96333e-06	9.07e-06	3.93333e-06	2.62667e-06	2.13e-05			77.1667	7.555e-06	5.55667e-06	9.295e-07	3.89e-06	7.705e-07	2.39667e-06
77.3333	7.48333e-06	3.75667e-06	6.97333e-06	9.09e-06	3.84667e-06	2.67667e-06	2.13e-05			77.3333	7.565e-06	5.55667e-06	9.115e-07	3.825e-06	7.605e-07	2.46e-06
77.5	7.50667e-06	3.51667e-06	6.95e-06	9.215e-06	3.85333e-06	2.69e-06	2.13e-05			77.5	7.565e-06	5.64e-06	9.115e-07	3.825e-06	7.53e-07	2.47333e-06
77.6667	7.64667e-06	3.74333e-06	6.84333e-06	9.215e-06	3.85333e-06	2.74e-06	2.13e-05			77.6667	7.535e-06	5.48333e-06	9.115e-07	3.79e-06	7.52e-07	2.40667e-06
77.8333	7.59e-06	3.65e-06	6.68667e-06	9.555e-06	3.87e-06	2.73333e-06	2.13e-05			77.8333	7.435e-06	5.33333e-06	9.115e-07	3.85e-06	7.51e-07	2.45333e-06
78	7.70333e-06	3.62667e-06	6.70333e-06	9.255e-06	3.91e-06	2.87333e-06	2.13e-05			78	7.445e-06	5.36333e-06	9.05e-07	3.79e-06	7.6e-07	2.41667e-06
78.1667	7.83333e-06	3.40667e-06	6.43667e-06	9.255e-06	3.96e-06	2.87333e-06	2.13e-05			78.1667	7.5e-06	5.31e-06	9.005e-07	3.74e-06	7.49e-07	2.43e-06
78.3333	7.63667e-06	3.42667e-06	6.46e-06	8.815e-06	4.05667e-06	2.95667e-06	2.11e-05			78.3333	7.445e-06	5.03e-06	8.995e-07	3.75e-06	7.17e-07	2.48667e-06
78.5	7.63667e-06	3.42667e-06	6.39333e-06	8.215e-06	4.28333e-06	3.02e-06	2.08e-05			78.5	7.4e-06	5.22667e-06	8.98e-07	3.7e-06	6.74e-07	2.56667e-06
78.6667	7.70333e-06	3.25e-06	6.66333e-06	7.765e-06	4.28333e-06	3.13e-06	2.08e-05			78.6667	7.445e-06	5.25333e-06	8.98e-07	3.63e-06	7.165e-07	2.56667e-06
78.8333	7.70333e-06	3.42333e-06	6.66333e-06	7.765e-06	4.28333e-06	3.24333e-06	2.08e-05			78.8333	7.415e-06	5.33333e-06	8.98e-07	3.48e-06	6.72e-07	2.60333e-06
79	7.86667e-06	3.42333e-06	6.66333e-06	7.765e-06	4.26667e-06	3.52667e-06	2.05e-05			79	7.415e-06	5.31e-06	8.98e-07	3.295e-06	6.7e-07	2.66333e-06
79.1667	7.85333e-06	3.4e-06	6.52667e-06	7.415e-06	4.26667e-06	3.49e-06	1.99e-05			79.1667	7.345e-06	5.29667e-06	8.995e-07	3.25e-06	6.415e-07	2.65667e-06
79.3333	7.90333e-06	3.43333e-06	6.51667e-06	7.765e-06	4.26667e-06	3.60333e-06	2e-05			79.3333	7.4e-06	5.28667e-06	9.005e-07	3.21e-06	6.275e-07	2.65333e-06
79.5	7.79e-06	3.43667e-06	6.65e-06	7.765e-06	4.26667e-06	3.67e-06	2.08e-05			79.5	7.145e-06	5.3e-06	8.995e-07	3.22e-06	6.275e-07	2.64333e-06
79.6667	7.75667e-06	3.4e-06	6.65e-06	7.74e-06	4.25e-06	3.81e-06	2.08e-05			79.6667	6.995e-06	5.31e-06	8.98e-07	3.175e-06	6.225e-07	2.66667e-06
79.8333	7.75667e-06	3.39333e-06	6.53667e-06	7.74e-06	4.27e-06	3.92333e-06	2.02e-05			79.8333	6.995e-06	5.03333e-06	8.98e-07	3.095e-06	6.135e-07	2.81333e-06
80	7.85667e-06	3.39e-06	6.69667e-06	7.725e-06	4.27e-06	4.07e-06	2.03e-05			80	7.125e-06	5.07333e-06	8.965e-07	2.93e-06	6.005e-07	2.73e-06
80.1667	7.67e-06	3.56333e-06	6.62333e-06	7.765e-06	4.25667e-06	4.18667e-06	1.94e-05			80.1667	6.995e-06	4.77667e-06	9.065e-07	2.975e-06	5.995e-07	2.72667e-06
80.3333	7.69e-06	3.59667e-06	6.73e-06	7.765e-06	4.25333e-06	4.3e-06	2.03e-05			80.3333	7.01e-06	4.83e-06	9.055e-07	2.975e-06	5.995e-07	2.68667e-06
80.5	7.60667e-06	3.66667e-06	6.73e-06	7.765e-06	4.25e-06	4.3e-06	2.03e-05			80.5	7.01e-06	4.84e-06	9.055e-07	2.855e-06	5.895e-07	2.72333e-06
80.6667	7.40667e-06	3.51333e-06	6.45e-06	7.75e-06	4.25667e-06	4.3e-06	2.03e-05			80.6667	6.66e-06	4.69333e-06	9.065e-07	2.975e-06	5.875e-07	2.83e-06
80.8333	7.7e-06	3.26333e-06	6.44667e-06	8.25e-06	4.27e-06	4.44e-06	2.03e-05			80.8333	6.96e-06	4.69333e-06	9.08e-07	2.975e-06	5.87e-07	2.88e-06
81	7.67333e-06	3.46e-06	6.44667e-06	8.25e-06	4.26667e-06	4.64667e-06	2.03e-05			81	6.96e-06	4.81667e-06	9.08e-07	2.945e-06	5.89e-07	2.83e-06
81.1667	7.65667e-06	3.37667e-06	6.32333e-06	7.74e-06	4.28333e-06	4.79e-06	1.94e-05			81.1667	7.01e-06	4.81333e-06	9.08e-07	2.85e-06	5.89e-07	3.11e-06
81.3333	7.62333e-06	3.31e-06	6.02667e-06	7.74e-06	4.81e-06	4.63e-06	2.03e-05			81.3333	6.96e-06	4.73667e-06	9.01e-07	2.755e-06	5.89e-07	3.09333e-06
81.5	7.62333e-06	3.25667e-06	5.89e-06	7.74e-06	4.82e-06	4.64333e-06	2.03e-05			81.5	6.96e-06	4.61333e-06	9.06e-07	2.83e-06	5.87e-07	3.52333e-06
81.6667	7.74e-06	3.39333e-06	6.05e-06	8.24e-06	5.32333e-06	4.79e-06	2.03e-05			81.6667	7.08e-06	4.56e-06	9.06e-07	2.8e-06	5.87e-07	3.51e-06
81.8333	7.82667e-06	3.53667e-06	6.07667e-06	8.24e-06	5.32667e-06	4.78667e-06	2.03e-05			81.8333	7.17e-06	4.44333e-06	9.06e-07	2.79e-06	5.87e-07	3.5e-06
82	7.87e-06	3.55333e-06	6.02333e-06	8.74e-06	5.78333e-06	4.85333e-06	2.11e-05			82	7.22e-06	4.38e-06	9.06e-07	2.83e-06	5.875e-07	3.67667e-06
82.1667	7.78333e-06	3.79333e-06	5.89e-06	8.74e-06	6.28333e-06	4.84e-06	2.25e-05			82.1667	7.27e-06	4.30667e-06	9.295e-07	2.66e-06	5.88e-07	3.67667e-06
82.3333	7.87e-06	3.79e-06	5.89e-06	8.74e-06	6.62667e-06	5.02e-06	2.25e-05			82.3333	7.3e-06	4.30667e-06	9.485e-07	2.62e-06	5.88e-07	3.69667e-06
82.5	7.86667e-06	3.76667e-06	5.89667e-06	8.74e-06	6.61e-06	4.96333e-06	2.41e-05			82.5	7.25e-06	4.34e-06	9.295e-07	2.79e-06	5.87e-07	3.68e-06
82.6667	7.81333e-06	3.76667e-06	5.73333e-06	8.74e-06	6.79667e-06	4.71e-06	2.44e-05			82.6667	7.32e-06	4.34e-06	9.295e-07	2.645e-06	5.885e-07	3.64667e-06
82.8333	7.83667e-06	3.89667e-06	5.58333e-06	9.04e-06	6.78e-06	4.49e-06	2.44e-05			82.8333	7.335e-06	4.37667e-06	9.285e-07	2.645e-06	5.87e-07	3.74667e-06
83	7.83667e-06	3.88333e-06	5.52667e-06	9.04e-06	6.79333e-06	4.35667e-06	2.41e-05			83	7.34e-06	4.28667e-06	9.235e-07	2.58e-06	5.89e-07	3.81e-06
83.1667	7.93333e-06	3.72e-06	5.34333e-06	9.29e-06	6.62667e-06	4.35667e-06	2.44e-05			83.1667	7.365e-06	4.25e-06	9.265e-07	2.75e-06	5.93e-07	3.81e-06
83.3333	7.80333e-06	3.72e-06	5.3e-06	9.64e-06	6.61e-06	4.35667e-06	2.44e-05			83.3333	7.35e-06	4.42e-06	9.485e-07	2.73e-06	5.93e-07	3.75667e-06
83.5	7.89e-06	3.71e-06	5.21333e-06	9.64e-06	6.6e-06	4.32667e-06	2.44e-05			83.5	7.385e-06	4.33333e-06	9.485e-07	2.73e-06	6.03e-07	3.73333e-06
83.6667	7.66667e-06	3.70667e-06	5.09e-06	9.64e-06	6.76333e-06	3.99e-06	2.44e-05			83.6667	7.14e-06	4.14e-06	9.485e-07	2.7e-06	6.025e-07	3.72e-06
83.8333	7.33667e-06	3.67333e-06	4.98667e-06	9.64e-06	7.1e-06	3.98667e-06	2.44e-05			83.8333	6.69e-06	4.20333e-06	9.485e-07	2.54e-06	6.035e-07	3.72e-06
84	7.66667e-06	3.46e-06	4.95e-06	9.64e-06	7.09e-06	3.93333e-06	2.27e-05			84	7.2e-06	4.14333e-06	9.285e-07	2.435e-06	6.035e-07	3.72e-06
84.1667	7.39e-06	3.46333e-06	4.76667e-06	9.29e-06	7.08e-06	3.91667e-06	2.27e-05			84.1667	6.785e-06	4.06667e-06	9.395e-07	2.41e-06	6.025e-07	3.68667e-06
84.3333	7.29e-06	3.3e-06	4.83e-06	9.625e-06	7.09e-06	3.91667e-06	2.27e-05			84.3333	6.635e-06	3.99667e-06	9.195e-07	2.385e-06	6.11e-07	3.58333e-06
84.5	7.29e-06	3.14333e-06	4.75333e-06	9.275e-06	7.10667e-06	3.92333e-06	2.03e-05			84.5	6.67e-06	3.91667e-06	9.095e-07	2.385e-06	6.025e-07	3.58333e-06
84.6667	7.28e-06	3.10667e-06	4.77333e-06	9.64e-06	7.11333e-06	4.09667e-06	2.03e-05			84.6667	6.585e-06	3.91667e-06	9.095e-07	2.35e-06	6.025e-07	3.71e-06
84.8333	7.19e-06	2.92333e-06	4.65e-06	9.3e-06	7.11667e-06	4.10333e-06	2.03e-05			84.8333	6.55e-06	3.90667e-06	9.055e-07	2.35e-06	5.93e-07	3.68333e-06
85	6.99333e-06	2.73e-06	4.63667e-06	9.3e-06	7.11e-06	3.89733e-06	1.94e-05			85	6.44e-06	3.87667e-06	9.075e-07	2.325e-06	5.895e-07	3.66e-06
85.1667	6.81667e-06	2.64667e-06	4.55667e-06	9.3e-06	7.10667e-06	3.89733e-06	2.03e-05			85.1667	6.44e-06	3.81333e-06	9.075e-07	2.325e-06	5.885e-07	3.61667e-06
85.3333	6.72333e-06	2.77667e-06	4.52333e-06	9.3e-06	7.10333e-06	4.05333e-06	1.94e-05			85.3333	6.505e-06	3.78e-06	9.15e-07	2.33e-06	5.85e-07	3.6e-06
85.5	6.56e-06	2.82e-06	4.46333e-06	9.3e-06	7.11333e-06	3.87333e-06	1.94e-05			85.5	6.59e-06	3.87e-06	9.185e-07	2.33e-06	5.805e-07	3.59333e-06
85.6667	6.46333e-06	2.74e-06	4.48e-06	9.32e-06	7.11667e-06	3.86567e-06	1.89e-05			85.6667	6.49e-06	3.92333e-06	9.15e-07	2.34e-06	5.75e-07	3.6e-06
85.8333	6.52667e-06	2.7e-06	4.45667e-06	9.67e-06	7.11333e-06	3.72233e-06	1.84e-05			85.8333	6.49e-06	4.16667e-06	9.165e-07	2.4e-06	5.755e-07	3.59e-06
86	6.46333e-06	2.67333e-06	4.45333e-06	9.67e-06	7.11333e-06	3.67433e-06	1.82e-05			86	6.49e-06	4.15333e-06	9.265e-07	2.52e-06	5.625e-07	3.57e-06
86.1667	6.33333e-06	2.58333e-06	4.43667e-06	9.305e-06	7.10667e-06	3.83133e-06	1.77e-05			86.1667	6.45e-06	3.86333e-06	9.265e-07	2.355e-06	5.69e-07	3.55667e-06
86.3333	6.29667e-06	2.61333e-06	4.38e-06	8.555e-06	7.1e-06	3.804e-06	1.75e-05			86.3333	6.255e-06	3.79e-06	9.4e-07	2.45e-06	5.69e-07	3.54333e-06
86.5	6.18e-06	2.40333e-06	4.39e-06	8.555e-06	7.09333e-06	3.97733e-06	1.65e-05			86.5	5.85e-06	3.96e-06	9.52e-07	2.45e-06	5.89e-07	3.42667e-06
86.6667	6.21e-06	2.27667e-06	4.35667e-06	8.555e-06	7.08667e-06	3.96333e-06	1.56e-05			86.6667	5.75e-06	3.87667e-06	9.52e-07	2.515e-06	5.89e-07	3.35e-06
86.8333	6.32667e-06	2.34e-06	4.31333e-06	9.155e-06	6.77e-06	3.96333e-06	1.56e-05			86.8333	6.075e-06	3.78e-06	9.555e-07	2.535e-06	5.91e-07	3.33e-06
87	6.35e-06	2.36667e-06	4.25333e-06	9.155e-06	6.77e-06	3.78333e-06	1.45e-05			87	6.075e-06	4.07667e-06	9.57e-07	2.535e-06	5.91e-07	3.06333e-06
87.1667	6.27333e-06	2.34e-06	4.22667e-06	9.155e-06	6.77e-06	3.64333e-06	1.56e-05			87.1667	6.075e-06	3.78667e-06	9.62e-07	2.6e-06	5.7e-07	3.07333e-06
87.3333	6.27333e-06	2.34e-06	4.20333e-06	9.155e-06	6.77333e-06	3.55433e-06	1.56e-05			87.3333	6.255e-06	3.64e-06	9.67e-07	2.515e-06	5.7e-07	2.79667e-06
87.5	6.1e-06	2.52667e-06	4.27333e-06	8.405e-06	6.81e-06	3.52433e-06	1.45e-05			87.5	6.03e-06	3.58667e-06	9.725e-07	2.49e-06	5.56e-07	2.72e-06
87.6667	5.89667e-06	2.34333e-06	4.27333e-06	7.755e-06	6.84667e-06	3.451e-06	1.42e-05			87.6667	5.68e-06	3.51667e-06	9.79e-07	2.56e-06	5.58e-07	2.72e-06
87.8333	5.92e-06	2.37e-06	4.24333e-06	7.695e-06	6.69e-06	3.35767e-06	1.37e-05			87.8333	5.68e-06	3.48667e-06	9.79e-07	2.48e-06	5.61e-07	2.52e-06
88	5.85667e-06	2.37e-06	4.17333e-06	7.745e-06	6.00333e-06	3.37767e-06	1.31e-05			88	5.44e-06	3.48667e-06	9.89e-07	2.515e-06	5.61e-07	2.39e-06
88.1667	5.61667e-06	2.37e-06	4.27e-06	7.745e-06	5.30333e-06	3.43333e-06	1.37e-05			88.1667	5.12e-06	3.75e-06	1.029e-06	2.555e-06	5.75e-07	2.39e-06
88.3333	5.58333e-06	2.33333e-06	4.34333e-06	7.755e-06	4.74333e-06	3.28e-06	1.35e-05			88.3333	4.985e-06	3.94e-06	1.039e-06	2.555e-06	5.89e-07	2.38667e-06
88.5	5.48333e-06	2.32667e-06	4.33333e-06	8.41e-06	3.98667e-06	3.07333e-06	1.35e-05			88.5	4.805e-06	3.72e-06	1.049e-06	2.54e-06	5.72e-07	2.37e-06
88.6667	5.29e-06	2.51667e-06	4.4e-06	8.41e-06	3.98667e-06	3.01333e-06	1.42e-05			88.6667	4.515e-06	3.7e-06	1.029e-06	2.54e-06	5.58e-07	2.33667e-06
88.8333	5.17667e-06	2.32667e-06	4.4e-06	8.37e-06	3.65667e-06	3.00333e-06	1.45e-05			88.8333	4.34e-06	3.56333e-06	1.024e-06	2.505e-06	5.58e-07	2.29e-06
89	5.06333e-06	2.52333e-06	4.44333e-06	7.725e-06	3.42333e-06	2.91667e-06	1.45e-05			89	4.31e-06	3.44e-06	1.02e-06	2.48e-06	5.565e-07	2.27333e-06
89.1667	5.01333e-06	2.64e-06	4.51333e-06	8.375e-06	3.05667e-06	2.73667e-06	1.42e-05			89.1667	4.23e-06	3.36333e-06	1.02e-06	2.56e-06	5.565e-07	2.22333e-06
89.3333	5.01333e-06	2.49333e-06	4.51e-06	7.755e-06	3.02333e-06	2.74667e-06	1.35e-05			89.3333	4.125e-06	3.49333e-06	1.024e-06	2.56e-06	5.58e-07	2.15333e-06
89.5	5.10333e-06	2.5e-06	4.54e-06	6.93e-06	2.87667e-06	2.64667e-06	1.31e-05			89.5	4.205e-06	3.34333e-06	1.029e-06	2.56e-06	5.525e-07	2.12667e-06
89.6667	5.14667e-06	2.51e-06	4.57667e-06	6.045e-06	2.91e-06	2.80333e-06	1.27e-05			89.6667	4.25e-06	3.27e-06	1.039e-06	2.57e-06	5.525e-07	2.16e-06
89.8333	5.09333e-06	2.52333e-06	4.52e-06	6.045e-06	2.87667e-06	2.98333e-06	1.3e-05			89.8333	4.17e-06	3.35e-06	1.069e-06	2.57e-06	5.565e-07	2.12667e-06
90	5.15667e-06	2.59e-06	4.47333e-06	6.045e-06	2.97667e-06	2.76433e-06	1.2e-05			90	4.155e-06	3.27333e-06	1.081e-06	2.695e-06	5.585e-07	2.13667e-06
90.1667	5.19667e-06	2.44e-06	4.51e-06	6.065e-06	3.03333e-06	2.84567e-06	1.2e-05			90.1667	4.155e-06	3.31e-06	1.106e-06	2.695e-06	5.72e-07	2.1e-06
90.3333	5.36667e-06	2.61667e-06	4.64e-06	6.08e-06	3.09333e-06	2.689e-06	1.2e-05			90.3333	4.155e-06	3.31e-06	1.17e-06	2.695e-06	5.72e-07	2.08e-06
90.5	5.43667e-06	2.56333e-06	4.53e-06	5.815e-06	3.10667e-06	2.81767e-06	1.2e-05			90.5	4.13e-06	3.19e-06	1.19e-06	2.695e-06	5.615e-07	2.07333e-06
90.6667	5.44667e-06	2.71667e-06	4.60333e-06	5.505e-06	3.15667e-06	2.76533e-06	1.2e-05			90.6667	4.065e-06	3.33e-06	1.2e-06	2.615e-06	5.615e-07	2.07333e-06
90.8333	5.46e-06	2.82333e-06	4.61e-06	5.37e-06	3.14333e-06	2.65667e-06	1.2e-05			90.8333	4.01e-06	3.47333e-06	1.215e-06	2.48e-06	5.51e-07	2.07333e-06
91	5.46333e-06	2.78333e-06	4.57667e-06	5.13e-06	3.2e-06	2.76e-06	1.15e-05			91	3.975e-06	3.38667e-06	1.265e-06	2.415e-06	5.505e-07	2.06333e-06
91.1667	5.47333e-06	2.88667e-06	4.59667e-06	4.555e-06	3.18333e-06	2.731e-06	1.2e-05			91.1667	3.94e-06	3.34e-06	1.265e-06	2.415e-06	5.475e-07	2.06e-06
91.3333	5.39333e-06	2.89333e-06	4.58333e-06	5.21e-06	3.25667e-06	2.68433e-06	1.15e-05			91.3333	3.89e-06	3.20333e-06	1.28e-06	2.44e-06	5.485e-07	2.04333e-06
91.5	5.29e-06	2.93333e-06	4.52333e-06	5.34e-06	3.26e-06	2.806e-06	1.15e-05			91.5	3.675e-06	3.35333e-06	1.285e-06	2.39e-06	5.505e-07	2.02333e-06
91.6667	5.26333e-06	2.93333e-06	4.49667e-06	4.75e-06	3.31667e-06	2.81567e-06	1.15e-05			91.6667	3.675e-06	3.45333e-06	1.33e-06	2.385e-06	5.445e-07	2.02667e-06
91.8333	5.19e-06	2.88333e-06	4.50667e-06	4.34e-06	3.36333e-06	2.90967e-06	1.15e-05			91.8333	3.675e-06	3.48e-06	1.33e-06	2.325e-06	5.41e-07	2.02e-06
92	5.26333e-06	2.75333e-06	4.43333e-06	3.79e-06	3.29667e-06	2.948e-06	1.14e-05			92	3.675e-06	3.44667e-06	1.345e-06	2.265e-06	5.41e-07	2.03667e-06
92.1667	5.22333e-06	2.67667e-06	4.50667e-06	3.485e-06	3.26667e-06	2.97633e-06	1.14e-05			92.1667	3.58e-06	3.42e-06	1.325e-06	2.34e-06	5.335e-07	2.04333e-06
92.3333	5.25667e-06	2.65e-06	4.42e-06	3.31e-06	3.29333e-06	2.97633e-06	1.14e-05			92.3333	3.58e-06	3.31333e-06	1.335e-06	2.305e-06	5.29e-07	2.03667e-06
92.5	5.19667e-06	2.65e-06	4.48333e-06	3.31e-06	3.28e-06	3.00967e-06	1.14e-05			92.5	3.485e-06	3.30333e-06	1.36e-06	2.295e-06	5.16e-07	2.03667e-06
92.6667	5.23e-06	2.55e-06	4.5e-06	3.395e-06	3.28e-06	2.97633e-06	1.13e-05			92.6667	3.485e-06	3.28e-06	1.39e-06	2.295e-06	5.045e-07	2.06333e-06
92.8333	5.29e-06	2.57667e-06	4.51e-06	3.25e-06	3.36333e-06	3.093e-06	1.1e-05			92.8333	3.485e-06	3.33333e-06	1.435e-06	2.265e-06	5.03e-07	2.07333e-06
93	5.19333e-06	2.67667e-06	4.52e-06	3.145e-06	3.32333e-06	3.50633e-06	1.05e-05			93	3.32e-06	3.35e-06	1.445e-06	2.265e-06	5.03e-07	2.06333e-06
93.1667	5.04667e-06	2.69667e-06	4.74e-06	3.08e-06	3.31e-06	3.538e-06	1.03e-05			93.1667	3.255e-06	3.34333e-06	1.505e-06	2.29e-06	5.105e-07	2.06667e-06
93.3333	5.08e-06	2.59e-06	5.03e-06	3.045e-06	3.34e-06	3.93467e-06	1.03e-05			93.3333	3.27e-06	3.31333e-06	1.505e-06	2.29e-06	5.06e-07	2.09333e-06
93.5	5.06e-06	2.62667e-06	5.06667e-06	3.125e-06	3.37e-06	3.98467e-06	1.02e-05			93.5	3.27e-06	3.30667e-06	1.535e-06	2.24e-06	5.015e-07	2.13333e-06
93.6667	5.09333e-06	2.8e-06	4.84e-06	3.125e-06	3.42667e-06	3.98467e-06	1.02e-05			93.6667	3.27e-06	3.31333e-06	1.56e-06	2.19e-06	4.92e-07	2.13333e-06
93.8333	5.08333e-06	2.73333e-06	5.06e-06	3.265e-06	3.42667e-06	4.018e-06	1e-05			93.8333	3.185e-06	3.31667e-06	1.595e-06	2.25e-06	4.92e-07	2.21333e-06
94	5.19667e-06	2.84333e-06	4.8e-06	3.225e-06	3.45667e-06	3.96133e-06	1e-05			94	3.185e-06	3.30667e-06	1.61e-06	2.31e-06	4.92e-07	2.19333e-06
94.1667	5.19667e-06	2.95e-06	4.79667e-06	3.38e-06	3.48e-06	3.98633e-06	1e-05			94.1667	3.105e-06	3.30667e-06	1.67e-06	2.345e-06	4.92e-07	2.31667e-06
94.3333	5.37e-06	2.95333e-06	4.55e-06	3.41e-06	3.47333e-06	4.043e-06	1.02e-05			94.3333	3.105e-06	3.29667e-06	1.675e-06	2.365e-06	4.93e-07	2.25e-06
94.5	5.41333e-06	2.95333e-06	4.46333e-06	3.49e-06	3.49667e-06	4.10133e-06	1.03e-05			94.5	3.04e-06	3.30667e-06	1.68e-06	2.375e-06	4.985e-07	2.30667e-06
94.6667	5.40333e-06	3.14e-06	4.46333e-06	3.41e-06	3.45333e-06	4.10133e-06	1.02e-05			94.6667	3.095e-06	3.30667e-06	1.68e-06	2.42e-06	5.04e-07	2.30667e-06
94.8333	5.46667e-06	3.21333e-06	4.46667e-06	3.375e-06	3.48667e-06	4.08467e-06	1.02e-05			94.8333	3.12e-06	3.31e-06	1.68e-06	2.455e-06	5.085e-07	2.34e-06
95	5.46667e-06	3.20667e-06	4.46667e-06	3.3e-06	3.50667e-06	4.17933e-06	1.02e-05			95	3.015e-06	3.33e-06	1.68e-06	2.555e-06	5.085e-07	2.34e-06
95.1667	5.71667e-06	3.21667e-06	4.39333e-06	3.25e-06	3.51333e-06	4.25633e-06	1.02e-05			95.1667	3.06e-06	3.35333e-06	1.675e-06	2.595e-06	5.035e-07	2.35333e-06
95.3333	6.09333e-06	3.18667e-06	4.39333e-06	3.25e-06	3.48667e-06	4.18633e-06	1.03e-05			95.3333	3.165e-06	3.34e-06	1.725e-06	2.64e-06	4.985e-07	2.38667e-06
95.5	6.28333e-06	3.13667e-06	4.20333e-06	3.205e-06	3.55e-06	4.25633e-06	1.04e-05			95.5	3.29e-06	3.32667e-06	1.72e-06	2.68e-06	4.925e-07	2.38667e-06
95.6667	6.4e-06	3.09333e-06	3.87333e-06	3.155e-06	3.61e-06	4.25633e-06	1.04e-05			95.6667	3.305e-06	3.32667e-06	1.72e-06	2.59e-06	4.925e-07	2.40333e-06
95.8333	6.48667e-06	2.99333e-06	3.81e-06	3.045e-06	3.58333e-06	4.296e-06	1.07e-05			95.8333	3.47e-06	3.3e-06	1.655e-06	2.545e-06	4.925e-07	2.32e-06
96	6.55667e-06	2.88333e-06	3.81e-06	3.155e-06	3.68667e-06	4.37633e-06	1.11e-05			96	3.64e-06	3.30667e-06	1.655e-06	2.545e-06	4.925e-07	2.22e-06
96.1667	6.64e-06	2.87667e-06	4.08e-06	3.3e-06	3.74e-06	4.40667e-06	1.11e-05			96.1667	3.66e-06	3.30667e-06	1.6e-06	2.655e-06	4.925e-07	2.18e-06
96.3333	6.65e-06	2.72333e-06	3.81e-06	3.33e-06	3.78667e-06	4.56e-06	1.07e-05			96.3333	3.71e-06	3.30667e-06	1.56e-06	2.655e-06	4.925e-07	2.17e-06
96.5	6.58e-06	2.72667e-06	3.57e-06	3.33e-06	3.88333e-06	4.76033e-06	1.11e-05			96.5	3.76e-06	3.27667e-06	1.5035e-06	2.63e-06	4.925e-07	2.15667e-06
96.6667	6.57e-06	2.72667e-06	3.62667e-06	3.28e-06	4.02333e-06	4.79667e-06	1.16e-05			96.6667	3.805e-06	3.25333e-06	1.4825e-06	2.52e-06	4.97e-07	2.14667e-06
96.8333	6.69e-06	2.57e-06	3.63e-06	3.155e-06	4.22e-06	4.62367e-06	1.16e-05			96.8333	3.805e-06	3.27e-06	1.4575e-06	2.5e-06	4.97e-07	2.14667e-06
97	6.65e-06	2.49667e-06	3.62667e-06	3.175e-06	4.31333e-06	4.54367e-06	1.16e-05			97	3.94e-06	3.20667e-06	1.4315e-06	2.535e-06	4.925e-07	2.14667e-06
97.1667	6.76333e-06	2.53e-06	3.63e-06	3.2e-06	4.17667e-06	4.43667e-06	1.16e-05			97.1667	4.145e-06	3.20667e-06	1.4375e-06	2.545e-06	4.935e-07	2.12667e-06
97.3333	7.02333e-06	2.46333e-06	3.51333e-06	3.21e-06	4.17667e-06	4.48e-06	1.1e-05			97.3333	4.25e-06	3.21667e-06	1.4695e-06	2.575e-06	4.995e-07	2.12667e-06
97.5	6.84667e-06	2.28e-06	3.40333e-06	3.185e-06	4.17667e-06	4.46033e-06	1.16e-05			97.5	4.335e-06	3.14333e-06	1.466e-06	2.575e-06	4.995e-07	2.08333e-06
97.6667	7.07333e-06	2.28667e-06	3.38e-06	3.4e-06	4.20333e-06	4.38567e-06	1.16e-05			97.6667	4.43e-06	3.2e-06	1.446e-06	2.575e-06	5.02e-07	2.04e-06
97.8333	6.76333e-06	2.28667e-06	3.41e-06	3.4e-06	4.29333e-06	4.307e-06	1.16e-05			97.8333	4.325e-06	3.13667e-06	1.446e-06	2.61e-06	5.08e-07	2.03667e-06
98	6.76333e-06	2.32e-06	3.41e-06	3.46e-06	4.44e-06	4.27367e-06	1.16e-05			98	4.41e-06	3.14e-06	1.446e-06	2.605e-06	5.065e-07	2.04e-06
98.1667	6.76333e-06	2.15333e-06	3.41e-06	3.51e-06	4.25333e-06	4.213e-06	1.16e-05			98.1667	4.485e-06	3.1e-06	1.456e-06	2.605e-06	5.14e-07	2.03667e-06
98.3333	7.01e-06	2.32e-06	3.39333e-06	3.89e-06	4.23333e-06	4.137e-06	1.26e-05			98.3333	4.59e-06	3.04667e-06	1.456e-06	2.605e-06	5.2e-07	2.00667e-06
98.5	7.31e-06	2.29e-06	3.45333e-06	3.89e-06	4.25333e-06	4.10633e-06	1.36e-05			98.5	4.645e-06	3.05667e-06	1.4515e-06	2.605e-06	5.2e-07	2.00333e-06
98.6667	7.5e-06	2.12333e-06	3.45333e-06	4.195e-06	4.24333e-06	4.12967e-06	1.26e-05			98.6667	4.835e-06	2.99e-06	1.4265e-06	2.605e-06	5.23e-07	1.97667e-06
98.8333	7.42e-06	2.07667e-06	3.39667e-06	4.24e-06	4.26e-06	4.127e-06	1.26e-05			98.8333	5.125e-06	2.99e-06	1.3965e-06	2.61e-06	5.26e-07	1.98e-06
99	7.42e-06	2.06667e-06	3.37667e-06	4.365e-06	4.21667e-06	3.894e-06	1.26e-05			99	5.185e-06	3.06333e-06	1.3915e-06	2.67e-06	5.26e-07	1.97667e-06
99.1667	7.43333e-06	2.06333e-06	3.37333e-06	4.25e-06	4.12333e-06	3.72367e-06	1.36e-05			99.1667	5.47e-06	3.11e-06	1.356e-06	2.67e-06	5.245e-07	1.95667e-06
99.3333	7.35667e-06	2.07e-06	3.28333e-06	4.12e-06	4.04e-06	3.59067e-06	1.39e-05			99.3333	5.58e-06	3.11e-06	1.326e-06	2.67e-06	5.26e-07	1.95e-06
99.5	7.17333e-06	2.06e-06	3.28e-06	4.195e-06	4.01667e-06	3.43067e-06	1.4e-05			99.5	5.295e-06	3.11e-06	1.32e-06	2.67e-06	5.26e-07	1.95e-06
99.6667	6.92333e-06	2.06667e-06	3.3e-06	4.22e-06	3.94667e-06	3.36667e-06	1.4e-05			99.6667	5.315e-06	3.06333e-06	1.314e-06	2.78e-06	5.35e-07	1.91333e-06
99.8333	7.18333e-06	2.07667e-06	3.28333e-06	4.23e-06	3.96667e-06	3.29e-06	1.4e-05			99.8333	5.48e-06	3.01333e-06	1.314e-06	2.965e-06	5.315e-07	1.93667e-06
100	7.18333e-06	2.07e-06	3.28333e-06	4.23e-06	4.01667e-06	3.29e-06	1.4e-05			100	5.48e-06	3.02333e-06	1.299e-06	2.85e-06	5.3e-07	1.93e-06
100.167	7.36e-06	2.07333e-06	3.22e-06	4.23e-06	4.11e-06	3.234e-06	1.4e-05			100.167	5.6e-06	2.99333e-06	1.2835e-06	2.965e-06	5.275e-07	1.93667e-06
100.333	7.17e-06	2.06667e-06	3.20333e-06	4.22e-06	4.17e-06	3.124e-06	1.39e-05			100.333	5.435e-06	2.93667e-06	1.272e-06	2.925e-06	5.3e-07	1.94333e-06
100.5	7.36e-06	2.07e-06	3.08e-06	4.31e-06	4.12667e-06	3e-06	1.29e-05			100.5	5.6e-06	2.89e-06	1.26e-06	2.95e-06	5.405e-07	1.93667e-06
100.667	7.26e-06	2.07333e-06	3.08e-06	4.365e-06	4.19e-06	2.992e-06	1.29e-05			100.667	5.835e-06	2.88667e-06	1.24e-06	3e-06	5.43e-07	1.90333e-06
100.833	7.39333e-06	2.08333e-06	3.09333e-06	4.38e-06	4.25e-06	3.21867e-06	1.19e-05			100.833	6.055e-06	2.79e-06	1.24e-06	3e-06	5.415e-07	1.87333e-06
101	7.40667e-06	2.05667e-06	3.10333e-06	4.445e-06	4.31e-06	2.992e-06	1.19e-05			101	6.055e-06	2.64333e-06	1.209e-06	2.975e-06	5.5e-07	1.87333e-06
101.167	7.73667e-06	2.07667e-06	2.94e-06	4.625e-06	4.28333e-06	3.11e-06	1.19e-05			101.167	6.135e-06	2.47333e-06	1.2035e-06	3.055e-06	5.575e-07	1.85e-06
101.333	7.93667e-06	2.03667e-06	2.94e-06	4.42e-06	4.34333e-06	3.10833e-06	1.19e-05			101.333	6.28e-06	2.64333e-06	1.2035e-06	3.035e-06	5.575e-07	1.85e-06
101.5	8.01667e-06	2.02667e-06	2.92667e-06	4.415e-06	4.35667e-06	3.10833e-06	1.19e-05			101.5	6.41e-06	2.47e-06	1.2035e-06	3.07e-06	5.535e-07	1.85e-06
101.667	7.96333e-06	1.95e-06	2.92667e-06	4.615e-06	4.34333e-06	3.17167e-06	1.19e-05			101.667	6.33e-06	2.47e-06	1.2035e-06	3.195e-06	5.62e-07	1.85e-06
101.833	8.09667e-06	1.93667e-06	2.86667e-06	4.92e-06	4.27333e-06	3.16533e-06	1.17e-05			101.833	6.2e-06	2.4e-06	1.234e-06	3.1e-06	5.675e-07	1.85e-06
102	7.96333e-06	1.93667e-06	2.86333e-06	4.935e-06	4.29667e-06	3.07833e-06	1.17e-05			102	6.16e-06	2.44e-06	1.24e-06	3.145e-06	5.83e-07	1.84667e-06
102.167	8.07e-06	1.86667e-06	2.91e-06	5.115e-06	4.30667e-06	3.015e-06	1.11e-05			102.167	6.135e-06	2.44333e-06	1.264e-06	3.055e-06	5.99e-07	1.81333e-06
102.333	8.21667e-06	1.91667e-06	3.03667e-06	5.41e-06	4.35667e-06	3.015e-06	1.07e-05			102.333	6.135e-06	2.47333e-06	1.2585e-06	3.005e-06	6.04e-07	1.81333e-06
102.5	8.24667e-06	2.05e-06	2.94333e-06	5.87e-06	4.35667e-06	2.98233e-06	1.07e-05			102.5	6.3e-06	2.45333e-06	1.234e-06	3.075e-06	6.185e-07	1.77667e-06
102.667	8.23333e-06	2.10667e-06	2.95e-06	6.505e-06	4.30667e-06	3.03367e-06	1.12e-05			102.667	6.3e-06	2.47e-06	1.209e-06	3.035e-06	6.275e-07	1.75667e-06
102.833	8.24667e-06	2.11667e-06	2.95e-06	7.06e-06	4.14667e-06	3.029e-06	1.12e-05			102.833	6.18e-06	2.48e-06	1.209e-06	3.09e-06	6.5e-07	1.71667e-06
103	8.35e-06	2.03667e-06	2.86e-06	7.61e-06	4.13667e-06	2.99233e-06	1.17e-05			103	6.335e-06	2.45e-06	1.234e-06	3.01e-06	6.71e-07	1.69e-06
103.167	8.40333e-06	2.12e-06	2.86333e-06	8.31e-06	4.13667e-06	2.95233e-06	1.18e-05			103.167	6.535e-06	2.50667e-06	1.234e-06	2.915e-06	6.49e-07	1.67333e-06
103.333	8.48333e-06	2.16e-06	2.79e-06	8.61e-06	4.04333e-06	2.90033e-06	1.18e-05			103.333	6.415e-06	2.47667e-06	1.234e-06	2.915e-06	6.45e-07	1.65333e-06
103.5	8.62333e-06	2.15e-06	2.89e-06	8.76e-06	4.03667e-06	2.869e-06	1.18e-05			103.5	6.145e-06	2.55667e-06	1.2285e-06	2.98e-06	6.45e-07	1.64667e-06
103.667	8.52e-06	2.15e-06	2.76667e-06	8.955e-06	4.07e-06	2.92033e-06	1.21e-05			103.667	6.18e-06	2.49e-06	1.226e-06	3.09e-06	6.45e-07	1.63667e-06
103.833	8.57333e-06	2.1e-06	2.74333e-06	8.955e-06	4.07667e-06	2.949e-06	1.21e-05			103.833	6.335e-06	2.45333e-06	1.226e-06	3.09e-06	6.285e-07	1.63333e-06
104	8.76667e-06	2.1e-06	2.74333e-06	9.195e-06	4.08667e-06	3.06533e-06	1.18e-05			104	6.22e-06	2.45e-06	1.199e-06	3.01e-06	6.31e-07	1.61667e-06
104.167	8.73e-06	2.1e-06	2.79667e-06	9.18e-06	4.12e-06	3.21233e-06	1.18e-05			104.167	6.065e-06	2.45333e-06	1.1975e-06	3.09e-06	6.31e-07	1.58667e-06
104.333	8.73e-06	2.15e-06	2.81667e-06	9.52e-06	4.22333e-06	3.18567e-06	1.17e-05			104.333	5.815e-06	2.41667e-06	1.1825e-06	3.205e-06	6.515e-07	1.58667e-06
104.5	8.59667e-06	2.21667e-06	2.75333e-06	9.865e-06	4.16333e-06	3.195e-06	1.17e-05			104.5	5.815e-06	2.33333e-06	1.1825e-06	3.175e-06	6.515e-07	1.57667e-06
104.667	8.66333e-06	2.15e-06	2.71667e-06	9.865e-06	4.18e-06	3.17833e-06	1.17e-05			104.667	5.815e-06	2.25e-06	1.1775e-06	3.145e-06	6.515e-07	1.56667e-06
104.833	8.28e-06	2.14667e-06	2.75e-06	1.0065e-05	4.17667e-06	3.188e-06	1.17e-05			104.833	5.455e-06	2.25667e-06	1.1775e-06	3.175e-06	6.705e-07	1.56667e-06
105	8.58667e-06	2.17333e-06	2.74667e-06	1.0415e-05	4.11667e-06	3.02167e-06	1.12e-05			105	5.455e-06	2.21333e-06	1.1925e-06	3.27e-06	6.715e-07	1.56e-06
105.167	8.55333e-06	2.18333e-06	2.82333e-06	1.047e-05	4.05333e-06	3.03133e-06	1.07e-05			105.167	5.455e-06	2.23e-06	1.188e-06	3.24e-06	6.815e-07	1.54667e-06
105.333	8.56333e-06	2.18333e-06	2.91667e-06	1.053e-05	4.12333e-06	3.02467e-06	1.01e-05			105.333	5.42e-06	2.28667e-06	1.148e-06	3.235e-06	6.9e-07	1.55333e-06
105.5	8.35667e-06	2.19667e-06	2.95667e-06	1.083e-05	4.08667e-06	2.92467e-06	9.42e-06			105.5	5.09e-06	2.32667e-06	1.103e-06	3.235e-06	6.945e-07	1.55667e-06
105.667	8.32333e-06	2.24e-06	3.05333e-06	1.077e-05	4.1e-06	2.882e-06	9.42e-06			105.667	5.37e-06	2.32667e-06	1.093e-06	3.225e-06	6.92e-07	1.55e-06
105.833	8.39e-06	2.52667e-06	3.20333e-06	1.083e-05	4.15e-06	2.87533e-06	9.33e-06			105.833	5.37e-06	2.34e-06	1.083e-06	3.3e-06	6.95e-07	1.56667e-06
106	8.41667e-06	2.85e-06	3.21333e-06	1.098e-05	4.17e-06	2.922e-06	9.33e-06			106	5.21e-06	2.34e-06	1.0735e-06	3.215e-06	6.965e-07	1.57333e-06
106.167	8.26e-06	2.96333e-06	3.2e-06	1.108e-05	4.23e-06	2.922e-06	9.33e-06			106.167	4.88e-06	2.3e-06	1.0735e-06	3.115e-06	6.95e-07	1.56333e-06
106.333	8.28e-06	3.06333e-06	3.23667e-06	1.128e-05	4.16e-06	3.01533e-06	9.42e-06			106.333	4.5e-06	2.29333e-06	1.076e-06	3.13e-06	6.965e-07	1.54667e-06
106.5	8.43667e-06	3.1e-06	3.23667e-06	1.128e-05	4.12e-06	2.99867e-06	9.33e-06			106.5	4.465e-06	2.31333e-06	1.076e-06	3.025e-06	6.965e-07	1.54667e-06
106.667	8.48e-06	3.10333e-06	3.02667e-06	1.128e-05	4.06667e-06	3.16167e-06	9.15e-06			106.667	4.42e-06	2.32333e-06	1.066e-06	3.03e-06	6.96e-07	1.59e-06
106.833	8.48e-06	3.15333e-06	3.22333e-06	1.13e-05	4.14333e-06	3.15533e-06	9.15e-06			106.833	4.38e-06	2.31333e-06	1.066e-06	3.145e-06	7e-07	1.60333e-06
107	8.80333e-06	3.23333e-06	3.23667e-06	1.131e-05	4.06667e-06	3.172e-06	9.15e-06			107	4.325e-06	2.32e-06	1.0685e-06	3.14e-06	7.03e-07	1.59333e-06
107.167	9.00333e-06	3.23333e-06	3.18333e-06	1.131e-05	3.95e-06	3.32833e-06	8.82e-06			107.167	4.285e-06	2.33e-06	1.0685e-06	3.075e-06	6.945e-07	1.61333e-06
107.333	8.86667e-06	3.29333e-06	3.36667e-06	1.131e-05	3.92e-06	3.372e-06	8.82e-06			107.333	3.985e-06	2.34667e-06	1.0685e-06	3.17e-06	6.755e-07	1.62667e-06
107.5	8.93667e-06	3.36333e-06	3.37667e-06	1.134e-05	3.92e-06	3.40867e-06	8.82e-06			107.5	3.945e-06	2.37e-06	1.061e-06	3.245e-06	6.755e-07	1.64e-06
107.667	8.90333e-06	3.33333e-06	3.35333e-06	1.146e-05	3.87333e-06	3.422e-06	9.15e-06			107.667	3.945e-06	2.37e-06	1.0535e-06	3.245e-06	6.755e-07	1.69333e-06
107.833	8.96333e-06	3.31333e-06	3.32333e-06	1.149e-05	3.86e-06	3.44167e-06	9.33e-06			107.833	4.005e-06	2.39e-06	1.0385e-06	3.33e-06	6.6e-07	1.69333e-06
108	8.96333e-06	3.25667e-06	3.30333e-06	1.146e-05	3.85667e-06	3.44167e-06	9.33e-06			108	3.91e-06	2.37e-06	1.018e-06	3.495e-06	6.52e-07	1.66667e-06
108.167	9.12e-06	3.31333e-06	3.30333e-06	1.175e-05	3.84e-06	3.46167e-06	9.15e-06			108.167	3.91e-06	2.33333e-06	1.013e-06	3.495e-06	6.535e-07	1.7e-06
108.333	8.94e-06	3.35333e-06	3.33e-06	1.146e-05	3.79333e-06	3.476e-06	8.82e-06			108.333	3.69e-06	2.33333e-06	1.008e-06	3.495e-06	6.535e-07	1.72e-06
108.5	8.97333e-06	3.44e-06	3.3e-06	1.134e-05	3.81667e-06	3.49933e-06	8.82e-06			108.5	3.625e-06	2.31333e-06	9.98e-07	3.62e-06	6.39e-07	1.73e-06
108.667	8.81667e-06	3.46667e-06	3.43e-06	1.134e-05	3.81667e-06	3.56667e-06	8.82e-06			108.667	3.625e-06	2.28333e-06	9.88e-07	3.495e-06	6.27e-07	1.75e-06
108.833	8.95667e-06	3.39e-06	3.59e-06	1.1185e-05	3.85667e-06	3.56333e-06	8.82e-06			108.833	3.625e-06	2.30333e-06	9.935e-07	3.33e-06	6.19e-07	1.72333e-06
109	8.96333e-06	3.31333e-06	3.61e-06	1.154e-05	3.7e-06	3.67e-06	8.82e-06			109	3.625e-06	2.32333e-06	9.935e-07	3.33e-06	6.23e-07	1.73333e-06
109.167	9.23e-06	3.38667e-06	3.61333e-06	1.161e-05	3.78e-06	3.80667e-06	8.82e-06			109.167	3.59e-06	2.3e-06	1.011e-06	3.33e-06	6.255e-07	1.77e-06
109.333	9.58667e-06	3.38667e-06	3.73333e-06	1.194e-05	3.64e-06	3.84e-06	8.54e-06			109.333	3.5e-06	2.31333e-06	1.0235e-06	3.33e-06	6.255e-07	1.78e-06
109.5	9.53667e-06	3.31333e-06	3.76667e-06	1.357e-05	3.64e-06	3.95667e-06	8.54e-06			109.5	3.46e-06	2.34667e-06	1.0085e-06	3.495e-06	6.19e-07	1.79e-06
109.667	1.02867e-05	3.20667e-06	3.69e-06	1.3675e-05	3.74e-06	4.1e-06	8.23e-06			109.667	3.425e-06	2.36e-06	1.011e-06	3.335e-06	6.165e-07	1.78e-06
109.833	1.01867e-05	3.08e-06	3.52333e-06	1.3675e-05	3.67e-06	4.14667e-06	7.99e-06			109.833	3.34e-06	2.33667e-06	1.011e-06	3.18e-06	6.14e-07	1.78e-06
110	1.00433e-05	3.15333e-06	3.52667e-06	1.3675e-05	3.43333e-06	4.39e-06	7.99e-06			110	3.24e-06	2.31e-06	1.011e-06	3.325e-06	6.1e-07	1.79e-06
110.167	1.04767e-05	3.19667e-06	3.71e-06	1.5075e-05	3.38e-06	4.40667e-06	7.99e-06			110.167	3.155e-06	2.30333e-06	1.011e-06	3.49e-06	6.115e-07	1.81333e-06
110.333	1.05567e-05	3.34e-06	3.58667e-06	1.518e-05	3.34667e-06	4.68667e-06	8.23e-06			110.333	3.275e-06	2.33333e-06	1.0085e-06	3.325e-06	6.2e-07	1.82e-06
110.5	1.02633e-05	3.35e-06	3.73e-06	1.413e-05	3.47667e-06	4.86667e-06	8.71e-06			110.5	3.155e-06	2.36667e-06	1.0085e-06	3.33e-06	6.28e-07	1.83667e-06
110.667	1.02633e-05	3.23667e-06	3.73333e-06	1.5235e-05	3.29667e-06	4.93667e-06	8.71e-06			110.667	3.155e-06	2.37667e-06	1.0085e-06	3.49e-06	6.335e-07	1.85e-06
110.833	9.92e-06	3.15e-06	3.73333e-06	1.4185e-05	3.18667e-06	5.02e-06	9.15e-06			110.833	2.965e-06	2.38333e-06	9.935e-07	3.575e-06	6.26e-07	1.86667e-06
111	9.78333e-06	3.21333e-06	3.85333e-06	1.286e-05	3.13333e-06	5.02e-06	8.71e-06			111	2.965e-06	2.37e-06	9.92e-07	3.61e-06	6.19e-07	1.86667e-06
111.167	9.27e-06	3.1e-06	3.93e-06	1.242e-05	3.12e-06	5.05333e-06	8.23e-06			111.167	2.925e-06	2.37333e-06	1e-06	3.61e-06	6.19e-07	1.86e-06
111.333	9.24667e-06	3.30667e-06	3.92e-06	1.242e-05	3.09667e-06	5.15667e-06	8.71e-06			111.333	2.98e-06	2.37333e-06	1.005e-06	3.745e-06	6.19e-07	1.86e-06
111.5	9.31e-06	3.27667e-06	3.92e-06	1.308e-05	3.09333e-06	5.05667e-06	8.23e-06			111.5	3.05e-06	2.39333e-06	1.023e-06	3.785e-06	6.19e-07	1.86e-06
111.667	9.69e-06	3.38667e-06	3.82333e-06	1.308e-05	3.09333e-06	5.01667e-06	8.71e-06			111.667	3.17e-06	2.39e-06	1.012e-06	3.65e-06	6.085e-07	1.84667e-06
111.833	9.82333e-06	3.33333e-06	3.82333e-06	1.448e-05	3.07e-06	4.96333e-06	8.51e-06			111.833	3.12e-06	2.44667e-06	9.97e-07	3.53e-06	6.085e-07	1.86333e-06
112	9.92333e-06	3.44e-06	3.9e-06	1.553e-05	3.15e-06	4.84333e-06	8.51e-06			112	3.07e-06	2.43333e-06	9.92e-07	3.53e-06	6.07e-07	1.86e-06
112.167	1.009e-05	3.58667e-06	3.87333e-06	1.459e-05	3.21667e-06	5.09e-06	9.15e-06			112.167	3.07e-06	2.49333e-06	9.93e-07	3.69e-06	6.07e-07	1.85333e-06
112.333	1.00667e-05	3.55667e-06	3.87333e-06	1.319e-05	3.23e-06	5.05333e-06	9.15e-06			112.333	3.145e-06	2.49333e-06	9.88e-07	3.695e-06	6.07e-07	1.86e-06
112.5	9.71e-06	3.5e-06	3.87333e-06	1.459e-05	3.22667e-06	5.05333e-06	9.15e-06			112.5	3.07e-06	2.50667e-06	9.82e-07	3.785e-06	6.07e-07	1.86667e-06
112.667	9.42333e-06	3.52667e-06	3.78333e-06	1.459e-05	3.22667e-06	5.17e-06	8.51e-06			112.667	2.95e-06	2.48e-06	9.82e-07	3.84e-06	5.96e-07	1.87e-06
112.833	9.29e-06	3.54e-06	3.78333e-06	1.448e-05	3.35e-06	4.98667e-06	9.15e-06			112.833	3.07e-06	2.56333e-06	9.72e-07	3.79e-06	5.96e-07	1.86e-06
113	9.29e-06	3.59e-06	3.87e-06	1.343e-05	3.49e-06	4.98667e-06	9.15e-06			113	3.045e-06	2.59e-06	9.72e-07	3.845e-06	5.96e-07	1.84667e-06
113.167	9.34333e-06	3.52e-06	3.91333e-06	1.329e-05	3.53333e-06	5.20667e-06	9.15e-06			113.167	2.925e-06	2.66e-06	9.62e-07	3.985e-06	6.07e-07	1.83667e-06
113.333	9.34333e-06	3.42e-06	4.01333e-06	1.321e-05	3.59e-06	5.20333e-06	8.67e-06			113.333	2.8e-06	2.69e-06	9.57e-07	3.865e-06	6.19e-07	1.83333e-06
113.5	9.28667e-06	3.42e-06	3.98e-06	1.321e-05	3.62667e-06	5.35333e-06	8.67e-06			113.5	2.8e-06	2.72e-06	9.47e-07	3.865e-06	6.225e-07	1.84333e-06
113.667	9.28667e-06	3.48e-06	4.05e-06	1.329e-05	3.61e-06	5.35333e-06	8.67e-06			113.667	2.79e-06	2.72e-06	9.605e-07	3.865e-06	6.24e-07	1.86e-06
113.833	9.22667e-06	3.59333e-06	4.07e-06	1.3235e-05	3.62667e-06	5.18333e-06	8.76e-06			113.833	2.745e-06	2.74e-06	9.57e-07	3.865e-06	6.27e-07	1.86333e-06
114	9.09e-06	3.58e-06	4.18333e-06	1.329e-05	3.59667e-06	5.18667e-06	9.64e-06			114	2.7e-06	2.75333e-06	9.57e-07	3.98e-06	6.255e-07	1.86333e-06
114.167	8.87667e-06	3.5e-06	4.16333e-06	1.329e-05	3.62333e-06	5.08667e-06	9.89e-06			114.167	2.62e-06	2.75e-06	9.66e-07	3.98e-06	6.29e-07	1.87e-06
114.333	8.21e-06	3.54667e-06	4.07e-06	1.329e-05	3.62333e-06	5.10667e-06	9.89e-06			114.333	2.71e-06	2.80333e-06	9.61e-07	3.98e-06	6.26e-07	1.87667e-06
114.5	8.21e-06	3.52e-06	4.19333e-06	1.298e-05	3.63667e-06	5.01333e-06	9.64e-06			114.5	2.735e-06	2.88333e-06	9.61e-07	3.88e-06	6.32e-07	1.9e-06
114.667	8.24667e-06	3.59667e-06	4.48e-06	1.309e-05	3.63667e-06	4.96667e-06	9.64e-06			114.667	2.765e-06	2.88333e-06	9.665e-07	3.835e-06	6.31e-07	1.93e-06
114.833	8.22667e-06	3.60333e-06	4.20333e-06	1.309e-05	3.63667e-06	4.89667e-06	9.89e-06			114.833	2.755e-06	2.88333e-06	9.51e-07	3.775e-06	6.28e-07	1.90333e-06
115	7.46e-06	3.53667e-06	4.21e-06	1.289e-05	3.6e-06	5.03333e-06	1.01e-05			115	2.755e-06	2.89333e-06	9.565e-07	3.765e-06	6.29e-07	1.9e-06
115.167	7.36333e-06	3.47667e-06	4.22333e-06	1.298e-05	3.6e-06	4.90333e-06	1.01e-05			115.167	2.65e-06	2.92667e-06	9.665e-07	3.825e-06	6.23e-07	1.9e-06
115.333	7.18333e-06	3.48333e-06	4.09e-06	1.318e-05	3.58667e-06	4.91e-06	1.01e-05			115.333	2.65e-06	2.90333e-06	9.805e-07	3.88e-06	6.23e-07	1.89667e-06
115.5	7.18333e-06	3.55e-06	4.08e-06	1.318e-05	3.62333e-06	4.91e-06	1.01e-05			115.5	2.65e-06	2.93e-06	9.805e-07	3.88e-06	6.11e-07	1.87667e-06
115.667	7.44e-06	3.54667e-06	4.08e-06	1.353e-05	3.6e-06	4.87e-06	1.01e-05			115.667	2.765e-06	2.93e-06	9.885e-07	4.035e-06	6.16e-07	1.88e-06
115.833	7.23e-06	3.54667e-06	4.06e-06	1.354e-05	3.63667e-06	4.82e-06	1.01e-05			115.833	2.765e-06	2.93e-06	9.915e-07	4.08e-06	6.16e-07	1.84e-06
116	7.09333e-06	3.54667e-06	4.17333e-06	1.3535e-05	3.63667e-06	4.59667e-06	9.89e-06			116	2.81e-06	2.97667e-06	9.95e-07	4.08e-06	6.16e-07	1.83333e-06
116.167	6.95333e-06	3.53667e-06	4.18333e-06	1.333e-05	3.54333e-06	4.79667e-06	9.64e-06			116.167	2.925e-06	2.98667e-06	9.915e-07	4.16e-06	6.28e-07	1.83333e-06
116.333	6.90667e-06	3.44667e-06	4.37e-06	1.333e-05	3.57667e-06	4.85667e-06	9.42e-06			116.333	3.13e-06	2.96e-06	9.95e-07	4.33e-06	6.275e-07	1.84667e-06
116.5	6.96333e-06	3.38333e-06	4.56333e-06	1.333e-05	3.49333e-06	4.85667e-06	9.64e-06			116.5	3.215e-06	2.92667e-06	9.95e-07	4.33e-06	6.275e-07	1.84e-06
116.667	6.69667e-06	3.32333e-06	4.6e-06	1.333e-05	3.50667e-06	4.80333e-06	9.64e-06			116.667	3.225e-06	3.01e-06	9.95e-07	4.33e-06	6.335e-07	1.82667e-06
116.833	6.43667e-06	3.26667e-06	4.63667e-06	1.333e-05	3.47e-06	4.80333e-06	9.64e-06			116.833	3.215e-06	3.06e-06	1.005e-06	4.23e-06	6.29e-07	1.81667e-06
117	6.32e-06	3.21333e-06	4.7e-06	1.3295e-05	3.59e-06	4.68667e-06	9.42e-06			117	3.245e-06	3.04e-06	1.005e-06	4.38e-06	6.35e-07	1.80667e-06
117.167	6.32e-06	3.21333e-06	4.7e-06	1.3275e-05	3.66667e-06	4.48667e-06	9.64e-06			117.167	3.245e-06	3e-06	1.0015e-06	4.45e-06	6.48e-07	1.80333e-06
117.333	6.21e-06	3.25333e-06	4.67333e-06	1.3235e-05	3.81333e-06	4.47667e-06	9.89e-06			117.333	3.265e-06	3.03333e-06	9.93e-07	4.33e-06	6.82e-07	1.79667e-06
117.5	6.17e-06	3.27e-06	4.69333e-06	1.3275e-05	3.85333e-06	4.46333e-06	9.64e-06			117.5	3.265e-06	3.03667e-06	9.93e-07	4.33e-06	7.045e-07	1.80333e-06
117.667	5.93333e-06	3.33667e-06	4.8e-06	1.2925e-05	3.85333e-06	4.46333e-06	9.42e-06			117.667	3.245e-06	2.98667e-06	9.93e-07	4.33e-06	7.205e-07	1.81e-06
117.833	5.94e-06	3.34333e-06	4.8e-06	1.2885e-05	3.85333e-06	4.38e-06	9.31e-06			117.833	3.225e-06	3.01667e-06	9.98e-07	4.26e-06	7.205e-07	1.82667e-06
118	5.93333e-06	3.42333e-06	4.72e-06	1.325e-05	3.89e-06	4.29e-06	9.31e-06			118	3.245e-06	3.09e-06	9.98e-07	4.38e-06	7.155e-07	1.83667e-06
118.167	5.56333e-06	3.5e-06	4.63e-06	1.325e-05	4.17667e-06	4.15e-06	9.31e-06			118.167	3.225e-06	3.12333e-06	1.0065e-06	4.445e-06	7.155e-07	1.82e-06
118.333	5.61667e-06	3.49e-06	4.74333e-06	1.321e-05	4.53e-06	4.10867e-06	9.31e-06			118.333	3.305e-06	3.09333e-06	1.015e-06	4.65e-06	7.25e-07	1.81e-06
118.5	5.69333e-06	3.48333e-06	4.76667e-06	1.319e-05	4.55e-06	4.10633e-06	9.31e-06			118.5	3.4e-06	3.11333e-06	1.03e-06	4.705e-06	7.32e-07	1.8e-06
118.667	5.49333e-06	3.46333e-06	4.78e-06	1.321e-05	4.28e-06	3.92633e-06	9.31e-06			118.667	3.395e-06	3.11333e-06	1.0515e-06	4.865e-06	7.63e-07	1.78e-06
118.833	5.37333e-06	3.47e-06	4.67667e-06	1.319e-05	3.99333e-06	3.93733e-06	9.31e-06			118.833	3.295e-06	3.10667e-06	1.063e-06	5.25e-06	7.965e-07	1.79667e-06
119	5.45667e-06	3.54667e-06	4.67333e-06	1.319e-05	4.28e-06	3.93733e-06	9.13e-06			119	3.435e-06	3.09333e-06	1.088e-06	5.295e-06	7.965e-07	1.76333e-06
119.167	5.38667e-06	3.46e-06	4.71e-06	1.319e-05	4.26667e-06	3.79733e-06	9.13e-06			119.167	3.33e-06	3.13667e-06	1.088e-06	5.595e-06	7.965e-07	1.76333e-06
119.333	5.45667e-06	3.46e-06	4.55333e-06	1.284e-05	4.21e-06	3.754e-06	9.13e-06			119.333	3.435e-06	3.15e-06	1.088e-06	5.795e-06	8.045e-07	1.74667e-06
119.5	5.28333e-06	3.42667e-06	4.45333e-06	1.254e-05	4.2e-06	3.754e-06	8.95e-06			119.5	3.435e-06	3.17e-06	1.108e-06	6.06e-06	8.145e-07	1.74667e-06
119.667	5.27667e-06	3.42667e-06	4.49667e-06	1.2515e-05	4.12667e-06	3.74733e-06	8.95e-06			119.667	3.445e-06	3.24667e-06	1.108e-06	6.25e-06	8.435e-07	1.76333e-06
119.833	5.47667e-06	3.46333e-06	4.53333e-06	1.246e-05	4.12667e-06	3.74733e-06	8.95e-06			119.833	3.495e-06	3.56667e-06	1.118e-06	6.555e-06	8.545e-07	1.76333e-06
120	5.42667e-06	3.52333e-06	4.71e-06	1.246e-05	4.43333e-06	3.68733e-06	8.74e-06			120	3.675e-06	3.55333e-06	1.125e-06	6.65e-06	8.635e-07	1.78e-06
120.167	5.24e-06	3.71e-06	4.53333e-06	1.2155e-05	4.43e-06	3.73533e-06	8.02e-06			120.167	3.68e-06	3.55333e-06	1.13e-06	6.815e-06	8.74e-07	1.82333e-06
120.333	5.14e-06	3.68333e-06	4.54e-06	1.1605e-05	4.43e-06	3.674e-06	7.47e-06			120.333	3.505e-06	3.83333e-06	1.135e-06	7.06e-06	8.84e-07	1.80667e-06
120.5	5.25667e-06	3.90667e-06	4.44e-06	1.2155e-05	4.54333e-06	3.552e-06	7.47e-06			120.5	3.685e-06	3.55333e-06	1.1505e-06	6.915e-06	8.785e-07	1.79333e-06
120.667	5.38667e-06	4.06e-06	4.53667e-06	1.2155e-05	4.72e-06	3.48e-06	7.47e-06			120.667	3.685e-06	3.55333e-06	1.1755e-06	6.96e-06	8.74e-07	1.82e-06
120.833	5.54e-06	4.10667e-06	4.66333e-06	1.2155e-05	4.73e-06	3.38e-06	7.08e-06			120.833	3.905e-06	3.79e-06	1.21e-06	6.96e-06	8.81e-07	1.81e-06
121	5.34333e-06	4.11667e-06	4.63667e-06	1.2155e-05	4.78667e-06	3.38867e-06	7.47e-06			121	3.905e-06	4.03e-06	1.22e-06	6.815e-06	8.905e-07	1.82e-06
121.167	5.14667e-06	4.11667e-06	4.45e-06	1.2405e-05	4.96333e-06	3.40067e-06	7.08e-06			121.167	3.92e-06	3.77667e-06	1.235e-06	6.815e-06	9.035e-07	1.85e-06
121.333	5.4e-06	4.06333e-06	4.35e-06	1.2405e-05	5.03667e-06	3.38533e-06	7.08e-06			121.333	3.99e-06	3.57667e-06	1.21e-06	7.045e-06	9.435e-07	1.83667e-06
121.5	5.43e-06	4.18e-06	4.24667e-06	1.2085e-05	5.03667e-06	3.542e-06	7.08e-06			121.5	4.005e-06	3.45667e-06	1.2e-06	7.415e-06	9.885e-07	1.83667e-06
121.667	5.37333e-06	4.18e-06	4.24667e-06	1.1985e-05	4.87333e-06	3.40067e-06	7.08e-06			121.667	3.94e-06	3.71667e-06	1.2e-06	7.61e-06	9.79e-07	1.87333e-06
121.833	5.15e-06	4.11667e-06	4.27333e-06	1.107e-05	4.94333e-06	3.234e-06	7.47e-06			121.833	3.96e-06	4.00667e-06	1.2e-06	7.755e-06	9.985e-07	1.87667e-06
122	4.76e-06	4.11667e-06	4.25667e-06	1.009e-05	5.13e-06	3.23533e-06	7.47e-06			122	3.79e-06	4.18667e-06	1.2e-06	8.12e-06	1.006e-06	1.89e-06
122.167	4.34333e-06	4.09667e-06	4.06e-06	1.104e-05	5.07667e-06	3.23267e-06	7.08e-06			122.167	3.565e-06	3.97667e-06	1.215e-06	7.99e-06	9.96e-07	1.91e-06
122.333	4.18333e-06	4.05e-06	3.88e-06	1.104e-05	4.97667e-06	3.386e-06	6.56e-06			122.333	3.535e-06	4.00333e-06	1.245e-06	8.865e-06	9.51e-07	1.92333e-06
122.5	4.32333e-06	4.12e-06	3.90667e-06	1.011e-05	4.91333e-06	3.22933e-06	6.39e-06			122.5	3.515e-06	4.03e-06	1.325e-06	9.47e-06	9.11e-07	1.92333e-06
122.667	4.39667e-06	4.05333e-06	4.17667e-06	1.011e-05	5.06667e-06	3.30333e-06	6.56e-06			122.667	3.59e-06	4.04667e-06	1.315e-06	9.555e-06	9.545e-07	1.91e-06
122.833	4.31667e-06	4.05333e-06	3.92e-06	1.011e-05	4.90333e-06	3.37e-06	6.39e-06			122.833	3.59e-06	3.90333e-06	1.385e-06	9.555e-06	9.995e-07	1.94667e-06
123	4.31667e-06	3.99667e-06	3.80667e-06	1.012e-05	4.89333e-06	3.37e-06	6.22e-06			123	3.59e-06	3.87333e-06	1.38e-06	1.078e-05	9.995e-07	1.97e-06
123.167	4.19e-06	4.07667e-06	3.80667e-06	1.012e-05	4.96667e-06	3.37e-06	5.65e-06			123.167	3.59e-06	3.82e-06	1.38e-06	1.078e-05	9.595e-07	1.99e-06
123.333	4.18667e-06	4.01667e-06	3.69667e-06	1.012e-05	4.90333e-06	3.27267e-06	6.22e-06			123.333	3.6e-06	3.80667e-06	1.37e-06	1.078e-05	9.595e-07	2.01e-06
123.5	4.32667e-06	4.01667e-06	3.71e-06	1.052e-05	4.85333e-06	3.07833e-06	5.65e-06			123.5	3.825e-06	3.83333e-06	1.37e-06	1.078e-05	9.195e-07	2.02667e-06
123.667	4.26333e-06	4.01667e-06	3.72e-06	1.0475e-05	4.79e-06	2.99167e-06	5.65e-06			123.667	3.825e-06	3.86667e-06	1.3515e-06	1.219e-05	9.595e-07	2.01e-06
123.833	4.28333e-06	4.07667e-06	3.59667e-06	1.0775e-05	4.55667e-06	2.99633e-06	5.17e-06			123.833	3.825e-06	3.74333e-06	1.3515e-06	1.216e-05	9.66e-07	2.01e-06
124	4.32667e-06	4.04e-06	3.57667e-06	1.074e-05	4.40667e-06	2.91833e-06	5.06e-06			124	3.815e-06	3.57667e-06	1.3765e-06	1.207e-05	1.0045e-06	2.01e-06
124.167	4.53e-06	4.09667e-06	3.54e-06	1.085e-05	4.23e-06	2.963e-06	4.98e-06			124.167	4.025e-06	3.59667e-06	1.4815e-06	1.2235e-05	1.0215e-06	2.00333e-06
124.333	4.53333e-06	4.10333e-06	3.5e-06	1.074e-05	4.05e-06	2.901e-06	4.85e-06			124.333	3.79e-06	3.53667e-06	1.597e-06	1.1985e-05	1.033e-06	2.00333e-06
124.5	4.53e-06	4.15e-06	3.5e-06	1.085e-05	3.91667e-06	2.908e-06	4.72e-06			124.5	4e-06	3.54e-06	1.4725e-06	1.1735e-05	1.054e-06	2.01e-06
124.667	4.57333e-06	4.08333e-06	3.45667e-06	1.1205e-05	3.81667e-06	2.91e-06	4.6e-06			124.667	3.79e-06	3.57e-06	1.35e-06	1.0335e-05	1.0645e-06	2.01667e-06
124.833	4.86667e-06	4.09e-06	3.41667e-06	1.0775e-05	3.91333e-06	2.85333e-06	4.47e-06			124.833	4.025e-06	3.55667e-06	1.4725e-06	1.1735e-05	1.0695e-06	2e-06
125	4.57333e-06	4.12667e-06	3.42e-06	1.0595e-05	4.03667e-06	2.79e-06	4.38e-06			125	3.815e-06	3.54667e-06	1.35e-06	1.1985e-05	1.075e-06	2.01667e-06
125.167	4.93e-06	4.14667e-06	3.40333e-06	1.0495e-05	4.18e-06	2.76667e-06	4.47e-06			125.167	4.025e-06	3.55333e-06	1.467e-06	1.2235e-05	1.083e-06	2.04e-06
125.333	5.09333e-06	4.22667e-06	3.47333e-06	1.0095e-05	4.33e-06	2.73e-06	4.38e-06			125.333	4.185e-06	3.57667e-06	1.5805e-06	1.256e-05	1.0815e-06	2.05667e-06
125.5	4.98e-06	4.14667e-06	3.53333e-06	9.62e-06	4.46333e-06	2.82333e-06	4.47e-06			125.5	4e-06	3.56667e-06	1.467e-06	1.2235e-05	1.0795e-06	2.04e-06
125.667	4.87e-06	4.22667e-06	3.57e-06	9.495e-06	4.28667e-06	2.94e-06	4.38e-06			125.667	3.78e-06	3.57e-06	1.3405e-06	1.256e-05	1.0775e-06	1.99e-06
125.833	5.01333e-06	4.05667e-06	3.56667e-06	9.295e-06	4.1e-06	2.95667e-06	4.3e-06			125.833	3.995e-06	3.51333e-06	1.2635e-06	1.2935e-05	1.0695e-06	2.04e-06
126	4.94e-06	3.92667e-06	3.49667e-06	9.045e-06	3.94333e-06	2.97e-06	4.38e-06			126	3.77e-06	3.42667e-06	1.1915e-06	1.2585e-05	1.0715e-06	2.06e-06
126.167	5.07e-06	3.81e-06	3.53333e-06	8.875e-06	4.12e-06	2.95667e-06	4.47e-06			126.167	3.98e-06	3.48333e-06	1.1745e-06	1.2935e-05	1.0795e-06	2.08e-06
126.333	5.38e-06	3.92667e-06	3.47667e-06	9.305e-06	4.29e-06	2.94e-06	4.6e-06			126.333	4.15e-06	3.55e-06	1.154e-06	1.352e-05	1.0815e-06	2.1e-06
126.5	5.54667e-06	3.84e-06	3.43e-06	8.875e-06	4.46333e-06	2.83333e-06	4.47e-06			126.5	3.965e-06	3.47e-06	1.1445e-06	1.405e-05	1.083e-06	2.10667e-06
126.667	5.82667e-06	3.79667e-06	3.46e-06	9.305e-06	4.30333e-06	2.74e-06	4.6e-06			126.667	4.28e-06	3.38667e-06	1.1365e-06	1.4085e-05	1.0845e-06	2.16333e-06
126.833	6.01333e-06	3.79333e-06	3.41667e-06	9.725e-06	4.15e-06	2.66667e-06	4.47e-06			126.833	4.56e-06	3.37333e-06	1.1295e-06	1.412e-05	1.091e-06	2.20667e-06
127	5.92333e-06	3.85667e-06	3.42333e-06	1.0155e-05	4.28333e-06	2.59333e-06	4.01e-06			127	4.26e-06	3.40333e-06	1.134e-06	1.433e-05	1.0875e-06	2.21667e-06
127.167	5.85333e-06	3.97e-06	3.44333e-06	1.06e-05	4.11667e-06	2.7e-06	3.54e-06			127.167	3.965e-06	3.48333e-06	1.1295e-06	1.417e-05	1.076e-06	2.17333e-06
127.333	6.16667e-06	3.97e-06	3.52e-06	1.0655e-05	3.97e-06	2.81333e-06	3.48e-06			127.333	4.435e-06	3.42667e-06	1.1365e-06	1.4335e-05	1.0745e-06	2.17333e-06
127.5	6.42667e-06	3.94e-06	3.47667e-06	1.0525e-05	4.00667e-06	2.77e-06	3.41e-06			127.5	4.92e-06	3.51667e-06	1.1485e-06	1.41e-05	1.091e-06	2.17667e-06
127.667	6.55667e-06	4.06667e-06	3.48333e-06	1.0595e-05	3.73e-06	2.72333e-06	3.32e-06			127.667	5.02e-06	3.61333e-06	1.166e-06	1.4085e-05	1.0895e-06	2.18333e-06
127.833	6.62667e-06	4.11667e-06	3.5e-06	1.0525e-05	3.98667e-06	2.69e-06	3.41e-06			127.833	4.95e-06	3.56667e-06	1.1975e-06	1.41e-05	1.106e-06	2.20333e-06
128	6.79667e-06	4.86667e-06	3.54333e-06	1.0095e-05	4.23e-06	2.66333e-06	3.32e-06			128	5.02e-06	3.53e-06	1.217e-06	1.422e-05	1.1025e-06	2.17e-06
128.167	6.79333e-06	4.02667e-06	3.49333e-06	9.725e-06	3.98667e-06	2.74e-06	3.23e-06			128.167	4.95e-06	3.47e-06	1.2825e-06	1.455e-05	1.091e-06	2.17667e-06
128.333	6.45e-06	4.82333e-06	3.45667e-06	1.0155e-05	3.72333e-06	2.76333e-06	3.32e-06			128.333	4.475e-06	3.47667e-06	1.201e-06	1.422e-05	1.0875e-06	2.17e-06
128.5	6.01667e-06	5.61333e-06	3.42e-06	1.06e-05	3.70667e-06	2.82333e-06	3.23e-06			128.5	4e-06	3.52333e-06	1.1745e-06	1.3935e-05	1.0855e-06	2.21e-06
128.667	6.31e-06	5.80667e-06	3.42667e-06	1.0155e-05	3.67333e-06	2.93333e-06	3.17e-06			128.667	4.265e-06	3.61333e-06	1.201e-06	1.4335e-05	1.093e-06	2.23333e-06
128.833	8.13e-06	7.155e-06	2.37e-06	1.86e-05	2.405e-06	#DIV/0!	3.11e-06			128.833	4.98e-06	4.76e-06	9.25e-07	1.4735e-05	#DIV/0!	2.23333e-06
129	#DIV/0!	#DIV/0!	1.34e-06	#DIV/0!	#DIV/0!	#DIV/0!	#DIV/0!			129	#DIV/0!	4.095e-06	#DIV/0!	#DIV/0!	#DIV/0!	2.305e-06
137.008	1.66567e-05	2.62333e-06	4.05333e-06	4.855e-06	3.29667e-06	4.27667e-06	2.84e-06			137.008	1.472e-05	2.45667e-06	1.2075e-06	2.38e-06	4.5e-07	1.73333e-06
137.175	1.69333e-05	2.56333e-06	4.06333e-06	5.05e-06	3.71667e-06	4.25e-06	2.62e-06			137.175	1.457e-05	2.36333e-06	1.227e-06	2.385e-06	4.48e-07	1.64667e-06
137.341	1.70667e-05	2.49667e-06	4.00667e-06	4.855e-06	3.27e-06	4.05e-06	2.59e-06			137.341	1.473e-05	2.45667e-06	1.3515e-06	2.35e-06	4.485e-07	1.62333e-06
137.508	1.72e-05	2.69333e-06	4.06333e-06	4.66e-06	2.85667e-06	3.93e-06	2.55e-06			137.508	1.488e-05	2.53e-06	1.2255e-06	2.31e-06	4.49e-07	1.63e-06
137.675	1.78233e-05	2.62e-06	4e-06	4.855e-06	2.87667e-06	4.05e-06	2.59e-06			137.675	1.6035e-05	2.45e-06	1.349e-06	2.26e-06	4.56e-07	1.64333e-06
137.841	1.845e-05	2.51333e-06	3.89e-06	5.01e-06	2.89667e-06	4.15e-06	2.6e-06			137.841	1.7185e-05	2.35667e-06	1.478e-06	2.235e-06	4.52e-07	1.61333e-06
138.008	1.93067e-05	2.58333e-06	3.99333e-06	4.855e-06	3.09e-06	4.06e-06	2.61e-06			138.008	1.8735e-05	2.41e-06	1.504e-06	2.24e-06	4.575e-07	1.61e-06
138.175	2.016e-05	2.65667e-06	4.08e-06	4.66e-06	2.88333e-06	4.10333e-06	2.62e-06			138.175	2.0285e-05	2.31667e-06	1.4805e-06	2.235e-06	4.525e-07	1.59667e-06
138.341	1.93067e-05	2.62667e-06	4.00333e-06	4.855e-06	3.09667e-06	3.86e-06	2.61e-06			138.341	1.874e-05	2.28667e-06	1.349e-06	2.2e-06	4.575e-07	1.59333e-06
138.508	2.05167e-05	2.63333e-06	3.93333e-06	5.01e-06	3.27e-06	3.88333e-06	2.62e-06			138.508	2.029e-05	2.26e-06	1.2805e-06	2.25e-06	4.525e-07	1.59667e-06
138.675	1.924e-05	2.57e-06	4.11333e-06	4.855e-06	3.09e-06	3.71667e-06	2.84e-06			138.675	1.874e-05	2.28333e-06	1.2515e-06	2.405e-06	4.51e-07	1.6e-06
138.841	1.995e-05	2.50667e-06	4.07333e-06	5.05e-06	3.27e-06	3.53e-06	2.94e-06			138.841	2.029e-05	2.39667e-06	1.2255e-06	2.2e-06	4.5e-07	1.60667e-06
139.008	1.96733e-05	2.49333e-06	4.19333e-06	5.26e-06	3.29333e-06	3.47333e-06	2.78e-06			139.008	2.041e-05	2.48333e-06	1.204e-06	2.42e-06	4.5e-07	1.63e-06
139.175	1.926e-05	2.48333e-06	4.31333e-06	5.255e-06	3.31e-06	3.43667e-06	2.94e-06			139.175	2.033e-05	2.39667e-06	1.223e-06	2.465e-06	4.5e-07	1.64667e-06
139.341	1.93267e-05	2.46333e-06	4.19667e-06	5.575e-06	3.55e-06	3.44e-06	3.01e-06			139.341	2.044e-05	2.28333e-06	1.248e-06	2.555e-06	4.515e-07	1.61667e-06
139.508	1.93933e-05	2.42333e-06	4.07333e-06	5.47e-06	3.79e-06	3.40667e-06	2.94e-06			139.508	2.055e-05	2.39667e-06	1.278e-06	2.595e-06	4.505e-07	1.63e-06
139.675	1.95767e-05	2.47e-06	4.08333e-06	5.58e-06	3.56333e-06	3.33e-06	3.01e-06			139.675	2.059e-05	2.48333e-06	1.334e-06	2.62e-06	4.5e-07	1.61667e-06
139.841	1.96633e-05	2.52e-06	4.09667e-06	5.47e-06	3.77e-06	3.24667e-06	2.94e-06			139.841	2.055e-05	2.53667e-06	1.388e-06	2.565e-06	4.5e-07	1.63e-06
140.008	1.95767e-05	2.52667e-06	4.19333e-06	5.83e-06	3.56333e-06	3.25e-06	3.01e-06			140.008	2.0605e-05	2.60333e-06	1.333e-06	2.455e-06	4.5e-07	1.66e-06
140.175	1.93933e-05	2.53333e-06	4.14667e-06	5.47e-06	3.33e-06	3.25667e-06	2.94e-06			140.175	2.055e-05	2.53667e-06	1.278e-06	2.345e-06	4.5e-07	1.68333e-06
140.341	1.95767e-05	2.53333e-06	4.15667e-06	5.83e-06	3.56333e-06	3.39333e-06	2.82e-06			140.341	2.0605e-05	2.57333e-06	1.248e-06	2.4e-06	4.515e-07	1.67667e-06
140.508	1.96633e-05	2.54e-06	4.16e-06	5.47e-06	3.33333e-06	3.33667e-06	2.85e-06			140.508	2.055e-05	2.58e-06	1.2225e-06	2.325e-06	4.535e-07	1.66667e-06
140.675	1.969e-05	2.55667e-06	4.03e-06	5.575e-06	3.56333e-06	3.30667e-06	2.9e-06			140.675	2.044e-05	2.65333e-06	1.2475e-06	2.36e-06	4.575e-07	1.64333e-06
140.841	1.96633e-05	2.58e-06	3.82e-06	5.905e-06	3.77333e-06	3.24333e-06	2.94e-06			140.841	2.053e-05	2.69333e-06	1.2775e-06	2.27e-06	4.61e-07	1.60667e-06
141.008	1.979e-05	2.57333e-06	3.82e-06	5.92e-06	3.57e-06	3.28333e-06	2.9e-06			141.008	2.059e-05	2.71e-06	1.248e-06	2.095e-06	4.625e-07	1.60333e-06
141.175	1.97167e-05	2.65667e-06	3.88667e-06	6.155e-06	3.82667e-06	3.33667e-06	2.85e-06			141.175	2.053e-05	2.68333e-06	1.278e-06	1.925e-06	4.61e-07	1.58333e-06
141.341	1.974e-05	2.71333e-06	4e-06	6.33e-06	3.6e-06	3.25e-06	2.88e-06			141.341	2.059e-05	2.62333e-06	1.248e-06	2.025e-06	4.575e-07	1.58333e-06
141.508	1.973e-05	2.72667e-06	3.80333e-06	6.21e-06	3.81e-06	3.18667e-06	2.85e-06			141.508	2.06e-05	2.58667e-06	1.2775e-06	1.86e-06	4.535e-07	1.59e-06
141.675	1.98733e-05	2.79333e-06	3.99333e-06	6.14e-06	3.61333e-06	3.15667e-06	2.88e-06			141.675	2.0905e-05	2.64667e-06	1.3325e-06	1.84e-06	4.53e-07	1.58333e-06
141.841	2.00833e-05	2.83e-06	3.80333e-06	6.07e-06	3.39667e-06	3.14667e-06	2.85e-06			141.841	2.1205e-05	2.67e-06	1.387e-06	1.83e-06	4.53e-07	1.59333e-06
142.008	2.00567e-05	2.93e-06	3.82333e-06	6.145e-06	3.61333e-06	3.15667e-06	2.88e-06			142.008	2.126e-05	2.62e-06	1.4315e-06	1.825e-06	4.515e-07	1.59667e-06
142.175	2.01067e-05	2.83667e-06	3.81e-06	6.27e-06	3.61667e-06	3.07667e-06	2.88e-06			142.175	2.126e-05	2.57e-06	1.4555e-06	1.95e-06	4.515e-07	1.57333e-06
142.341	2.00567e-05	2.79333e-06	3.80667e-06	6.27e-06	3.59333e-06	2.91333e-06	2.78e-06			142.341	2.1315e-05	2.56667e-06	1.3605e-06	2.155e-06	4.515e-07	1.55667e-06
142.508	2.01433e-05	2.93e-06	3.77667e-06	6.72e-06	3.38333e-06	2.81333e-06	2.78e-06			142.508	2.1605e-05	2.51667e-06	1.3055e-06	2.145e-06	4.5e-07	1.54667e-06
142.675	2.04433e-05	2.76333e-06	3.74333e-06	6.72e-06	3.38333e-06	2.83333e-06	2.88e-06			142.675	2.2155e-05	2.51e-06	1.3055e-06	2.245e-06	4.5e-07	1.53333e-06
142.841	2.05567e-05	2.82333e-06	3.72667e-06	6.865e-06	3.63e-06	2.72667e-06	2.93e-06			142.841	2.2065e-05	2.49333e-06	1.3605e-06	2.135e-06	4.5e-07	1.49333e-06
143.008	2.09567e-05	2.75667e-06	3.71e-06	7.045e-06	3.40333e-06	2.52333e-06	2.88e-06			143.008	2.2665e-05	2.47333e-06	1.4555e-06	2.23e-06	4.515e-07	1.44333e-06
143.175	2.10733e-05	2.78333e-06	3.72667e-06	7.045e-06	3.40667e-06	2.41333e-06	2.93e-06			143.175	2.2755e-05	2.54333e-06	1.4555e-06	2.23e-06	4.53e-07	1.44667e-06
143.341	2.16733e-05	2.88e-06	3.68667e-06	7.045e-06	3.44333e-06	2.38e-06	2.93e-06			143.341	2.369e-05	2.52e-06	1.3605e-06	2.405e-06	4.575e-07	1.44333e-06
143.508	2.27333e-05	2.99667e-06	3.71e-06	7.19e-06	3.38333e-06	2.38333e-06	2.93e-06			143.508	2.5165e-05	2.52e-06	1.4905e-06	2.575e-06	4.58e-07	1.44333e-06
143.675	2.33e-05	3.03667e-06	3.52e-06	7.28e-06	3.40667e-06	2.41e-06	2.93e-06			143.675	2.6095e-05	2.68667e-06	1.3605e-06	2.395e-06	4.575e-07	1.44e-06
143.841	2.264e-05	3.37e-06	3.47333e-06	7.295e-06	3.4e-06	2.41e-06	2.93e-06			143.841	2.5245e-05	2.85667e-06	1.3605e-06	2.39e-06	4.565e-07	1.44e-06
144.008	2.319e-05	3.48333e-06	3.47667e-06	7.765e-06	3.47e-06	2.38333e-06	2.88e-06			144.008	2.6095e-05	2.84667e-06	1.3615e-06	2.39e-06	4.54e-07	1.45667e-06
144.175	2.21233e-05	3.5e-06	3.47667e-06	8e-06	3.44667e-06	2.38333e-06	2.88e-06			144.175	2.4545e-05	2.84667e-06	1.3615e-06	2.56e-06	4.55e-07	1.45667e-06
144.341	2.21567e-05	3.59667e-06	3.53e-06	8.06e-06	3.37667e-06	2.37e-06	2.93e-06			144.341	2.4545e-05	2.99e-06	1.3605e-06	2.56e-06	4.555e-07	1.44e-06
144.508	2.37133e-05	3.8e-06	3.49333e-06	8.185e-06	3.40667e-06	2.33333e-06	2.95e-06			144.508	2.6955e-05	3.19e-06	1.3055e-06	2.56e-06	4.575e-07	1.48333e-06
144.675	2.431e-05	3.85e-06	3.49333e-06	8.29e-06	3.42e-06	2.32333e-06	2.93e-06			144.675	2.7955e-05	3.18e-06	1.3605e-06	2.455e-06	4.575e-07	1.51333e-06
144.841	2.43767e-05	3.77333e-06	3.72667e-06	8.035e-06	3.49e-06	2.32e-06	2.88e-06			144.841	2.798e-05	3.17e-06	1.4905e-06	2.45e-06	4.565e-07	1.52e-06
145.008	2.41933e-05	3.92333e-06	3.69e-06	8.04e-06	3.61667e-06	2.26667e-06	2.88e-06			145.008	2.7955e-05	3.17e-06	1.5955e-06	2.45e-06	4.58e-07	1.52e-06
145.175	2.43267e-05	3.93667e-06	3.81e-06	8.04e-06	3.83667e-06	2.25333e-06	2.78e-06			145.175	2.7955e-05	3.16667e-06	1.6255e-06	2.55e-06	4.61e-07	1.51333e-06
145.341	2.44767e-05	3.97667e-06	3.81e-06	8.185e-06	3.61667e-06	2.22667e-06	2.65e-06			145.341	2.818e-05	3.28e-06	1.6505e-06	2.545e-06	4.625e-07	1.5e-06
145.508	2.44767e-05	4.04333e-06	4.14667e-06	8.435e-06	3.50333e-06	2.22333e-06	2.65e-06			145.508	2.823e-05	3.17e-06	1.7765e-06	2.585e-06	4.61e-07	1.50333e-06
145.675	2.451e-05	4.20667e-06	4.14333e-06	8.835e-06	3.5e-06	2.22667e-06	2.65e-06			145.675	2.828e-05	3.16333e-06	1.7765e-06	2.59e-06	4.585e-07	1.50333e-06
145.841	2.43867e-05	4.26667e-06	3.97333e-06	8.73e-06	3.42333e-06	2.25333e-06	2.65e-06			145.841	2.8335e-05	3.16333e-06	1.9115e-06	2.585e-06	4.57e-07	1.5e-06
146.008	2.451e-05	4.29333e-06	3.82333e-06	8.58e-06	3.41333e-06	2.28667e-06	2.58e-06			146.008	2.836e-05	3.16333e-06	1.9105e-06	2.535e-06	4.58e-07	1.49667e-06
146.175	2.43767e-05	4.29333e-06	3.90333e-06	8.58e-06	3.41e-06	2.32667e-06	2.48e-06			146.175	2.8445e-05	3.05e-06	2.0155e-06	2.565e-06	4.6e-07	1.50667e-06
146.341	2.42867e-05	4.55333e-06	3.91e-06	8.985e-06	3.4e-06	2.4e-06	2.33e-06			146.341	2.821e-05	3.05667e-06	2.0155e-06	2.56e-06	4.58e-07	1.49e-06
146.508	2.451e-05	5.03e-06	3.77333e-06	8.835e-06	3.41333e-06	2.48667e-06	2.33e-06			146.508	2.836e-05	3.05333e-06	1.9105e-06	2.56e-06	4.565e-07	1.48e-06
146.675	2.50067e-05	5.26667e-06	3.61e-06	8.71e-06	3.49e-06	2.54e-06	2.23e-06			146.675	2.861e-05	2.91333e-06	1.911e-06	2.605e-06	4.57e-07	1.44667e-06
146.841	2.45733e-05	5.39667e-06	3.69333e-06	8.41e-06	3.59333e-06	2.57333e-06	2.23e-06			146.841	2.8585e-05	3.04333e-06	2.0165e-06	2.605e-06	4.575e-07	1.44e-06
147.008	2.46933e-05	5.23667e-06	3.57e-06	8.41e-06	3.49e-06	2.52667e-06	2.33e-06			147.008	2.853e-05	3.04333e-06	2.0175e-06	2.605e-06	4.6e-07	1.4e-06
147.175	2.45733e-05	5.25333e-06	3.66667e-06	8.17e-06	3.42e-06	2.52667e-06	2.23e-06			147.175	2.848e-05	3.04667e-06	2.243e-06	2.605e-06	4.635e-07	1.40333e-06
147.341	2.474e-05	5.01667e-06	3.75e-06	8.41e-06	3.43e-06	2.53667e-06	2.23e-06			147.341	2.8755e-05	2.91333e-06	2.244e-06	2.555e-06	4.64e-07	1.41e-06
147.508	2.46267e-05	5.16e-06	3.81333e-06	8.71e-06	3.42e-06	2.53667e-06	2.23e-06			147.508	2.8505e-05	2.91667e-06	2.244e-06	2.555e-06	4.64e-07	1.38667e-06
147.675	2.49467e-05	5.38e-06	3.80667e-06	8.71e-06	3.43e-06	2.49e-06	2.18e-06			147.675	2.8905e-05	3.07333e-06	2.246e-06	2.595e-06	4.64e-07	1.38667e-06
147.841	2.50133e-05	5.48333e-06	3.83333e-06	8.62e-06	3.28667e-06	2.47667e-06	2.03e-06			147.841	2.8905e-05	3.19e-06	2.249e-06	2.74e-06	4.655e-07	1.41667e-06
148.008	2.47933e-05	6.05333e-06	3.83e-06	8.495e-06	3.29333e-06	2.45333e-06	1.91e-06			148.008	2.8505e-05	3.12667e-06	2.249e-06	2.74e-06	4.655e-07	1.45333e-06
148.175	2.47933e-05	6.12e-06	3.79667e-06	8.785e-06	3.45e-06	2.45333e-06	1.9e-06			148.175	2.8445e-05	3.12667e-06	2.246e-06	3.125e-06	4.665e-07	1.48e-06
148.341	2.52467e-05	5.94667e-06	3.79667e-06	8.495e-06	3.45e-06	2.45667e-06	1.88e-06			148.341	2.8405e-05	3.20667e-06	2.246e-06	2.74e-06	4.665e-07	1.48667e-06
148.508	2.558e-05	5.94667e-06	3.76e-06	8.485e-06	3.59667e-06	2.46e-06	1.88e-06			148.508	2.8085e-05	3.12333e-06	2.476e-06	2.595e-06	4.685e-07	1.47e-06
148.675	2.54933e-05	5.58667e-06	3.79667e-06	8.485e-06	3.96333e-06	2.41e-06	1.84e-06			148.675	2.8055e-05	3.06e-06	2.476e-06	2.595e-06	4.69e-07	1.45667e-06
148.841	2.58133e-05	5.36333e-06	3.82667e-06	8.235e-06	3.66667e-06	2.46e-06	1.84e-06			148.841	2.804e-05	3.06e-06	2.629e-06	2.74e-06	4.705e-07	1.45667e-06
149.008	2.568e-05	5.54667e-06	3.82667e-06	7.995e-06	3.46667e-06	2.48333e-06	1.84e-06			149.008	2.784e-05	2.92667e-06	2.665e-06	2.595e-06	4.705e-07	1.45667e-06
149.175	2.59467e-05	5.8e-06	3.76e-06	7.995e-06	3.33333e-06	2.52667e-06	1.81e-06			149.175	2.804e-05	2.92667e-06	2.665e-06	2.74e-06	4.685e-07	1.47e-06
149.341	2.58467e-05	5.56333e-06	3.76e-06	7.855e-06	3.13667e-06	2.49667e-06	1.8e-06			149.341	2.804e-05	3.03333e-06	2.905e-06	2.74e-06	4.665e-07	1.50333e-06
149.508	2.63333e-05	5.58e-06	3.73667e-06	7.995e-06	2.99667e-06	2.57667e-06	1.8e-06			149.508	2.829e-05	3.04e-06	2.905e-06	2.595e-06	4.65e-07	1.51667e-06
149.675	2.67e-05	5.78667e-06	3.7e-06	7.795e-06	3.00667e-06	2.55667e-06	1.8e-06			149.675	2.8705e-05	2.93e-06	2.905e-06	2.705e-06	4.665e-07	1.54667e-06
149.841	2.75967e-05	5.78667e-06	3.67e-06	8.095e-06	2.98667e-06	2.65667e-06	1.8e-06			149.841	3.0455e-05	2.99e-06	2.905e-06	2.945e-06	4.67e-07	1.56e-06
150.008	2.78667e-05	5.59333e-06	3.65333e-06	8.045e-06	2.99333e-06	2.67e-06	1.8e-06			150.008	3.0455e-05	2.89667e-06	2.905e-06	3.075e-06	4.675e-07	1.55667e-06
150.175	2.77667e-05	5.24e-06	3.63667e-06	8.495e-06	2.96333e-06	2.58667e-06	1.81e-06			150.175	3.0465e-05	2.99e-06	3.145e-06	3.08e-06	4.685e-07	1.55667e-06
150.341	2.77667e-05	5.24667e-06	3.64333e-06	8.195e-06	2.87333e-06	2.61667e-06	1.84e-06			150.341	3.0465e-05	3.02667e-06	3.17e-06	3.08e-06	4.685e-07	1.55667e-06
150.508	2.743e-05	5.15667e-06	3.64333e-06	8.495e-06	2.91333e-06	2.75667e-06	1.81e-06			150.508	3.0485e-05	3.03e-06	3.195e-06	3.135e-06	4.69e-07	1.55667e-06
150.675	2.86933e-05	5.01333e-06	3.69e-06	8.345e-06	2.88e-06	2.77333e-06	1.8e-06			150.675	3.2955e-05	2.98333e-06	3.2e-06	3.27e-06	4.69e-07	1.56333e-06
150.841	2.86933e-05	4.93e-06	3.69667e-06	8.035e-06	2.75667e-06	2.80667e-06	1.76e-06			150.841	3.2955e-05	2.99e-06	3.255e-06	3.275e-06	4.675e-07	1.57e-06
151.008	2.86933e-05	4.78e-06	3.75333e-06	8.095e-06	2.90667e-06	2.82e-06	1.71e-06			151.008	3.2885e-05	2.97333e-06	3.255e-06	3.275e-06	4.655e-07	1.58e-06
151.175	2.88067e-05	4.78e-06	3.81e-06	7.785e-06	2.89667e-06	2.81333e-06	1.71e-06			151.175	3.2955e-05	3.00333e-06	3.39e-06	3.275e-06	4.69e-07	1.56667e-06
151.341	2.724e-05	4.77667e-06	3.90333e-06	7.785e-06	2.77667e-06	2.80333e-06	1.69e-06			151.341	3.0455e-05	3.05667e-06	3.39e-06	3.41e-06	4.705e-07	1.58667e-06
151.508	2.719e-05	4.6e-06	3.90333e-06	8.095e-06	2.76e-06	2.86333e-06	1.69e-06			151.508	3.0455e-05	3.05667e-06	3.705e-06	3.56e-06	4.72e-07	1.57333e-06
151.675	2.60567e-05	4.33e-06	3.81e-06	8.43e-06	2.82e-06	3.02333e-06	1.66e-06			151.675	2.871e-05	3.06333e-06	3.395e-06	3.56e-06	4.735e-07	1.54333e-06
151.841	2.589e-05	4.15667e-06	3.90333e-06	8.785e-06	2.82e-06	3.04667e-06	1.66e-06			151.841	2.8485e-05	3.02e-06	3.4e-06	3.56e-06	4.76e-07	1.52e-06
152.008	2.591e-05	4.18e-06	3.94667e-06	8.69e-06	2.86333e-06	3.04667e-06	1.66e-06			152.008	2.8235e-05	2.99e-06	3.405e-06	3.42e-06	4.77e-07	1.52e-06
152.175	2.55233e-05	4.22333e-06	3.99e-06	8.78e-06	2.86333e-06	3.12e-06	1.66e-06			152.175	2.768e-05	3.02333e-06	3.255e-06	3.295e-06	4.77e-07	1.51333e-06
152.341	2.55233e-05	4.22667e-06	4.05667e-06	8.475e-06	2.87333e-06	3.33667e-06	1.69e-06			152.341	2.768e-05	3.01e-06	3.26e-06	3.295e-06	4.795e-07	1.51667e-06
152.508	2.539e-05	4.27333e-06	3.99667e-06	8.32e-06	2.86333e-06	3.41e-06	1.69e-06			152.508	2.768e-05	2.94333e-06	3.26e-06	3.16e-06	4.84e-07	1.51667e-06
152.675	2.53633e-05	4.22333e-06	4.04667e-06	8.355e-06	2.86e-06	3.32333e-06	1.67e-06			152.675	2.7715e-05	3.00667e-06	3.205e-06	3.105e-06	4.875e-07	1.54e-06
152.841	2.58333e-05	4.17e-06	4.00667e-06	8.195e-06	2.92333e-06	3.33333e-06	1.64e-06			152.841	2.8495e-05	3.00667e-06	3.2e-06	3.16e-06	4.875e-07	1.58e-06
153.008	2.52867e-05	4.22333e-06	4.02667e-06	8.3e-06	2.91667e-06	3.23667e-06	1.61e-06			153.008	2.7745e-05	3.03667e-06	3.26e-06	3.16e-06	4.875e-07	1.6e-06
153.175	2.50367e-05	4.22667e-06	4.02e-06	8.3e-06	2.9e-06	3.33e-06	1.59e-06			153.175	2.7745e-05	3.02333e-06	3.415e-06	3.16e-06	4.845e-07	1.57333e-06
153.341	2.496e-05	4.17e-06	4.02667e-06	8.3e-06	2.89e-06	3.33e-06	1.59e-06			153.341	2.7825e-05	3.03667e-06	3.42e-06	3.295e-06	4.865e-07	1.54667e-06
153.508	2.45367e-05	4.27333e-06	4.03667e-06	8.195e-06	2.90667e-06	3.21333e-06	1.59e-06			153.508	2.7195e-05	3.04667e-06	3.415e-06	3.295e-06	4.91e-07	1.57333e-06
153.675	2.41267e-05	4.33667e-06	3.93667e-06	8.25e-06	2.97667e-06	3.13667e-06	1.56e-06			153.675	2.6445e-05	3.04333e-06	3.415e-06	3.425e-06	4.925e-07	1.57333e-06
153.841	2.42033e-05	4.35333e-06	3.82e-06	8.3e-06	3e-06	3.00667e-06	1.56e-06			153.841	2.6445e-05	3.02667e-06	3.425e-06	3.425e-06	4.94e-07	1.57333e-06
154.008	2.38533e-05	4.44e-06	3.82e-06	8.3e-06	3e-06	2.96e-06	1.53e-06			154.008	2.5625e-05	3.02667e-06	3.425e-06	3.585e-06	4.925e-07	1.57333e-06
154.175	2.44533e-05	4.61667e-06	3.81e-06	8.25e-06	3.04333e-06	2.92e-06	1.53e-06			154.175	2.6525e-05	3.02e-06	3.31e-06	3.815e-06	4.91e-07	1.53667e-06
154.341	2.44667e-05	4.42333e-06	3.92333e-06	8.37e-06	3.10333e-06	2.90333e-06	1.52e-06			154.341	2.6525e-05	2.91667e-06	3.265e-06	4.04e-06	4.93e-07	1.56333e-06
154.508	2.38667e-05	4.44e-06	4.02333e-06	8.52e-06	3.17e-06	2.87e-06	1.52e-06			154.508	2.5625e-05	2.91667e-06	3.265e-06	4.305e-06	4.915e-07	1.56667e-06
154.675	2.33633e-05	4.42333e-06	4.07667e-06	8.355e-06	3.21e-06	2.90333e-06	1.5e-06			154.675	2.4915e-05	2.92e-06	3.215e-06	4.305e-06	4.895e-07	1.54e-06
154.841	2.25233e-05	4.44e-06	4.08e-06	8.315e-06	3.21667e-06	2.88e-06	1.48e-06			154.841	2.373e-05	3.02667e-06	3.215e-06	4.435e-06	4.875e-07	1.51e-06
155.008	2.24567e-05	4.29667e-06	4.18667e-06	8.23e-06	3.22e-06	2.89333e-06	1.47e-06			155.008	2.387e-05	3.04333e-06	3.265e-06	4.435e-06	4.91e-07	1.52667e-06
155.175	2.189e-05	4.36667e-06	4.18667e-06	8.23e-06	3.2e-06	2.97667e-06	1.48e-06			155.175	2.302e-05	3.03667e-06	3.215e-06	4.435e-06	4.91e-07	1.53e-06
155.341	2.20767e-05	4.25333e-06	4.19333e-06	8.23e-06	3.21333e-06	3.08333e-06	1.48e-06			155.341	2.302e-05	3.02e-06	3.21e-06	4.54e-06	4.91e-07	1.53e-06
155.508	2.24567e-05	4.25333e-06	4.18667e-06	8.23e-06	3.30667e-06	3.03333e-06	1.5e-06			155.508	2.373e-05	2.92e-06	3.255e-06	4.435e-06	4.965e-07	1.55e-06
155.675	2.22633e-05	4e-06	4.19333e-06	8.23e-06	3.41e-06	3.02e-06	1.5e-06			155.675	2.387e-05	2.79e-06	3.255e-06	4.435e-06	5.01e-07	1.56667e-06
155.841	2.21633e-05	3.91e-06	4.18e-06	8.215e-06	3.36333e-06	3.06667e-06	1.52e-06			155.841	2.378e-05	2.78333e-06	3.255e-06	4.555e-06	5.03e-07	1.56667e-06
156.008	2.20633e-05	3.72667e-06	4.19e-06	8.215e-06	3.56667e-06	2.96667e-06	1.53e-06			156.008	2.378e-05	2.91667e-06	3.255e-06	4.67e-06	5.06e-07	1.58e-06
156.175	2.17233e-05	3.81333e-06	4.26333e-06	8.105e-06	3.56667e-06	2.96667e-06	1.53e-06			156.175	2.293e-05	3e-06	3.26e-06	4.745e-06	5.12e-07	1.57e-06
156.341	2.15233e-05	3.91e-06	4.26333e-06	7.97e-06	3.66333e-06	2.96667e-06	1.53e-06			156.341	2.302e-05	3.01667e-06	3.265e-06	5.36e-06	5.16e-07	1.58e-06
156.508	2.123e-05	3.82333e-06	4.19333e-06	7.97e-06	3.66e-06	2.95667e-06	1.58e-06			156.508	2.277e-05	3.07333e-06	3.31e-06	6.035e-06	5.16e-07	1.6e-06
156.675	2.123e-05	3.6e-06	4.19667e-06	8.055e-06	3.66e-06	2.84667e-06	1.64e-06			156.675	2.3065e-05	3.12e-06	3.31e-06	6.185e-06	5.165e-07	1.60333e-06
156.841	2.10467e-05	3.42333e-06	4.19667e-06	7.945e-06	3.67e-06	2.76667e-06	1.64e-06			156.841	2.3335e-05	3.11e-06	3.31e-06	6.185e-06	5.16e-07	1.60333e-06
157.008	2.04567e-05	3.42667e-06	4.22333e-06	7.945e-06	3.65333e-06	2.78e-06	1.62e-06			157.008	2.2915e-05	3.11e-06	3.62e-06	6.185e-06	5.18e-07	1.61333e-06
157.175	2.04567e-05	3.44333e-06	4.03e-06	8e-06	3.67667e-06	2.87667e-06	1.62e-06			157.175	2.297e-05	3.1e-06	3.955e-06	6.185e-06	5.175e-07	1.59667e-06
157.341	1.977e-05	3.44667e-06	3.89667e-06	8.02e-06	3.72333e-06	2.89667e-06	1.64e-06			157.341	2.2115e-05	3.10333e-06	3.955e-06	6.285e-06	5.195e-07	1.59e-06
157.508	1.94533e-05	3.45667e-06	3.89667e-06	7.935e-06	3.82667e-06	2.94e-06	1.67e-06			157.508	2.157e-05	3.05667e-06	4.04e-06	6.285e-06	5.195e-07	1.58667e-06
157.675	1.94033e-05	3.33333e-06	3.82333e-06	7.635e-06	3.87333e-06	3.01e-06	1.67e-06			157.675	2.134e-05	3.02333e-06	4.325e-06	6.285e-06	5.2e-07	1.56333e-06
157.841	1.90833e-05	3.19333e-06	3.74e-06	7.785e-06	4.02333e-06	3.02333e-06	1.67e-06			157.841	2.1605e-05	3.01667e-06	4.325e-06	6.285e-06	5.2e-07	1.55e-06
158.008	1.82033e-05	3.18e-06	3.62e-06	7.7e-06	4.15333e-06	3.02e-06	1.67e-06			158.008	2.071e-05	3.01667e-06	4.33e-06	6.285e-06	5.2e-07	1.57e-06
158.175	1.815e-05	3.12e-06	3.62667e-06	7.61e-06	4.14667e-06	3.06333e-06	1.71e-06			158.175	2.071e-05	3.02333e-06	4.34e-06	6.285e-06	5.205e-07	1.53667e-06
158.341	1.777e-05	3.19333e-06	3.64e-06	7.7e-06	4.15667e-06	3.07667e-06	1.71e-06			158.341	2.085e-05	2.9e-06	4.915e-06	6.29e-06	5.21e-07	1.54333e-06
158.508	1.78533e-05	3.16e-06	3.67667e-06	7.46e-06	4.16667e-06	3.04333e-06	1.71e-06			158.508	2.085e-05	3.07667e-06	4.915e-06	6.285e-06	5.21e-07	1.54e-06
158.675	1.887e-05	3.14667e-06	3.64667e-06	7.55e-06	4.15e-06	3.11e-06	1.71e-06			158.675	2.23e-05	3.06333e-06	5.6e-06	6.235e-06	5.21e-07	1.54e-06
158.841	1.83867e-05	3.27667e-06	3.49667e-06	7.625e-06	4.16333e-06	3.08667e-06	1.67e-06			158.841	2.23e-05	3.05e-06	5.6e-06	6.185e-06	5.21e-07	1.53667e-06
159.008	1.83033e-05	3.27667e-06	3.43667e-06	7.87e-06	4.14667e-06	3.08667e-06	1.64e-06			159.008	2.22e-05	3.05e-06	6.05e-06	6.185e-06	5.21e-07	1.53667e-06
159.175	1.70367e-05	3.25e-06	3.45e-06	7.71e-06	4.18e-06	3.12667e-06	1.65e-06			159.175	2.075e-05	3.10333e-06	6.265e-06	6.235e-06	5.21e-07	1.53667e-06
159.341	1.66933e-05	3.64e-06	3.45e-06	7.87e-06	4.21667e-06	3.22e-06	1.67e-06			159.341	2.085e-05	3.06333e-06	6.265e-06	6.685e-06	5.215e-07	1.54667e-06
159.508	1.53933e-05	3.85667e-06	3.46e-06	7.71e-06	4.22333e-06	3.22e-06	1.65e-06			159.508	1.92e-05	3.04667e-06	6.27e-06	7.285e-06	5.24e-07	1.52667e-06
159.675	1.50233e-05	4.02667e-06	3.53667e-06	7.71e-06	4.23667e-06	3.22e-06	1.65e-06			159.675	1.86e-05	3.07667e-06	6.28e-06	7.535e-06	5.235e-07	1.52e-06
159.841	1.465e-05	4.23667e-06	3.55333e-06	7.55e-06	4.25667e-06	3.31667e-06	1.64e-06			159.841	1.813e-05	3.09e-06	6.395e-06	7.535e-06	5.3e-07	1.51e-06
160.008	1.41267e-05	4e-06	3.58667e-06	7.455e-06	4.25667e-06	3.31667e-06	1.63e-06			160.008	1.7425e-05	3.12333e-06	6.595e-06	7.285e-06	5.36e-07	1.51667e-06
160.175	1.41767e-05	4.02667e-06	3.63667e-06	7e-06	4.25e-06	3.31667e-06	1.63e-06			160.175	1.733e-05	3.15667e-06	6.38e-06	7.285e-06	5.355e-07	1.51667e-06
160.341	1.35667e-05	3.85667e-06	3.64e-06	7e-06	4.23667e-06	3.30667e-06	1.54e-06			160.341	1.638e-05	3.1e-06	6.38e-06	6.835e-06	5.39e-07	1.51667e-06
160.508	1.35667e-05	3.67333e-06	3.66e-06	6.82e-06	4.30333e-06	3.15e-06	1.44e-06			160.508	1.638e-05	3.12667e-06	6.52e-06	6.835e-06	5.435e-07	1.52667e-06
160.675	1.376e-05	4.04e-06	3.58333e-06	6.95e-06	4.38667e-06	3.15333e-06	1.44e-06			160.675	1.638e-05	3.20333e-06	6.37e-06	6.385e-06	5.53e-07	1.52e-06
160.841	1.38433e-05	4.05333e-06	3.47e-06	6.95e-06	4.53e-06	3.1e-06	1.44e-06			160.841	1.638e-05	3.19667e-06	6.245e-06	6.385e-06	5.66e-07	1.51e-06
161.008	1.34767e-05	3.85667e-06	3.47e-06	7.225e-06	4.37667e-06	3.08333e-06	1.44e-06			161.008	1.583e-05	3.19667e-06	6.35e-06	6.835e-06	5.665e-07	1.49e-06
161.175	1.34267e-05	3.51333e-06	3.47667e-06	7.225e-06	4.34e-06	3.03667e-06	1.44e-06			161.175	1.565e-05	3.18e-06	6.35e-06	6.835e-06	5.535e-07	1.52667e-06
161.341	1.33767e-05	3.49667e-06	3.53333e-06	7.185e-06	4.38e-06	3.02e-06	1.44e-06			161.341	1.565e-05	3.19e-06	6.5e-06	6.83e-06	5.535e-07	1.55e-06
161.508	1.33267e-05	3.59333e-06	3.68e-06	7.185e-06	4.48e-06	2.98333e-06	1.42e-06			161.508	1.553e-05	3.2e-06	6.49e-06	6.43e-06	5.435e-07	1.55333e-06
161.675	1.34267e-05	4.06e-06	3.71e-06	7.13e-06	4.46e-06	2.97e-06	1.45e-06			161.675	1.5825e-05	3.2e-06	6.475e-06	6.83e-06	5.385e-07	1.57667e-06
161.841	1.34867e-05	4.08e-06	3.73667e-06	7.24e-06	4.54e-06	2.95333e-06	1.45e-06			161.841	1.5825e-05	3.2e-06	6.62e-06	7.13e-06	5.385e-07	1.57667e-06
162.008	1.33867e-05	3.74333e-06	3.74e-06	6.73e-06	4.45667e-06	2.92e-06	1.45e-06			162.008	1.553e-05	3.24667e-06	6.82e-06	7.13e-06	5.435e-07	1.57667e-06
162.175	1.355e-05	3.83e-06	3.72667e-06	6.335e-06	4.45667e-06	2.92e-06	1.42e-06			162.175	1.568e-05	3.23333e-06	7.72e-06	7.13e-06	5.54e-07	1.61333e-06
162.341	1.37033e-05	3.9e-06	3.69667e-06	6.82e-06	4.53333e-06	2.87333e-06	1.42e-06			162.341	1.583e-05	3.26667e-06	7.72e-06	7.13e-06	5.54e-07	1.62e-06
162.508	1.40333e-05	3.83e-06	3.71e-06	6.335e-06	4.45667e-06	2.87e-06	1.42e-06			162.508	1.5825e-05	3.33e-06	8.92e-06	7.33e-06	5.67e-07	1.62333e-06
162.675	1.436e-05	3.78e-06	3.61e-06	6.24e-06	4.39667e-06	2.92333e-06	1.42e-06			162.675	1.5975e-05	3.35667e-06	8.92e-06	7.535e-06	5.54e-07	1.63333e-06
162.841	1.45333e-05	3.84667e-06	3.67e-06	6.33e-06	4.32e-06	2.92333e-06	1.45e-06			162.841	1.5975e-05	3.28667e-06	1.0125e-05	7.535e-06	5.44e-07	1.61667e-06
163.008	1.466e-05	3.72e-06	3.63e-06	6.245e-06	4.39667e-06	2.97e-06	1.45e-06			163.008	1.5905e-05	3.24333e-06	8.125e-06	7.535e-06	5.375e-07	1.63667e-06
163.175	1.45267e-05	3.81e-06	3.64333e-06	6.335e-06	4.37333e-06	2.97e-06	1.48e-06			163.175	1.587e-05	3.26e-06	8.125e-06	7.535e-06	5.375e-07	1.66e-06
163.341	1.466e-05	3.81e-06	3.64333e-06	6.395e-06	4.29667e-06	2.97e-06	1.55e-06			163.341	1.587e-05	3.29333e-06	8.325e-06	7.535e-06	5.375e-07	1.68667e-06
163.508	1.436e-05	3.77333e-06	3.57333e-06	6.345e-06	4.29667e-06	2.95667e-06	1.55e-06			163.508	1.5855e-05	3.28e-06	8.33e-06	7.535e-06	5.405e-07	1.66667e-06
163.675	1.42367e-05	3.78e-06	3.63e-06	6.19e-06	4.26667e-06	2.95667e-06	1.63e-06			163.675	1.5855e-05	3.28e-06	8.33e-06	7.535e-06	5.54e-07	1.64e-06
163.841	1.41033e-05	3.75667e-06	3.71667e-06	6.005e-06	4.23667e-06	2.97e-06	1.55e-06			163.841	1.5655e-05	3.29333e-06	8.34e-06	7.55e-06	5.54e-07	1.60667e-06
164.008	1.329e-05	3.70667e-06	3.75667e-06	6.005e-06	4.17333e-06	3.02333e-06	1.63e-06			164.008	1.5205e-05	3.32e-06	1.0165e-05	7.62e-06	5.675e-07	1.60667e-06
164.175	1.329e-05	3.60333e-06	3.78e-06	6.005e-06	4.17667e-06	2.98667e-06	1.64e-06			164.175	1.5205e-05	3.34333e-06	1.017e-05	7.58e-06	5.69e-07	1.64333e-06
164.341	1.323e-05	3.65667e-06	3.79e-06	5.92e-06	4.14667e-06	2.96e-06	1.65e-06			164.341	1.517e-05	3.35333e-06	1.0185e-05	7.385e-06	5.7e-07	1.61e-06
164.508	1.353e-05	3.57333e-06	3.79e-06	5.92e-06	4.02e-06	2.98667e-06	1.65e-06			164.508	1.5655e-05	3.31e-06	1.125e-05	7.2e-06	5.7e-07	1.58667e-06
164.675	1.353e-05	3.58e-06	3.8e-06	6.19e-06	3.89333e-06	2.95e-06	1.68e-06			164.675	1.5655e-05	3.26333e-06	1.165e-05	7.21e-06	5.725e-07	1.60667e-06
164.841	1.323e-05	3.57333e-06	3.81667e-06	6.105e-06	3.87e-06	2.87e-06	1.68e-06			164.841	1.5205e-05	3.21333e-06	1.165e-05	7.22e-06	5.725e-07	1.61e-06
165.008	1.397e-05	3.73333e-06	3.83e-06	6.105e-06	3.84667e-06	2.88667e-06	1.68e-06			165.008	1.5655e-05	3.13333e-06	1.169e-05	7.22e-06	5.67e-07	1.61e-06
165.175	1.359e-05	3.75667e-06	3.84333e-06	6.105e-06	3.87e-06	2.93e-06	1.65e-06			165.175	1.5655e-05	3.03e-06	1.187e-05	7.225e-06	5.585e-07	1.64333e-06
165.341	1.353e-05	4.15e-06	3.82333e-06	5.92e-06	3.91333e-06	2.92333e-06	1.65e-06			165.341	1.55e-05	3.14e-06	1.222e-05	7.235e-06	5.585e-07	1.63667e-06
165.508	1.37233e-05	4.28e-06	3.79333e-06	5.79e-06	3.92667e-06	3.03333e-06	1.65e-06			165.508	1.5655e-05	3.20667e-06	1.228e-05	7.275e-06	5.58e-07	1.65667e-06
165.675	1.41033e-05	4.36e-06	3.68e-06	5.655e-06	3.91333e-06	3.08667e-06	1.65e-06			165.675	1.5655e-05	3.20667e-06	1.288e-05	7.505e-06	5.58e-07	1.63667e-06
165.841	1.475e-05	4.41667e-06	3.76667e-06	5.12e-06	3.91333e-06	3.02667e-06	1.65e-06			165.841	1.5855e-05	3.22e-06	1.2295e-05	7.705e-06	5.64e-07	1.60667e-06
166.008	1.47833e-05	4.47333e-06	3.77333e-06	4.67e-06	3.84667e-06	3.01333e-06	1.65e-06			166.008	1.575e-05	3.24e-06	1.293e-05	7.705e-06	5.645e-07	1.60333e-06
166.175	1.427e-05	4.48333e-06	3.76e-06	4.93e-06	3.9e-06	3e-06	1.68e-06			166.175	1.5585e-05	3.18333e-06	1.363e-05	7.505e-06	5.665e-07	1.64e-06
166.341	1.486e-05	4.42667e-06	3.74333e-06	5.45e-06	3.87333e-06	2.99333e-06	1.68e-06			166.341	1.6255e-05	3.18333e-06	1.422e-05	7.505e-06	5.735e-07	1.65e-06
166.508	1.595e-05	4.34333e-06	3.72667e-06	5.325e-06	3.91333e-06	2.95e-06	1.68e-06			166.508	1.7305e-05	3.16667e-06	1.3675e-05	7.31e-06	5.82e-07	1.66667e-06
166.675	1.59167e-05	4.52667e-06	3.78e-06	5.655e-06	3.90333e-06	2.97333e-06	1.65e-06			166.675	1.7335e-05	3.07e-06	1.4225e-05	7.275e-06	5.86e-07	1.67333e-06
166.841	1.606e-05	4.57667e-06	3.79333e-06	5.655e-06	3.8e-06	3.04e-06	1.65e-06			166.841	1.7335e-05	3.01667e-06	1.4775e-05	6.985e-06	5.86e-07	1.69e-06
167.008	1.64933e-05	4.63e-06	3.85667e-06	5.45e-06	3.82667e-06	2.96667e-06	1.65e-06			167.008	1.8005e-05	3.11667e-06	1.4225e-05	6.985e-06	5.86e-07	1.66667e-06
167.175	1.64767e-05	4.66667e-06	3.89667e-06	5.12e-06	3.85333e-06	2.96667e-06	1.65e-06			167.175	1.8355e-05	3.11333e-06	1.422e-05	6.635e-06	5.79e-07	1.67e-06
167.341	1.68333e-05	4.73333e-06	3.85667e-06	5.28e-06	3.87667e-06	2.96333e-06	1.65e-06			167.341	1.8355e-05	3.11e-06	1.418e-05	6.49e-06	5.71e-07	1.67e-06
167.508	1.71e-05	4.80667e-06	3.92e-06	5.28e-06	3.87667e-06	2.95333e-06	1.65e-06			167.508	1.8655e-05	3.23333e-06	1.422e-05	6.495e-06	5.775e-07	1.67667e-06
167.675	1.69433e-05	4.83e-06	4.05e-06	5.51e-06	3.78667e-06	2.90333e-06	1.65e-06			167.675	1.869e-05	3.25333e-06	1.417e-05	6.355e-06	5.76e-07	1.67333e-06
167.841	1.69433e-05	4.98333e-06	4.29e-06	5.305e-06	3.73e-06	2.90333e-06	1.68e-06			167.841	1.844e-05	3.28667e-06	1.447e-05	6.255e-06	5.725e-07	1.68e-06
168.008	1.75433e-05	5.17333e-06	4.30333e-06	5.51e-06	3.72333e-06	2.85e-06	1.7e-06			168.008	1.929e-05	3.23e-06	1.473e-05	6.185e-06	5.785e-07	1.68667e-06
168.175	1.85e-05	5.26333e-06	4.33e-06	5.51e-06	3.67333e-06	2.74667e-06	1.7e-06			168.175	2.0485e-05	3.23e-06	1.4695e-05	6.285e-06	5.825e-07	1.69e-06
168.341	1.88e-05	5.54333e-06	4.21333e-06	5.28e-06	3.70333e-06	2.67e-06	1.7e-06			168.341	2.0935e-05	3.28667e-06	1.468e-05	6.385e-06	5.825e-07	1.67333e-06
168.508	1.88e-05	5.45667e-06	4.31333e-06	5.51e-06	3.72667e-06	2.74e-06	1.7e-06			168.508	2.1205e-05	3.31e-06	1.432e-05	6.385e-06	5.79e-07	1.68667e-06
168.675	1.88667e-05	5.45667e-06	4.31333e-06	5.28e-06	3.71667e-06	2.72e-06	1.7e-06			168.675	2.1235e-05	3.25333e-06	1.4265e-05	6.285e-06	5.79e-07	1.69333e-06
168.841	1.90667e-05	5.85e-06	4.49667e-06	5.28e-06	3.70333e-06	2.66667e-06	1.75e-06			168.841	2.14e-05	3.27333e-06	1.432e-05	6.435e-06	5.83e-07	1.68e-06
169.008	1.92667e-05	5.85e-06	4.49333e-06	5.065e-06	3.69333e-06	2.63e-06	1.81e-06			169.008	2.14e-05	3.30667e-06	1.468e-05	6.435e-06	5.83e-07	1.67e-06
169.175	1.95667e-05	6.30333e-06	4.48667e-06	5.16e-06	3.68333e-06	2.63667e-06	1.84e-06			169.175	2.1555e-05	3.27333e-06	1.468e-05	6.525e-06	5.83e-07	1.66e-06
169.341	1.96e-05	6.83e-06	4.49e-06	4.935e-06	3.69667e-06	2.59e-06	1.84e-06			169.341	2.14e-05	3.33e-06	1.438e-05	6.445e-06	5.835e-07	1.66333e-06
169.508	2.04e-05	7.13667e-06	4.51333e-06	4.795e-06	3.66667e-06	2.59333e-06	1.84e-06			169.508	2.21e-05	3.33667e-06	1.402e-05	6.355e-06	5.84e-07	1.66667e-06
169.675	2.07e-05	7.16333e-06	4.49667e-06	4.535e-06	3.65667e-06	2.57667e-06	1.84e-06			169.675	2.21e-05	3.33333e-06	1.3965e-05	6.31e-06	5.84e-07	1.68e-06
169.841	2.13333e-05	7.23333e-06	4.49333e-06	4.795e-06	3.62333e-06	2.63e-06	1.84e-06			169.841	2.303e-05	3.3e-06	1.348e-05	6.31e-06	5.8e-07	1.67667e-06
170.008	2.1e-05	7.39667e-06	4.44333e-06	4.785e-06	3.59e-06	2.63e-06	1.84e-06			170.008	2.2615e-05	3.3e-06	1.348e-05	6.31e-06	5.725e-07	1.66667e-06
170.175	2.03667e-05	7.47333e-06	4.38333e-06	4.81e-06	3.57333e-06	2.63e-06	1.81e-06			170.175	2.2055e-05	3.29333e-06	1.3515e-05	6.355e-06	5.725e-07	1.67667e-06
170.341	2.06667e-05	7.90667e-06	4.34e-06	4.715e-06	3.55333e-06	2.62667e-06	1.81e-06			170.341	2.2055e-05	3.34333e-06	1.3515e-05	6.455e-06	5.725e-07	1.66333e-06
170.508	2.06667e-05	7.93667e-06	4.37333e-06	4.695e-06	3.51667e-06	2.62667e-06	1.81e-06			170.508	2.1665e-05	3.34e-06	1.3545e-05	6.46e-06	5.725e-07	1.65667e-06
170.675	1.98667e-05	7.99667e-06	4.40667e-06	4.56e-06	3.49e-06	2.59333e-06	1.84e-06			170.675	2.0695e-05	3.32333e-06	1.4055e-05	6.47e-06	5.645e-07	1.63333e-06
170.841	2.01333e-05	7.99333e-06	4.41667e-06	4.52e-06	3.45667e-06	2.54333e-06	1.84e-06			170.841	2.1365e-05	3.35e-06	1.4095e-05	6.47e-06	5.64e-07	1.64e-06
171.008	2.12333e-05	8.12667e-06	4.42333e-06	4.245e-06	3.48667e-06	2.52333e-06	1.84e-06			171.008	2.3005e-05	3.35333e-06	1.4095e-05	6.47e-06	5.65e-07	1.64333e-06
171.175	2.10667e-05	7.95667e-06	4.41e-06	3.9e-06	3.49333e-06	2.49333e-06	1.85e-06			171.175	2.317e-05	3.38e-06	1.4055e-05	6.47e-06	5.66e-07	1.62e-06
171.341	2.08333e-05	7.88e-06	4.40667e-06	3.965e-06	3.51e-06	2.48333e-06	1.85e-06			171.341	2.3005e-05	3.41333e-06	1.3545e-05	6.395e-06	5.67e-07	1.62e-06
171.508	2.10667e-05	7.99333e-06	4.42333e-06	3.965e-06	3.49333e-06	2.45667e-06	1.85e-06			171.508	2.3005e-05	3.42e-06	1.3605e-05	6.345e-06	5.675e-07	1.62333e-06
171.675	2.07667e-05	7.99333e-06	4.46333e-06	4.285e-06	3.49333e-06	2.45667e-06	1.84e-06			171.675	2.238e-05	3.42e-06	1.3605e-05	6.295e-06	5.685e-07	1.60333e-06
171.841	2.02767e-05	7.99333e-06	4.46667e-06	4.235e-06	3.49e-06	2.43e-06	1.85e-06			171.841	2.2035e-05	3.45667e-06	1.3615e-05	6.295e-06	5.7e-07	1.61333e-06
172.008	1.99933e-05	8.10667e-06	4.47333e-06	4.535e-06	3.52e-06	2.43e-06	1.85e-06			172.008	2.228e-05	3.46333e-06	1.3265e-05	6.145e-06	5.625e-07	1.59333e-06
172.175	2.016e-05	8.32333e-06	4.41e-06	4.535e-06	3.51667e-06	2.35e-06	1.85e-06			172.175	2.2035e-05	3.46333e-06	1.2815e-05	6.145e-06	5.625e-07	1.6e-06
172.341	2.02233e-05	8.45667e-06	4.44333e-06	4.535e-06	3.47333e-06	2.28667e-06	1.85e-06			172.341	2.248e-05	3.42333e-06	1.2815e-05	5.98e-06	5.58e-07	1.62e-06
172.508	2.05233e-05	8.51667e-06	4.50333e-06	4.57e-06	3.44333e-06	2.28667e-06	1.86e-06			172.508	2.293e-05	3.42e-06	1.2845e-05	5.77e-06	5.555e-07	1.63e-06
172.675	2.10567e-05	8.75e-06	4.52667e-06	4.685e-06	3.44667e-06	2.29667e-06	1.87e-06			172.675	2.333e-05	3.45333e-06	1.3265e-05	5.52e-06	5.55e-07	1.61667e-06
172.841	2.079e-05	8.67e-06	4.62333e-06	4.79e-06	3.45667e-06	2.29667e-06	1.87e-06			172.841	2.333e-05	3.45333e-06	1.323e-05	5.52e-06	5.54e-07	1.60333e-06
173.008	2.07933e-05	8.71e-06	4.80667e-06	4.735e-06	3.38e-06	2.27e-06	1.87e-06			173.008	2.383e-05	3.45667e-06	1.3615e-05	5.5e-06	5.57e-07	1.61e-06
173.175	2.113e-05	8.50667e-06	4.83333e-06	4.735e-06	3.51333e-06	2.24e-06	1.86e-06			173.175	2.406e-05	3.47e-06	1.3615e-05	5.65e-06	5.59e-07	1.60667e-06
173.341	2.12967e-05	8.71e-06	4.85667e-06	4.735e-06	3.71333e-06	2.26e-06	1.86e-06			173.341	2.456e-05	3.46667e-06	1.4065e-05	5.65e-06	5.545e-07	1.62e-06
173.508	2.13467e-05	8.67667e-06	4.85333e-06	4.76e-06	3.82333e-06	2.21e-06	1.86e-06			173.508	2.456e-05	3.47e-06	1.3615e-05	5.65e-06	5.535e-07	1.64e-06
173.675	2.193e-05	8.54333e-06	4.86e-06	4.81e-06	3.84333e-06	2.2e-06	1.86e-06			173.675	2.527e-05	3.47667e-06	1.3645e-05	5.485e-06	5.535e-07	1.65e-06
173.841	2.17933e-05	8.54333e-06	4.84e-06	4.865e-06	3.85333e-06	2.23e-06	1.86e-06			173.841	2.54e-05	3.57e-06	1.4065e-05	5.605e-06	5.535e-07	1.65667e-06
174.008	2.193e-05	8.53667e-06	4.81333e-06	4.705e-06	3.93667e-06	2.21667e-06	1.86e-06			174.008	2.54e-05	3.73333e-06	1.358e-05	5.605e-06	5.53e-07	1.66e-06
174.175	2.16133e-05	8.67e-06	4.77333e-06	4.65e-06	3.91333e-06	2.20667e-06	1.86e-06			174.175	2.4795e-05	3.73333e-06	1.358e-05	5.765e-06	5.52e-07	1.64667e-06
174.341	2.18467e-05	8.71e-06	4.73333e-06	4.65e-06	4.09333e-06	2.22e-06	1.86e-06			174.341	2.495e-05	3.73333e-06	1.358e-05	5.87e-06	5.525e-07	1.65333e-06
174.508	2.18467e-05	8.74333e-06	4.7e-06	4.65e-06	4.35333e-06	2.24e-06	1.86e-06			174.508	2.4795e-05	3.84667e-06	1.358e-05	5.9e-06	5.595e-07	1.66333e-06
174.675	2.23133e-05	8.49667e-06	4.73333e-06	4.61e-06	4.32667e-06	2.23e-06	1.86e-06			174.675	2.5495e-05	3.97e-06	1.358e-05	5.945e-06	5.66e-07	1.67333e-06
174.841	2.23133e-05	8.51e-06	4.78e-06	4.67e-06	4.34667e-06	2.24667e-06	1.86e-06			174.841	2.5495e-05	4.18333e-06	1.3265e-05	6.06e-06	5.71e-07	1.67333e-06
175.008	2.18467e-05	8.51e-06	4.74333e-06	4.725e-06	4.51333e-06	2.22333e-06	1.86e-06			175.008	2.495e-05	4.18667e-06	1.3265e-05	5.96e-06	5.76e-07	1.67333e-06
175.175	2.18933e-05	8.56333e-06	4.74333e-06	4.735e-06	4.54e-06	2.17667e-06	1.86e-06			175.175	2.503e-05	4.29333e-06	1.2865e-05	5.96e-06	5.805e-07	1.68e-06
175.341	2.16833e-05	8.73667e-06	4.98e-06	4.71e-06	4.54e-06	2.19e-06	1.87e-06			175.341	2.5235e-05	4.51e-06	1.1715e-05	5.96e-06	5.805e-07	1.69667e-06
175.508	2.135e-05	8.73667e-06	5.31e-06	4.675e-06	4.37333e-06	2.17667e-06	1.86e-06			175.508	2.4735e-05	4.29333e-06	1.1715e-05	5.96e-06	5.765e-07	1.68333e-06
175.675	2.15833e-05	8.62333e-06	5.48e-06	4.39e-06	4.40667e-06	2.10333e-06	1.85e-06			175.675	2.453e-05	4.30333e-06	1.0665e-05	5.89e-06	5.735e-07	1.69667e-06
175.841	2.135e-05	8.63e-06	5.63e-06	4.645e-06	4.42667e-06	2.09333e-06	1.83e-06			175.841	2.4735e-05	4.30667e-06	1.063e-05	5.685e-06	5.72e-07	1.7e-06
176.008	2.13233e-05	8.45e-06	5.84667e-06	4.71e-06	4.40333e-06	2.08333e-06	1.8e-06			176.008	2.4945e-05	4.20333e-06	1.048e-05	5.79e-06	5.71e-07	1.71e-06
176.175	2.14233e-05	8.53667e-06	6.41e-06	4.71e-06	4.53333e-06	2.13e-06	1.78e-06			176.175	2.4945e-05	4.21333e-06	1.012e-05	5.79e-06	5.66e-07	1.71333e-06
176.341	2.08233e-05	8.40667e-06	6.42e-06	4.455e-06	4.81333e-06	2.14e-06	1.74e-06			176.341	2.4145e-05	4.22333e-06	9.27e-06	5.785e-06	5.635e-07	1.72333e-06
176.508	2.10567e-05	8.97667e-06	6.92333e-06	4.16e-06	4.51333e-06	2.15e-06	1.72e-06			176.508	2.434e-05	4.24667e-06	1.012e-05	5.89e-06	5.62e-07	1.71667e-06
176.675	2.185e-05	9.34333e-06	7.05667e-06	4.16e-06	4.77333e-06	2.10333e-06	1.72e-06			176.675	2.524e-05	4.35e-06	1.012e-05	5.81e-06	5.62e-07	1.72333e-06
176.841	2.18933e-05	9.54e-06	7.03333e-06	4.42e-06	5.11667e-06	2.09667e-06	1.72e-06			176.841	2.524e-05	4.32667e-06	1.013e-05	5.95e-06	5.665e-07	1.73667e-06
177.008	2.15933e-05	1.017e-05	7.25667e-06	4.62e-06	4.77333e-06	2.09667e-06	1.74e-06			177.008	2.459e-05	4.35e-06	9.045e-06	5.985e-06	5.67e-07	1.75333e-06
177.175	2.195e-05	1.03033e-05	7.49333e-06	4.63e-06	4.76333e-06	2.10333e-06	1.74e-06			177.175	2.459e-05	4.37333e-06	9.105e-06	6.135e-06	5.705e-07	1.76e-06
177.341	2.195e-05	1.04133e-05	7.54333e-06	4.555e-06	4.75e-06	2.10333e-06	1.72e-06			177.341	2.459e-05	4.60667e-06	8.11e-06	6.285e-06	5.71e-07	1.76e-06
177.508	2.18833e-05	1.01533e-05	7.51e-06	4.475e-06	4.31667e-06	2.08e-06	1.65e-06			177.508	2.409e-05	4.84667e-06	8.11e-06	6.435e-06	5.72e-07	1.76333e-06
177.675	2.20167e-05	1.01833e-05	7.56e-06	4.475e-06	4.31667e-06	2.07e-06	1.58e-06			177.675	2.409e-05	4.61e-06	8.11e-06	6.435e-06	5.68e-07	1.76e-06
177.841	2.24167e-05	1.014e-05	7.59667e-06	4.525e-06	4.21667e-06	2.08e-06	1.55e-06			177.841	2.459e-05	4.86667e-06	7.06e-06	6.65e-06	5.67e-07	1.78e-06
178.008	2.265e-05	1.06067e-05	7.66333e-06	4.525e-06	3.95e-06	2.04333e-06	1.53e-06			178.008	2.459e-05	4.9e-06	6.295e-06	6.65e-06	5.68e-07	1.78e-06
178.175	2.29833e-05	1.06067e-05	7.89667e-06	4.475e-06	4.12667e-06	2.04e-06	1.5e-06			178.175	2.459e-05	5.03e-06	6.43e-06	6.67e-06	5.68e-07	1.78e-06
178.341	2.27233e-05	1.04567e-05	8.16e-06	4.475e-06	4.12667e-06	2.04e-06	1.52e-06			178.341	2.459e-05	4.91e-06	6.43e-06	6.495e-06	5.755e-07	1.79333e-06
178.508	2.36567e-05	1.06067e-05	8.12667e-06	4.355e-06	4.35e-06	1.99e-06	1.49e-06			178.508	2.5215e-05	4.87667e-06	6.485e-06	6.54e-06	5.755e-07	1.78333e-06
178.675	2.36567e-05	1.084e-05	8.16e-06	4.3e-06	4.35e-06	1.97667e-06	1.52e-06			178.675	2.549e-05	5.01e-06	6.05e-06	6.62e-06	5.755e-07	1.79e-06
178.841	2.31833e-05	1.104e-05	8.26e-06	4.275e-06	4.34333e-06	1.96667e-06	1.52e-06			178.841	2.459e-05	4.91e-06	6.05e-06	6.43e-06	5.77e-07	1.80333e-06
179.008	2.33567e-05	1.12633e-05	8.2e-06	4.47e-06	4.68e-06	1.93333e-06	1.49e-06			179.008	2.486e-05	4.98e-06	5.545e-06	6.43e-06	5.91e-07	1.81667e-06
179.175	2.43633e-05	1.16067e-05	8.36333e-06	4.885e-06	4.36667e-06	1.97667e-06	1.45e-06			179.175	2.576e-05	5.11667e-06	5.245e-06	6.27e-06	6.035e-07	1.82e-06
179.341	2.43633e-05	1.16067e-05	8.45e-06	4.885e-06	4.68667e-06	1.97333e-06	1.41e-06			179.341	2.595e-05	5.10667e-06	5.05e-06	6.43e-06	6.095e-07	1.80667e-06
179.508	2.539e-05	1.148e-05	8.45e-06	4.945e-06	4.38667e-06	1.97333e-06	1.45e-06			179.508	2.715e-05	5.11e-06	5.19e-06	6.43e-06	6.125e-07	1.81e-06
179.675	2.54633e-05	1.20467e-05	8.46667e-06	5.145e-06	4.20667e-06	1.89667e-06	1.41e-06			179.675	2.74e-05	5.11e-06	5.83e-06	6.68e-06	6.13e-07	1.81e-06
179.841	2.443e-05	1.18267e-05	8.38333e-06	4.97e-06	4.18333e-06	1.88e-06	1.41e-06			179.841	2.585e-05	5.11333e-06	5.87e-06	6.68e-06	6.14e-07	1.81333e-06
180.008	2.60733e-05	1.246e-05	8.39e-06	4.945e-06	4.42e-06	1.88e-06	1.41e-06			180.008	2.74e-05	4.98e-06	5.435e-06	6.935e-06	6.355e-07	1.81333e-06
180.175	2.741e-05	1.303e-05	8.41e-06	5.12e-06	4.43e-06	1.88e-06	1.41e-06			180.175	2.765e-05	5.11e-06	5.87e-06	6.79e-06	6.58e-07	1.82e-06
180.341	2.86433e-05	1.3e-05	8.51e-06	5.145e-06	4.91333e-06	1.87333e-06	1.43e-06			180.341	2.85e-05	5.11e-06	5.915e-06	6.58e-06	6.58e-07	1.82e-06
180.508	2.91333e-05	1.33633e-05	8.44333e-06	5.21e-06	5.05333e-06	1.87e-06	1.43e-06			180.508	2.86e-05	4.97667e-06	5.48e-06	6.58e-06	6.61e-07	1.83e-06
180.675	2.91667e-05	1.37333e-05	8.45333e-06	5.33e-06	5.13333e-06	1.92667e-06	1.4e-06			180.675	2.86e-05	4.97667e-06	5.48e-06	6.73e-06	6.66e-07	1.83e-06
180.841	2.99333e-05	1.359e-05	8.28667e-06	5.33e-06	5.54667e-06	1.93e-06	1.4e-06			180.841	2.85e-05	5.11333e-06	6.09e-06	6.83e-06	6.65e-07	1.84333e-06
181.008	2.99333e-05	1.34e-05	8.28667e-06	5.38e-06	5.59333e-06	1.99e-06	1.43e-06			181.008	2.86e-05	5.54667e-06	6.235e-06	6.845e-06	6.625e-07	1.82333e-06
181.175	3.05667e-05	1.43067e-05	8.51667e-06	5.285e-06	5.60667e-06	2.02e-06	1.43e-06			181.175	2.91e-05	5.54667e-06	6.79e-06	7.33e-06	6.92e-07	1.83667e-06
181.341	3.09333e-05	1.44333e-05	8.62e-06	5.285e-06	5.26333e-06	2e-06	1.43e-06			181.341	2.965e-05	5.56e-06	7.23e-06	7.795e-06	7.185e-07	1.85333e-06
181.508	3.12e-05	1.38533e-05	8.71333e-06	5.3e-06	4.88e-06	1.97333e-06	1.43e-06			181.508	3.005e-05	5.97e-06	7.615e-06	8e-06	7.195e-07	1.85333e-06
181.675	3.12667e-05	1.38533e-05	8.72e-06	5.495e-06	4.88e-06	1.97667e-06	1.4e-06			181.675	3.025e-05	5.98667e-06	7.405e-06	8.26e-06	7.195e-07	1.85e-06
181.841	3.27333e-05	1.422e-05	8.79333e-06	5.82e-06	4.91e-06	1.97667e-06	1.37e-06			181.841	3.145e-05	5.59333e-06	6.96e-06	8.41e-06	7.205e-07	1.84667e-06
182.008	3.32667e-05	1.422e-05	8.76333e-06	5.705e-06	4.65333e-06	1.99333e-06	1.37e-06			182.008	3.15e-05	5.16e-06	7.255e-06	8.7e-06	7.19e-07	1.86e-06
182.175	3.28667e-05	1.422e-05	8.79333e-06	5.705e-06	4.89667e-06	2.01667e-06	1.37e-06			182.175	3.15e-05	5.16333e-06	7.475e-06	8.895e-06	7.165e-07	1.87e-06
182.341	3.21667e-05	1.381e-05	8.83667e-06	5.52e-06	4.71333e-06	2.02333e-06	1.34e-06			182.341	3.045e-05	5.6e-06	7.905e-06	9.025e-06	7.15e-07	1.87e-06
182.508	3.19333e-05	1.32533e-05	8.87e-06	5.645e-06	4.87333e-06	2.02e-06	1.34e-06			182.508	3.04e-05	5.60667e-06	7.405e-06	9.155e-06	7.165e-07	1.87333e-06
182.675	3.3e-05	1.38733e-05	8.90333e-06	5.38e-06	4.87333e-06	2.01333e-06	1.34e-06			182.675	3.145e-05	5.76667e-06	7.185e-06	9.2e-06	7.165e-07	1.88e-06
182.841	3.39333e-05	1.43067e-05	8.90333e-06	5.055e-06	4.91333e-06	1.98333e-06	1.33e-06			182.841	3.145e-05	6.04667e-06	7.185e-06	9.305e-06	7.21e-07	1.87333e-06
183.008	3.62333e-05	1.444e-05	8.91333e-06	4.63e-06	4.91333e-06	2.02333e-06	1.33e-06			183.008	3.32e-05	6.07667e-06	7.185e-06	9.545e-06	7.27e-07	1.87333e-06
183.175	3.63e-05	1.484e-05	9.01e-06	4.19e-06	4.72333e-06	2.02333e-06	1.33e-06			183.175	3.32e-05	6.11333e-06	7.405e-06	1.004e-05	7.27e-07	1.87667e-06
183.341	3.55667e-05	1.48033e-05	9.01333e-06	4.08e-06	4.61333e-06	1.98667e-06	1.33e-06			183.341	3.13e-05	5.85e-06	7.405e-06	1.024e-05	7.27e-07	1.89667e-06
183.508	3.68333e-05	1.49433e-05	9.01e-06	3.825e-06	4.55333e-06	1.99333e-06	1.29e-06			183.508	3.32e-05	5.84667e-06	7.39e-06	1.064e-05	7.235e-07	1.89667e-06
183.675	3.56667e-05	1.458e-05	8.91e-06	3.825e-06	4.46667e-06	2.01667e-06	1.26e-06			183.675	3.145e-05	5.84667e-06	7.59e-06	1.107e-05	7.27e-07	1.88333e-06
183.841	3.60333e-05	1.51933e-05	9.01e-06	3.57e-06	4.43e-06	2.01333e-06	1.26e-06			183.841	3.15e-05	5.68e-06	8.035e-06	1.107e-05	7.315e-07	1.86667e-06
184.008	3.59333e-05	1.56533e-05	9.01e-06	3.825e-06	4.43e-06	2.02667e-06	1.25e-06			184.008	3.195e-05	5.7e-06	8.205e-06	1.107e-05	7.415e-07	1.88333e-06
184.175	3.55333e-05	1.54967e-05	9.01e-06	3.77e-06	4.46e-06	2.00333e-06	1.24e-06			184.175	3.28e-05	5.7e-06	8.38e-06	1.094e-05	7.415e-07	1.91333e-06
184.341	3.56e-05	1.65633e-05	9.34333e-06	3.825e-06	4.42333e-06	2.00333e-06	1.24e-06			184.341	3.335e-05	5.86667e-06	9.155e-06	1.107e-05	7.565e-07	1.89333e-06
184.508	3.52333e-05	1.90867e-05	9.68e-06	3.825e-06	4.41333e-06	1.98667e-06	1.24e-06			184.508	3.185e-05	6.38333e-06	8.705e-06	1.109e-05	7.565e-07	1.88e-06
184.675	3.52333e-05	2.06367e-05	9.67e-06	3.63e-06	4.40667e-06	1.97667e-06	1.24e-06			184.675	3.275e-05	5.81333e-06	8.945e-06	1.122e-05	7.565e-07	1.9e-06
184.841	3.58667e-05	2.15033e-05	9.67e-06	3.575e-06	4.40667e-06	1.95667e-06	1.24e-06			184.841	3.38e-05	5.81333e-06	9.6e-06	1.132e-05	7.565e-07	1.89333e-06
185.008	3.59e-05	2.16933e-05	9.67333e-06	3.53e-06	4.21667e-06	1.95e-06	1.23e-06			185.008	3.585e-05	6.35e-06	1.0185e-05	1.157e-05	7.415e-07	1.88333e-06
185.175	3.59667e-05	2.164e-05	1.079e-05	3.465e-06	4.20333e-06	1.95333e-06	1.23e-06			185.175	3.585e-05	6.12333e-06	1.039e-05	1.157e-05	7.315e-07	1.87667e-06
185.341	3.59667e-05	2.13633e-05	1.18567e-05	3.485e-06	4.17e-06	1.95333e-06	1.22e-06			185.341	3.585e-05	5.82333e-06	1.0505e-05	1.1595e-05	7.32e-07	1.86333e-06
185.508	3.66667e-05	2.07733e-05	1.18467e-05	3.72e-06	4e-06	1.93e-06	1.21e-06			185.508	3.65e-05	5.82333e-06	1.115e-05	1.2025e-05	7.43e-07	1.86e-06
185.675	3.59333e-05	1.885e-05	1.18133e-05	3.96e-06	3.98e-06	1.93667e-06	1.2e-06			185.675	3.65e-05	5.82333e-06	1.27e-05	1.2535e-05	7.61e-07	1.84333e-06
185.841	3.73333e-05	1.83267e-05	1.07233e-05	3.96e-06	4.11e-06	1.96333e-06	1.2e-06			185.841	3.78e-05	5.8e-06	1.39e-05	1.268e-05	7.625e-07	1.87e-06
186.008	3.75333e-05	1.867e-05	9.62333e-06	3.96e-06	4.33e-06	2.00333e-06	1.21e-06			186.008	3.86e-05	5.79e-06	1.38e-05	1.2555e-05	7.74e-07	1.85e-06
186.175	3.88333e-05	1.83833e-05	9.62e-06	3.97e-06	4.13e-06	1.96333e-06	1.2e-06			186.175	4.16e-05	5.78333e-06	1.5e-05	1.314e-05	7.74e-07	1.85e-06
186.341	4.02667e-05	1.63867e-05	9.62333e-06	3.94e-06	3.96e-06	1.98333e-06	1.18e-06			186.341	4.34e-05	5.78333e-06	1.54e-05	1.389e-05	8.01e-07	1.87667e-06
186.508	3.99e-05	1.563e-05	9.28333e-06	4.135e-06	3.98333e-06	1.98333e-06	1.2e-06			186.508	4.31e-05	5.61e-06	1.5e-05	1.4655e-05	8.245e-07	1.88667e-06
186.675	3.89e-05	1.59767e-05	9.29e-06	4.055e-06	3.94667e-06	2.01333e-06	1.21e-06			186.675	4.16e-05	5.48333e-06	1.48e-05	1.5185e-05	8.085e-07	1.90333e-06
186.841	3.85667e-05	1.551e-05	1.06533e-05	4.055e-06	3.84667e-06	2.02667e-06	1.21e-06			186.841	3.95e-05	5.47667e-06	1.41e-05	1.5705e-05	8.1e-07	1.91333e-06
187.008	3.89667e-05	1.51633e-05	9.28667e-06	4.31e-06	3.82333e-06	2.07333e-06	1.21e-06			187.008	3.865e-05	5.6e-06	1.41e-05	1.5735e-05	8.315e-07	1.92667e-06
187.175	3.85e-05	1.52733e-05	9.29e-06	3.865e-06	3.81e-06	2.13e-06	1.22e-06			187.175	3.915e-05	5.76667e-06	1.34e-05	1.5775e-05	8.315e-07	1.92e-06
187.341	3.83667e-05	1.54833e-05	8.82333e-06	3.765e-06	3.59667e-06	2.21667e-06	1.22e-06			187.341	3.995e-05	5.59333e-06	1.27e-05	1.5775e-05	8.3e-07	1.90667e-06
187.508	3.92667e-05	1.513e-05	8.82333e-06	4.08e-06	3.57e-06	2.21667e-06	1.22e-06			187.508	4.105e-05	5.46e-06	1.24e-05	1.6425e-05	8.1e-07	1.92e-06
187.675	3.92667e-05	1.513e-05	8.49333e-06	4.32e-06	3.54667e-06	2.24e-06	1.22e-06			187.675	4.165e-05	5.46333e-06	1.27e-05	1.8975e-05	8.1e-07	1.94667e-06
187.841	3.85333e-05	1.50633e-05	8.49333e-06	4.18e-06	3.5e-06	2.24333e-06	1.22e-06			187.841	4.085e-05	5.33e-06	1.41e-05	1.9005e-05	8.12e-07	1.91667e-06
188.008	3.82333e-05	1.48833e-05	8.49e-06	4.31e-06	3.34e-06	2.26667e-06	1.22e-06			188.008	4.07e-05	5.46333e-06	1.44e-05	2.214e-05	8.32e-07	1.94333e-06
188.175	3.79667e-05	1.43e-05	8.40333e-06	4.655e-06	3.30333e-06	2.27e-06	1.22e-06			188.175	4.12e-05	5.33e-06	1.4e-05	2.2215e-05	8.37e-07	1.96e-06
188.341	3.82333e-05	1.406e-05	8.39e-06	4.655e-06	3.31333e-06	2.31e-06	1.22e-06			188.341	4.12e-05	5.37e-06	1.415e-05	2.332e-05	8.52e-07	1.96667e-06
188.508	3.77e-05	1.36833e-05	8.32667e-06	4.77e-06	3.31333e-06	2.33667e-06	1.23e-06			188.508	4.09e-05	5.30667e-06	1.44e-05	2.4e-05	8.52e-07	1.99667e-06
188.675	3.70667e-05	1.511e-05	8.24667e-06	5.06e-06	3.30333e-06	2.33667e-06	1.22e-06			188.675	3.995e-05	5.20667e-06	1.44e-05	2.4215e-05	8.37e-07	2.06333e-06
188.841	3.70667e-05	1.38633e-05	8.03667e-06	5.14e-06	3.26333e-06	2.31667e-06	1.22e-06			188.841	3.945e-05	5.32e-06	1.44e-05	2.51e-05	8.37e-07	2.1e-06
189.008	3.73667e-05	1.218e-05	8.24667e-06	5.355e-06	3.19e-06	2.27667e-06	1.22e-06			189.008	4.04e-05	5.32e-06	1.43e-05	2.6415e-05	8.54e-07	2.12333e-06
189.175	3.70667e-05	1.11633e-05	8.26e-06	5.075e-06	3.15667e-06	2.30667e-06	1.22e-06			189.175	3.995e-05	5.32e-06	1.3965e-05	2.6415e-05	8.54e-07	2.12e-06
189.341	3.71667e-05	1.109e-05	8.26667e-06	5.42e-06	3.12e-06	2.28e-06	1.22e-06			189.341	4.03e-05	5.20667e-06	1.4245e-05	2.7315e-05	8.94e-07	2.15e-06
189.508	3.71667e-05	1.10067e-05	8.51333e-06	5.5e-06	3.14e-06	2.27667e-06	1.21e-06			189.508	4.03e-05	5.20667e-06	1.306e-05	2.7865e-05	8.94e-07	2.14e-06
189.675	3.74333e-05	1.03367e-05	8.59333e-06	5.42e-06	3.09667e-06	2.38e-06	1.21e-06			189.675	4.13e-05	5.18e-06	1.3545e-05	2.8315e-05	8.94e-07	2.16667e-06
189.841	3.80667e-05	1.10767e-05	8.62667e-06	5.075e-06	3.16667e-06	2.51667e-06	1.2e-06			189.841	4.21e-05	5.24667e-06	1.3545e-05	2.8315e-05	9.14e-07	2.20667e-06
190.008	3.75e-05	1.12133e-05	8.63e-06	5.075e-06	3.11667e-06	2.42333e-06	1.2e-06			190.008	4.22e-05	5.27e-06	1.3945e-05	3.0105e-05	8.94e-07	2.20667e-06
190.175	3.84467e-05	1.109e-05	8.69e-06	4.77e-06	3.09e-06	2.44e-06	1.19e-06			190.175	4.25e-05	5.27e-06	1.43e-05	3.078e-05	8.94e-07	2.18e-06
190.341	3.77167e-05	1.109e-05	8.69e-06	4.77e-06	3.09e-06	2.3e-06	1.19e-06			190.341	4.22e-05	5.27e-06	1.3545e-05	3.37e-05	8.94e-07	2.22667e-06
190.508	3.78833e-05	1.086e-05	8.70333e-06	4.77e-06	3.09e-06	2.3e-06	1.19e-06			190.508	4.22e-05	5.29667e-06	1.306e-05	3.505e-05	8.94e-07	2.28e-06
190.675	3.885e-05	1.031e-05	8.83e-06	4.685e-06	3.01e-06	2.3e-06	1.18e-06			190.675	4.3e-05	5.45667e-06	1.321e-05	3.57e-05	9.14e-07	2.33667e-06
190.841	3.92167e-05	9.87e-06	8.88e-06	4.655e-06	2.99667e-06	2.3e-06	1.18e-06			190.841	4.395e-05	5.50667e-06	1.251e-05	3.595e-05	9.165e-07	2.28333e-06
191.008	3.90967e-05	9.97667e-06	8.92333e-06	4.655e-06	2.95667e-06	2.29e-06	1.18e-06			191.008	4.395e-05	5.55e-06	1.241e-05	3.725e-05	8.965e-07	2.27e-06
191.175	3.80333e-05	9.99667e-06	8.84667e-06	4.685e-06	2.94667e-06	2.29e-06	1.18e-06			191.175	4.3e-05	5.56333e-06	1.241e-05	3.725e-05	9.165e-07	2.27e-06
191.341	3.77633e-05	9.87667e-06	8.77667e-06	4.86e-06	2.98333e-06	2.27e-06	1.17e-06			191.341	4.22e-05	5.66333e-06	1.251e-05	3.71e-05	9.165e-07	2.26e-06
191.508	3.84167e-05	9.47667e-06	8.52e-06	4.685e-06	2.98333e-06	2.22667e-06	1.16e-06			191.508	4.25e-05	5.70667e-06	1.311e-05	3.755e-05	9.365e-07	2.25e-06
191.675	3.83067e-05	9.47667e-06	8.17e-06	4.655e-06	3.03333e-06	2.24333e-06	1.15e-06			191.675	4.275e-05	5.69e-06	1.396e-05	3.84e-05	9.655e-07	2.26333e-06
191.841	3.80067e-05	9.04333e-06	8.49e-06	4.395e-06	2.94667e-06	2.27e-06	1.13e-06			191.841	4.205e-05	5.84e-06	1.481e-05	3.945e-05	9.68e-07	2.25e-06
192.008	3.795e-05	9.03e-06	8.45e-06	4.395e-06	2.98333e-06	2.31e-06	1.1e-06			192.008	4.205e-05	5.97333e-06	1.561e-05	3.915e-05	9.845e-07	2.16e-06
192.175	3.72967e-05	9.03e-06	8.46667e-06	4.335e-06	2.89667e-06	2.31e-06	1.09e-06			192.175	4.15e-05	5.97667e-06	1.676e-05	3.915e-05	9.845e-07	2.23e-06
192.341	3.77633e-05	9.16333e-06	8.11333e-06	4.335e-06	2.90333e-06	2.31e-06	1.06e-06			192.341	4.17e-05	5.84333e-06	1.551e-05	4e-05	1.01e-06	2.23e-06
192.508	3.713e-05	8.90667e-06	8.44667e-06	4.58e-06	2.90333e-06	2.31333e-06	1.05e-06			192.508	4.175e-05	5.87e-06	1.676e-05	4.03e-05	1.026e-06	2.13e-06
192.675	3.723e-05	8.67667e-06	8.09667e-06	4.71e-06	2.90333e-06	2.33333e-06	1.05e-06			192.675	4.215e-05	5.92333e-06	1.741e-05	4.055e-05	1.0285e-06	2.10667e-06
192.841	3.73e-05	8.67667e-06	8.05667e-06	4.335e-06	2.91333e-06	2.36e-06	1.05e-06			192.841	4.255e-05	5.88333e-06	1.676e-05	4.07e-05	1.031e-06	2.11667e-06
193.008	3.617e-05	8.57667e-06	7.75667e-06	4.54e-06	2.90667e-06	2.27333e-06	1.05e-06			193.008	4.19e-05	5.88333e-06	1.741e-05	4.24e-05	1.038e-06	2.06667e-06
193.175	3.57033e-05	8.54333e-06	7.68667e-06	4.165e-06	2.89333e-06	2.27333e-06	1.04e-06			193.175	4.12e-05	5.92333e-06	1.6975e-05	4.37e-05	1.039e-06	2.07333e-06
193.341	3.58667e-05	8.32333e-06	7.68667e-06	4.165e-06	2.91667e-06	2.32333e-06	1.04e-06			193.341	4.12e-05	5.9e-06	1.7435e-05	4.325e-05	1.0505e-06	1.99667e-06
193.508	3.57933e-05	7.89e-06	7.75667e-06	4.35e-06	2.95e-06	2.38e-06	1.04e-06			193.508	4.17e-05	6.29333e-06	1.8085e-05	4.325e-05	1.066e-06	1.97e-06
193.675	3.646e-05	7.52667e-06	7.78e-06	4.44e-06	2.98333e-06	2.35667e-06	1.04e-06			193.675	4.19e-05	6.32333e-06	1.7625e-05	4.225e-05	1.0695e-06	2.02333e-06
193.841	3.737e-05	7.22667e-06	7.74333e-06	4.515e-06	2.94667e-06	2.35667e-06	1.04e-06			193.841	4.305e-05	6.68667e-06	1.9525e-05	4.24e-05	1.0685e-06	2.03667e-06
194.008	3.925e-05	7.11e-06	7.67333e-06	4.515e-06	2.94e-06	2.36667e-06	1.04e-06			194.008	4.535e-05	6.78333e-06	2.181e-05	4.385e-05	1.05e-06	2.03667e-06
194.175	3.937e-05	7e-06	7.65667e-06	4.575e-06	2.88e-06	2.40333e-06	1.04e-06			194.175	4.585e-05	6.9e-06	1.931e-05	4.395e-05	1.054e-06	2.03333e-06
194.341	4.14367e-05	6.73e-06	7.73333e-06	4.27e-06	2.88e-06	2.44333e-06	1.04e-06			194.341	4.86e-05	6.94667e-06	1.8125e-05	4.63e-05	1.0545e-06	1.99e-06
194.508	4.255e-05	6.27e-06	7.79e-06	4.12e-06	2.86e-06	2.53333e-06	1.04e-06			194.508	5.085e-05	7.03333e-06	1.8575e-05	4.92e-05	1.062e-06	1.98667e-06
194.675	4.22367e-05	5.95667e-06	7.95e-06	4.13e-06	2.91333e-06	2.70667e-06	1.03e-06			194.675	5.085e-05	7.30667e-06	1.981e-05	5.05e-05	1.064e-06	1.98333e-06
194.841	4.30367e-05	5.89e-06	7.95e-06	4.405e-06	2.85667e-06	2.81e-06	1.03e-06			194.841	5.155e-05	7.31e-06	1.981e-05	5.065e-05	1.068e-06	1.92333e-06
195.008	4.107e-05	5.77333e-06	7.84333e-06	4.27e-06	2.81333e-06	2.73667e-06	1.02e-06			195.008	4.86e-05	7.29667e-06	1.836e-05	5.08e-05	1.076e-06	1.98667e-06
195.175	4.095e-05	5.75667e-06	7.90333e-06	4.32e-06	2.76333e-06	2.64e-06	1.02e-06			195.175	4.86e-05	7.5e-06	1.836e-05	5.11e-05	1.0835e-06	2.03e-06
195.341	3.87567e-05	5.90333e-06	7.98333e-06	4.69e-06	2.76333e-06	2.59e-06	1.03e-06			195.341	4.535e-05	7.66e-06	1.836e-05	5.3e-05	1.087e-06	2.04333e-06
195.508	3.72233e-05	5.80333e-06	8.04667e-06	5.05e-06	2.85e-06	2.58333e-06	1.04e-06			195.508	4.355e-05	7.70333e-06	1.836e-05	5.39e-05	1.072e-06	2.09333e-06
195.675	3.725e-05	5.75e-06	8.06333e-06	4.94e-06	2.78333e-06	2.58e-06	1.02e-06			195.675	4.355e-05	7.79667e-06	1.971e-05	5.3e-05	1.0725e-06	2.09e-06
195.841	3.64567e-05	5.62e-06	8.06667e-06	4.87e-06	2.69333e-06	2.54333e-06	1.02e-06			195.841	4.19e-05	7.81e-06	2.236e-05	5.33e-05	1.0835e-06	2.04e-06
196.008	3.62167e-05	5.60333e-06	8.27667e-06	4.87e-06	2.66667e-06	2.48667e-06	1.01e-06			196.008	4.07e-05	8.08667e-06	2.232e-05	5.33e-05	1.1045e-06	2.05333e-06
196.175	3.617e-05	5.58667e-06	8.33e-06	4.795e-06	2.71e-06	2.52667e-06	1.01e-06			196.175	4.045e-05	8.15e-06	1.9505e-05	5.33e-05	1.1105e-06	2.02333e-06
196.341	3.55267e-05	5.61667e-06	8.33e-06	4.795e-06	2.74667e-06	2.52667e-06	1.01e-06			196.341	3.985e-05	8.38667e-06	1.8705e-05	5.175e-05	1.1205e-06	2.03e-06
196.508	3.57033e-05	5.79333e-06	8.39667e-06	4.795e-06	2.74667e-06	2.5e-06	1.01e-06			196.508	3.96e-05	8.50667e-06	1.8705e-05	5.38e-05	1.1155e-06	1.97667e-06
196.675	3.587e-05	5.73333e-06	8.40667e-06	4.775e-06	2.74667e-06	2.44667e-06	1.01e-06			196.675	3.985e-05	8.96667e-06	2.027e-05	5.535e-05	1.1055e-06	2.03e-06
196.841	3.59367e-05	5.87e-06	8.38667e-06	4.73e-06	2.84333e-06	2.34333e-06	1.01e-06			196.841	4e-05	9.36667e-06	2.0105e-05	5.5e-05	1.1045e-06	2.01e-06
197.008	3.632e-05	6.06667e-06	8.56333e-06	4.73e-06	2.85667e-06	2.34333e-06	1.01e-06			197.008	4.045e-05	9.96667e-06	2.2035e-05	5.505e-05	1.1055e-06	1.97333e-06
197.175	3.61767e-05	6.05667e-06	8.65e-06	4.775e-06	2.89e-06	2.39e-06	1.01e-06			197.175	4.095e-05	1.00533e-05	2.217e-05	5.345e-05	1.1155e-06	1.97e-06
197.341	3.52667e-05	6.16333e-06	8.72667e-06	4.775e-06	2.85333e-06	2.34667e-06	1.01e-06			197.341	4e-05	1.00633e-05	2.217e-05	5.345e-05	1.1155e-06	1.94667e-06
197.508	3.47333e-05	6.04e-06	8.8e-06	4.67e-06	2.85333e-06	2.37333e-06	1.01e-06			197.508	3.975e-05	1.07933e-05	2.012e-05	5.415e-05	1.158e-06	1.94333e-06
197.675	3.47667e-05	5.87333e-06	8.8e-06	4.465e-06	2.89e-06	2.36333e-06	1.01e-06			197.675	3.955e-05	1.17933e-05	1.9985e-05	5.495e-05	1.1725e-06	1.97333e-06
197.841	3.49667e-05	5.76667e-06	8.67e-06	4.67e-06	2.90667e-06	2.32333e-06	1.01e-06			197.841	3.94e-05	1.31e-05	1.9735e-05	5.705e-05	1.1975e-06	1.99e-06
198.008	3.49667e-05	5.94333e-06	8.73667e-06	4.625e-06	2.93e-06	2.31667e-06	1.02e-06			198.008	3.94e-05	1.31e-05	1.9735e-05	5.77e-05	1.2045e-06	1.98333e-06
198.175	3.51333e-05	5.91e-06	8.57e-06	4.465e-06	3.07e-06	2.31667e-06	1.03e-06			198.175	3.955e-05	1.41e-05	1.8585e-05	5.35e-05	1.2045e-06	2e-06
198.341	3.50333e-05	5.84333e-06	8.66e-06	4.455e-06	3.07e-06	2.31667e-06	1.03e-06			198.341	3.935e-05	1.47233e-05	2.012e-05	5.285e-05	1.1725e-06	1.98333e-06
198.508	3.51333e-05	5.84333e-06	8.92667e-06	4.455e-06	2.88e-06	2.33333e-06	1.02e-06			198.508	3.945e-05	1.479e-05	1.8585e-05	5.27e-05	1.1725e-06	1.98e-06
198.675	3.49333e-05	5.78333e-06	8.96e-06	4.24e-06	2.93e-06	2.32333e-06	1.02e-06			198.675	3.97e-05	1.49167e-05	1.9735e-05	5.69e-05	1.1975e-06	1.98e-06
198.841	3.4e-05	5.7e-06	8.96e-06	3.945e-06	2.99333e-06	2.30667e-06	1.01e-06			198.841	4.035e-05	1.53167e-05	1.9735e-05	5.675e-05	1.183e-06	1.96333e-06
199.008	3.30333e-05	5.84667e-06	8.75e-06	4.13e-06	3.02e-06	2.35e-06	1.01e-06			199.008	4e-05	1.544e-05	2.1035e-05	5.745e-05	1.198e-06	1.96333e-06
199.175	3.29667e-05	6.04667e-06	8.72333e-06	3.945e-06	2.95333e-06	2.37e-06	1.02e-06			199.175	3.975e-05	1.59133e-05	2.3735e-05	5.86e-05	1.2125e-06	1.98333e-06
199.341	3.25333e-05	6.05e-06	8.56e-06	3.945e-06	2.92e-06	2.42e-06	1.02e-06			199.341	3.95e-05	1.614e-05	2.142e-05	6.05e-05	1.2125e-06	1.98333e-06
199.508	3.28333e-05	6.05e-06	8.49e-06	3.83e-06	2.91333e-06	2.42e-06	1.02e-06			199.508	3.955e-05	1.62033e-05	2.142e-05	6.105e-05	1.203e-06	2.02667e-06
199.675	3.36e-05	6.11e-06	8.45333e-06	3.69e-06	2.98e-06	2.47e-06	1.02e-06			199.675	3.925e-05	1.63233e-05	2.1285e-05	5.995e-05	1.248e-06	2.02667e-06
199.841	3.33667e-05	5.91e-06	8.45333e-06	3.655e-06	2.98e-06	2.37333e-06	1.02e-06			199.841	3.925e-05	1.633e-05	2.125e-05	6.25e-05	1.283e-06	1.94e-06
200.008	3.35667e-05	6.06667e-06	8.26e-06	3.775e-06	2.95333e-06	2.37333e-06	1.03e-06			200.008	3.955e-05	1.65633e-05	2.1285e-05	6.1e-05	1.313e-06	1.95333e-06
200.175	3.35667e-05	6.21333e-06	8.26e-06	3.92e-06	2.93e-06	2.44333e-06	1.03e-06			200.175	3.955e-05	1.649e-05	2.3735e-05	6.4e-05	1.299e-06	1.94667e-06
200.341	3.49333e-05	6.02e-06	8.26e-06	3.92e-06	2.89333e-06	2.49333e-06	1.03e-06			200.341	3.98e-05	1.633e-05	2.4385e-05	6.49e-05	1.264e-06	1.90333e-06
200.508	3.55e-05	6.05e-06	8.19333e-06	3.92e-06	2.85e-06	2.57667e-06	1.02e-06			200.508	4.105e-05	1.67e-05	2.3735e-05	6.185e-05	1.264e-06	1.94e-06
200.675	3.43333e-05	6.09e-06	7.93667e-06	3.92e-06	2.86667e-06	2.66667e-06	1.02e-06			200.675	4.105e-05	1.671e-05	2.4365e-05	6.175e-05	1.299e-06	1.98e-06
200.841	3.33e-05	6.03333e-06	7.95e-06	4.215e-06	2.83333e-06	2.74333e-06	1.02e-06			200.841	4.1e-05	1.67233e-05	2.4365e-05	6.245e-05	1.313e-06	2.03e-06
201.008	3.48e-05	6.03333e-06	8.21667e-06	4.215e-06	2.87e-06	2.75e-06	1.02e-06			201.008	4.1e-05	1.65867e-05	2.4115e-05	6.33e-05	1.3525e-06	2.03333e-06
201.175	3.48333e-05	5.98333e-06	8.51e-06	4.07e-06	2.89e-06	2.74667e-06	1.02e-06			201.175	4.1e-05	1.704e-05	2.4115e-05	6.46e-05	1.3595e-06	2.04667e-06
201.341	3.71e-05	6.03e-06	8.52333e-06	3.99e-06	2.90667e-06	2.71e-06	1.02e-06			201.341	4.265e-05	1.70067e-05	2.5565e-05	6.605e-05	1.3455e-06	2.04667e-06
201.508	3.49333e-05	6.19667e-06	8.60333e-06	4.07e-06	2.88667e-06	2.83667e-06	1.03e-06			201.508	4.06e-05	1.70567e-05	2.3965e-05	6.795e-05	1.323e-06	2.07667e-06
201.675	3.49333e-05	6.37333e-06	8.47e-06	4.5e-06	2.86333e-06	2.85667e-06	1.03e-06			201.675	4.015e-05	1.78033e-05	2.1265e-05	6.92e-05	1.288e-06	2.07667e-06
201.841	3.59667e-05	6.44333e-06	7.77e-06	4.335e-06	2.88333e-06	2.81e-06	1.03e-06			201.841	3.985e-05	1.81233e-05	2.1265e-05	6.855e-05	1.2465e-06	2.11333e-06
202.008	3.6e-05	6.44333e-06	7.90333e-06	4.09e-06	2.88333e-06	2.68667e-06	1.03e-06			202.008	3.94e-05	1.78467e-05	2.1265e-05	6.94e-05	1.213e-06	2.16333e-06
202.175	3.6e-05	6.66e-06	8.38667e-06	4.09e-06	2.92e-06	2.67333e-06	1.04e-06			202.175	3.94e-05	1.803e-05	1.863e-05	6.965e-05	1.2605e-06	2.18e-06
202.341	3.71333e-05	6.66e-06	8.66e-06	4.07e-06	2.99333e-06	2.69667e-06	1.05e-06			202.341	4.035e-05	1.78633e-05	2.165e-05	6.93e-05	1.3175e-06	2.17333e-06
202.508	3.71333e-05	6.71e-06	8.72667e-06	4.09e-06	3.1e-06	2.73667e-06	1.05e-06			202.508	3.955e-05	1.81967e-05	1.863e-05	7.025e-05	1.3295e-06	2.2e-06
202.675	3.75667e-05	6.76667e-06	8.97667e-06	4.09e-06	2.97e-06	2.66667e-06	1.05e-06			202.675	3.955e-05	1.81233e-05	1.83e-05	7.075e-05	1.3295e-06	2.24e-06
202.841	3.64667e-05	6.56667e-06	9.05e-06	4.375e-06	3.06667e-06	2.74e-06	1.05e-06			202.841	3.87e-05	1.81967e-05	1.954e-05	7.16e-05	1.289e-06	2.24333e-06
203.008	3.68333e-05	6.71e-06	9.05e-06	4.66e-06	3.06667e-06	2.83333e-06	1.05e-06			203.008	3.87e-05	1.81967e-05	2.0145e-05	7.16e-05	1.289e-06	2.28e-06
203.175	3.68333e-05	6.79e-06	8.95333e-06	4.62e-06	3.00667e-06	2.83333e-06	1.06e-06			203.175	3.79e-05	1.829e-05	2.1145e-05	7.205e-05	1.289e-06	2.26e-06
203.341	3.75667e-05	7.35667e-06	8.95333e-06	4.335e-06	3.12e-06	2.79333e-06	1.06e-06			203.341	3.955e-05	1.85033e-05	2.1145e-05	7.588e-05	1.3365e-06	2.27e-06
203.508	3.68e-05	7.84667e-06	8.86e-06	4.05e-06	3.14667e-06	2.93667e-06	1.06e-06			203.508	3.75e-05	1.862e-05	2.155e-05	7.225e-05	1.339e-06	2.26667e-06
203.675	3.67667e-05	7.80667e-06	8.72667e-06	4.09e-06	3.15667e-06	3.03333e-06	1.06e-06			203.675	3.75e-05	1.99167e-05	2.155e-05	7.588e-05	1.269e-06	2.29333e-06
203.841	3.54333e-05	7.85333e-06	8.84667e-06	4.09e-06	3.18667e-06	3.13e-06	1.06e-06			203.841	3.63e-05	2.01067e-05	2.1145e-05	7.948e-05	1.319e-06	2.29333e-06
204.008	3.51e-05	7.97333e-06	9.17e-06	4.145e-06	3.25e-06	3.08333e-06	1.07e-06			204.008	3.58e-05	2.16033e-05	2.155e-05	8.003e-05	1.3145e-06	2.28e-06
204.175	3.57333e-05	7.98667e-06	9.34333e-06	4.185e-06	3.35e-06	3.01333e-06	1.08e-06			204.175	3.6e-05	2.28433e-05	2.3095e-05	8.2005e-05	1.3025e-06	2.28667e-06
204.341	3.51667e-05	8.00667e-06	9.43e-06	4.09e-06	3.36333e-06	2.94067e-06	1.08e-06			204.341	3.55e-05	2.29567e-05	2.3095e-05	8.3735e-05	1.2905e-06	2.35333e-06
204.508	3.49333e-05	8.00667e-06	9.53333e-06	3.955e-06	3.45333e-06	2.915e-06	1.08e-06			204.508	3.495e-05	2.192e-05	2.59e-05	8.4855e-05	1.2355e-06	2.45667e-06
204.675	3.56e-05	8.06e-06	9.53333e-06	3.875e-06	3.37667e-06	2.81167e-06	1.08e-06			204.675	3.53e-05	2.192e-05	2.37e-05	8.7405e-05	1.1635e-06	2.36667e-06
204.841	3.55e-05	8.03333e-06	9.44333e-06	3.73e-06	3.45333e-06	2.64733e-06	1.08e-06			204.841	3.445e-05	2.20967e-05	2.37e-05	8.593e-05	1.2355e-06	2.38e-06
205.008	3.55e-05	8.06e-06	9.44333e-06	3.73e-06	3.44667e-06	2.644e-06	1.08e-06			205.008	3.445e-05	2.29833e-05	2.375e-05	8.798e-05	1.2835e-06	2.37333e-06
205.175	3.54333e-05	8.16e-06	9.41e-06	3.73e-06	3.47e-06	2.64e-06	1.06e-06			205.175	3.41e-05	2.36833e-05	2.65e-05	8.798e-05	1.2285e-06	2.31333e-06
205.341	3.58667e-05	8.52333e-06	9.15e-06	3.665e-06	3.47e-06	2.69667e-06	1.06e-06			205.341	3.47e-05	2.35567e-05	2.79e-05	8.438e-05	1.268e-06	2.31333e-06
205.508	3.64e-05	9.17e-06	9.15e-06	3.73e-06	3.46333e-06	2.81333e-06	1.06e-06			205.508	3.52e-05	2.377e-05	2.825e-05	8.4405e-05	1.268e-06	2.26667e-06
205.675	3.69667e-05	9.29333e-06	9.18333e-06	3.815e-06	3.47667e-06	2.81667e-06	1.06e-06			205.675	3.63e-05	2.399e-05	2.805e-05	8.798e-05	1.2535e-06	2.27667e-06
205.841	3.91e-05	9.70333e-06	8.97e-06	3.825e-06	3.53e-06	2.92e-06	1.05e-06			205.841	3.795e-05	2.41867e-05	2.805e-05	8.9455e-05	1.248e-06	2.27667e-06
206.008	3.80667e-05	9.51e-06	9.12333e-06	3.87e-06	3.59667e-06	2.96333e-06	1.06e-06			206.008	3.795e-05	2.53233e-05	2.86e-05	9.12e-05	1.248e-06	2.28e-06
206.175	3.99667e-05	9.67667e-06	9.35e-06	3.87e-06	3.59333e-06	2.96333e-06	1.06e-06			206.175	3.965e-05	2.626e-05	3.06e-05	9.415e-05	1.218e-06	2.28e-06
206.341	4.18667e-05	9.07667e-06	9.27667e-06	3.795e-06	3.57e-06	3e-06	1.06e-06			206.341	4.085e-05	2.655e-05	3.07e-05	9.415e-05	1.2145e-06	2.25e-06
206.508	4.15667e-05	9.27667e-06	8.91333e-06	3.795e-06	3.63667e-06	3.03e-06	1.05e-06			206.508	4.095e-05	2.67033e-05	3.12e-05	9.65e-05	1.2145e-06	2.24667e-06
206.675	4.18667e-05	9.54333e-06	7.98e-06	3.81e-06	3.78333e-06	3.05333e-06	1.06e-06			206.675	4.125e-05	2.66467e-05	3.165e-05	9.65e-05	1.2145e-06	2.22333e-06
206.841	4.12667e-05	9.87667e-06	7.37e-06	3.815e-06	3.79e-06	3.05333e-06	1.05e-06			206.841	4.095e-05	2.67633e-05	3.24e-05	9.98e-05	1.2145e-06	2.20333e-06
207.008	4.04333e-05	9.57e-06	7.37e-06	3.81e-06	3.92667e-06	3.05333e-06	1.04e-06			207.008	4.085e-05	2.693e-05	3.24e-05	9.8505e-05	1.2445e-06	2.25667e-06
207.175	4.074e-05	1.00133e-05	7.25333e-06	3.755e-06	3.99667e-06	3.05333e-06	1.04e-06			207.175	4.08e-05	2.69267e-05	3.185e-05	0.000101305	1.233e-06	2.21e-06
207.341	4.07733e-05	1.00033e-05	7.26e-06	3.755e-06	4.04e-06	3.12667e-06	1.03e-06			207.341	4.14e-05	2.701e-05	3.23e-05	0.00010295	1.233e-06	2.17333e-06
207.508	4.231e-05	9.81333e-06	7.21667e-06	3.655e-06	4.32667e-06	3.03333e-06	1.02e-06			207.508	4.395e-05	2.791e-05	3.315e-05	0.000101305	1.1875e-06	2.12333e-06
207.675	4.435e-05	9.71667e-06	7.13333e-06	3.715e-06	4.27e-06	3.10667e-06	1.02e-06			207.675	4.645e-05	2.935e-05	3.335e-05	9.6665e-05	1.199e-06	2.17e-06
207.841	4.435e-05	1.04933e-05	7e-06	3.51e-06	4.26667e-06	3.12667e-06	1.02e-06			207.841	4.645e-05	2.935e-05	3.315e-05	9.305e-05	1.199e-06	2.15667e-06
208.008	4.496e-05	1.09167e-05	7.04333e-06	3.655e-06	4.44667e-06	3.19333e-06	1.02e-06			208.008	4.735e-05	2.95e-05	3.385e-05	9.025e-05	1.224e-06	2.17e-06
208.175	4.66267e-05	1.12867e-05	7.04333e-06	3.51e-06	4.44667e-06	3.21e-06	1.01e-06			208.175	4.96e-05	3.057e-05	3.385e-05	9.6665e-05	1.228e-06	2.11e-06
208.341	4.66933e-05	1.23567e-05	7.09e-06	3.655e-06	4.28333e-06	3.17667e-06	1.01e-06			208.341	4.96e-05	3.067e-05	3.365e-05	9.485e-05	1.2425e-06	2.06667e-06
208.508	4.51933e-05	1.23567e-05	7.06e-06	3.54e-06	4.36e-06	3.10667e-06	1.01e-06			208.508	4.705e-05	3.181e-05	3.5e-05	9.925e-05	1.253e-06	2.04667e-06
208.675	4.52267e-05	1.16733e-05	7.02333e-06	3.5e-06	4.36333e-06	3.04e-06	1.01e-06			208.675	4.615e-05	3.34667e-05	3.545e-05	0.000105815	1.253e-06	2.01667e-06
208.841	4.65267e-05	1.16733e-05	7.05333e-06	3.555e-06	4.36333e-06	3.02e-06	1.01e-06			208.841	4.595e-05	3.18767e-05	3.545e-05	0.000110615	1.2875e-06	1.97667e-06
209.008	4.463e-05	1.23333e-05	7.11333e-06	3.625e-06	4.36333e-06	2.9e-06	1.01e-06			209.008	4.33e-05	3.34633e-05	3.55e-05	0.000108815	1.2875e-06	1.97667e-06
209.175	4.50967e-05	1.293e-05	7.11333e-06	3.555e-06	4.29667e-06	2.77667e-06	1.01e-06			209.175	4.615e-05	3.18367e-05	3.495e-05	0.000111205	1.2875e-06	1.97333e-06
209.341	4.56967e-05	1.31667e-05	7.14667e-06	3.565e-06	4.49e-06	2.72333e-06	1e-06			209.341	4.705e-05	3.07367e-05	3.495e-05	0.00011088	1.2875e-06	1.94333e-06
209.508	4.69967e-05	1.328e-05	7.16333e-06	3.695e-06	4.43333e-06	2.67e-06	1e-06			209.508	4.705e-05	3.193e-05	3.57e-05	0.00011088	1.2675e-06	1.94333e-06
209.675	4.57933e-05	1.34533e-05	7.23333e-06	3.765e-06	4.60333e-06	2.65667e-06	9.98e-07			209.675	4.685e-05	3.34967e-05	3.82e-05	0.000111205	1.2425e-06	1.94667e-06
209.841	4.53533e-05	1.33533e-05	7.7e-06	3.825e-06	4.36333e-06	2.65333e-06	9.94e-07			209.841	4.705e-05	3.45333e-05	3.89e-05	0.000110355	1.2175e-06	1.95667e-06
210.008	4.56067e-05	1.31533e-05	8.51667e-06	3.825e-06	4.29333e-06	2.69667e-06	9.84e-07			210.008	4.705e-05	3.47e-05	3.89e-05	0.000110355	1.1925e-06	1.97667e-06
210.175	4.50067e-05	1.33367e-05	8.37333e-06	3.765e-06	4.39333e-06	2.68333e-06	9.82e-07			210.175	4.615e-05	3.483e-05	3.625e-05	0.000109405	1.2175e-06	2.04333e-06
210.341	4.51767e-05	1.35033e-05	7.90333e-06	3.61e-06	4.39333e-06	2.63e-06	9.76e-07			210.341	4.645e-05	3.60533e-05	3.765e-05	0.00010973	1.2425e-06	2.07667e-06
210.508	4.32733e-05	1.35533e-05	8.37333e-06	3.605e-06	4.31e-06	2.6e-06	9.82e-07			210.508	4.375e-05	3.60533e-05	4.01e-05	0.000110785	1.2425e-06	2e-06
210.675	4.36067e-05	1.307e-05	8.40667e-06	3.605e-06	4.30333e-06	2.55667e-06	9.82e-07			210.675	4.375e-05	3.47867e-05	3.955e-05	0.0001124	1.2105e-06	1.99333e-06
210.841	4.55733e-05	1.31133e-05	8.64333e-06	3.595e-06	4.35333e-06	2.51667e-06	9.82e-07			210.841	4.635e-05	3.60433e-05	4.01e-05	0.0001134	1.185e-06	1.99333e-06
211.008	4.54067e-05	1.267e-05	8.64333e-06	3.595e-06	4.15333e-06	2.51667e-06	9.82e-07			211.008	4.635e-05	3.605e-05	4.245e-05	0.000114265	1.1685e-06	2.05333e-06
211.175	4.60067e-05	1.257e-05	8.46e-06	3.73e-06	4.04e-06	2.47333e-06	9.78e-07			211.175	4.725e-05	3.695e-05	4.245e-05	0.000114265	1.1685e-06	2.07667e-06
211.341	4.60067e-05	1.25933e-05	8.62e-06	3.69e-06	4.01e-06	2.52667e-06	9.81e-07			211.341	4.745e-05	3.709e-05	4.19e-05	0.0001124	1.1685e-06	2.13333e-06
211.508	4.75233e-05	1.22833e-05	8.95333e-06	3.455e-06	4.07333e-06	2.47333e-06	9.81e-07			211.508	4.98e-05	3.731e-05	4.19e-05	0.000115265	1.1685e-06	2.13333e-06
211.675	4.959e-05	1.23e-05	8.95333e-06	3.2e-06	4.13667e-06	2.47333e-06	9.77e-07			211.675	5.295e-05	3.742e-05	4.19e-05	0.00011476	1.1785e-06	2.14e-06
211.841	4.91e-05	1.215e-05	8.85333e-06	2.975e-06	4.12e-06	2.51667e-06	9.77e-07			211.841	5.295e-05	3.73033e-05	4.22e-05	0.000117015	1.1785e-06	2.19333e-06
212.008	5.091e-05	1.215e-05	8.72e-06	2.875e-06	4.13667e-06	2.55333e-06	9.77e-07			212.008	5.59e-05	3.72167e-05	4.32e-05	0.000118715	1.1785e-06	2.19e-06
212.175	5.15867e-05	1.25333e-05	8.58667e-06	2.875e-06	4.19667e-06	2.54333e-06	9.72e-07			212.175	5.738e-05	3.71867e-05	4.34e-05	0.00012046	1.1685e-06	2.17667e-06
212.341	5.14967e-05	1.24667e-05	8.32e-06	2.835e-06	4.25333e-06	2.52667e-06	9.71e-07			212.341	5.763e-05	3.78e-05	4.355e-05	0.000120895	1.1685e-06	2.26e-06
212.508	5.152e-05	1.25667e-05	8.12e-06	2.805e-06	4.35e-06	2.52667e-06	9.71e-07			212.508	5.788e-05	3.73667e-05	4.45e-05	0.000120895	1.1535e-06	2.28333e-06
212.675	5e-05	1.28e-05	8.01e-06	2.805e-06	4.76e-06	2.52e-06	9.67e-07			212.675	5.65e-05	3.80333e-05	4.545e-05	0.000120895	1.1535e-06	2.29667e-06
212.841	5.09867e-05	1.33667e-05	8.14333e-06	2.705e-06	4.76e-06	2.47667e-06	9.61e-07			212.841	5.798e-05	3.87e-05	4.455e-05	0.00012187	1.1535e-06	2.42667e-06
213.008	5.076e-05	1.40333e-05	8.07e-06	2.625e-06	4.65e-06	2.48333e-06	9.67e-07			213.008	5.829e-05	3.88833e-05	4.515e-05	0.000122815	1.135e-06	2.29e-06
213.175	5.19767e-05	1.42333e-05	8.07e-06	2.625e-06	4.67667e-06	2.48667e-06	9.67e-07			213.175	5.9465e-05	3.88833e-05	4.685e-05	0.00012187	1.135e-06	2.40667e-06
213.341	5.11933e-05	1.36667e-05	7.96e-06	2.595e-06	4.46e-06	2.57667e-06	9.67e-07			213.341	5.829e-05	3.905e-05	4.515e-05	0.000120125	1.13e-06	2.44667e-06
213.508	5.101e-05	1.32e-05	7.88667e-06	2.585e-06	4.67e-06	2.57667e-06	9.67e-07			213.508	5.8665e-05	3.89333e-05	4.76e-05	0.00012187	1.12e-06	2.46667e-06
213.675	5.08467e-05	1.37333e-05	7.83333e-06	2.57e-06	4.66667e-06	2.49333e-06	9.61e-07			213.675	5.829e-05	3.90333e-05	5.015e-05	0.000122815	1.13e-06	2.48667e-06
213.841	5.08467e-05	1.30533e-05	7.51667e-06	2.41e-06	4.73667e-06	2.49333e-06	9.58e-07			213.841	5.829e-05	3.895e-05	5.03e-05	0.00012315	1.1375e-06	2.51e-06
214.008	5.05267e-05	1.35133e-05	7.30333e-06	2.19e-06	4.79e-06	2.50333e-06	9.56e-07			214.008	5.829e-05	3.90833e-05	4.885e-05	0.00012315	1.1605e-06	2.52e-06
214.175	5.006e-05	1.35867e-05	7.30333e-06	2.08e-06	4.84e-06	2.50667e-06	9.56e-07			214.175	5.829e-05	3.90833e-05	4.865e-05	0.000128455	1.1975e-06	2.49333e-06
214.341	5.01767e-05	1.42e-05	7.16333e-06	2.175e-06	4.74e-06	2.52e-06	9.54e-07			214.341	5.8665e-05	3.89167e-05	5.025e-05	0.00012125	1.2285e-06	2.47667e-06
214.508	4.99767e-05	1.45e-05	7.18e-06	2.095e-06	4.74e-06	2.59e-06	9.53e-07			214.508	5.8565e-05	3.91e-05	5.025e-05	0.00012125	1.26e-06	2.46667e-06
214.675	4.966e-05	1.47667e-05	7.18e-06	2.14e-06	4.84e-06	2.67e-06	9.53e-07			214.675	5.829e-05	3.91e-05	5.025e-05	0.00011802	1.286e-06	2.48333e-06
214.841	4.966e-05	1.47667e-05	7.18e-06	2.195e-06	4.79e-06	2.72e-06	9.51e-07			214.841	5.844e-05	3.91e-05	5.025e-05	0.00011917	1.31e-06	2.46e-06
215.008	4.95133e-05	1.45e-05	7.4e-06	2.195e-06	4.63667e-06	2.75667e-06	9.51e-07			215.008	5.844e-05	3.932e-05	5.025e-05	0.00012125	1.34e-06	2.48333e-06
215.175	4.97933e-05	1.462e-05	7.57e-06	2.195e-06	4.49667e-06	2.75667e-06	9.51e-07			215.175	5.844e-05	3.995e-05	5.145e-05	0.00012125	1.375e-06	2.49333e-06
215.341	4.94533e-05	1.47667e-05	7.52667e-06	2.055e-06	4.39667e-06	2.76667e-06	9.51e-07			215.341	5.813e-05	4.07667e-05	5.45e-05	0.000125275	1.425e-06	2.51667e-06
215.508	4.83667e-05	1.53667e-05	7.57e-06	1.945e-06	4.34e-06	2.83333e-06	9.51e-07			215.508	5.665e-05	4.10267e-05	5.35e-05	0.00012937	1.425e-06	2.53e-06
215.675	4.83667e-05	1.55667e-05	7.44333e-06	1.895e-06	4.17e-06	2.84333e-06	9.53e-07			215.675	5.675e-05	4.10933e-05	5.45e-05	0.00013864	1.46e-06	2.5e-06
215.841	4.72667e-05	1.55667e-05	7.35667e-06	1.84e-06	4.17e-06	2.78e-06	9.51e-07			215.841	5.575e-05	4.10933e-05	5.45e-05	0.00014327	1.465e-06	2.50667e-06
216.008	4.93533e-05	1.56e-05	7.31667e-06	1.82e-06	4.24e-06	2.83333e-06	9.51e-07			216.008	5.943e-05	4.12267e-05	5.505e-05	0.00013614	1.485e-06	2.49667e-06
216.175	4.93533e-05	1.58e-05	7.37333e-06	1.76e-06	4.04667e-06	2.88667e-06	9.51e-07			216.175	5.958e-05	4.22833e-05	5.45e-05	0.00013664	1.535e-06	2.49333e-06
216.341	4.892e-05	1.63e-05	7.48e-06	1.7e-06	4.11e-06	2.94667e-06	9.47e-07			216.341	5.958e-05	4.126e-05	5.45e-05	0.00013864	1.58e-06	2.49667e-06
216.508	4.832e-05	1.54e-05	7.7e-06	1.7e-06	4.03333e-06	2.98e-06	9.47e-07			216.508	5.958e-05	4.13267e-05	5.42e-05	0.00012937	1.625e-06	2.53e-06
216.675	4.80867e-05	1.52333e-05	7.87e-06	1.685e-06	3.86e-06	2.99333e-06	9.42e-07			216.675	5.983e-05	4.24833e-05	5.755e-05	0.00012937	1.625e-06	2.58667e-06
216.841	4.82933e-05	1.52333e-05	8.02e-06	1.62e-06	3.86e-06	2.98333e-06	9.39e-07			216.841	6.059e-05	4.364e-05	5.7e-05	0.00013356	1.665e-06	2.66333e-06
217.008	4.69533e-05	1.56e-05	7.82667e-06	1.565e-06	3.90333e-06	2.95667e-06	9.37e-07			217.008	6.063e-05	4.364e-05	5.685e-05	0.000136355	1.73e-06	2.7e-06
217.175	4.42e-05	1.57333e-05	7.82667e-06	1.605e-06	3.90333e-06	2.84667e-06	9.32e-07			217.175	5.87e-05	4.364e-05	5.7e-05	0.000138515	1.755e-06	2.75667e-06
217.341	4.46333e-05	1.58667e-05	7.73333e-06	1.605e-06	3.98667e-06	2.89e-06	9.28e-07			217.341	5.87e-05	4.35733e-05	5.7e-05	0.00013675	1.77e-06	2.77667e-06
217.508	4.46333e-05	1.66667e-05	7.73333e-06	1.605e-06	3.95667e-06	2.93667e-06	9.26e-07			217.508	6.005e-05	4.364e-05	5.7e-05	0.000138515	1.92e-06	2.76e-06
217.675	4.11e-05	1.67333e-05	7.99333e-06	1.595e-06	4.03333e-06	2.88e-06	9.28e-07			217.675	5.415e-05	4.46833e-05	5.695e-05	0.000138515	1.905e-06	2.76e-06
217.841	3.90667e-05	1.7e-05	8.10333e-06	1.595e-06	4.02e-06	2.89e-06	9.32e-07			217.841	5.22e-05	4.53333e-05	5.68e-05	0.000138515	1.85e-06	2.8e-06
218.008	3.90333e-05	1.75333e-05	8.12667e-06	1.595e-06	4.02e-06	2.90667e-06	9.28e-07			218.008	5.22e-05	4.667e-05	5.68e-05	0.000138515	1.955e-06	2.86e-06
218.175	3.87e-05	1.79333e-05	8.06e-06	1.55e-06	3.87333e-06	2.81667e-06	9.28e-07			218.175	5.22e-05	4.66033e-05	5.42e-05	0.00013675	1.95e-06	2.86e-06
218.341	3.87e-05	1.75333e-05	8.09667e-06	1.605e-06	3.82667e-06	2.81667e-06	9.28e-07			218.341	5.22e-05	4.701e-05	5.49e-05	0.000149745	1.775e-06	2.91e-06
218.508	4.23e-05	1.83667e-05	7.88333e-06	1.595e-06	3.83667e-06	2.88667e-06	9.32e-07			218.508	5.8e-05	4.59733e-05	5.055e-05	0.00013939	1.745e-06	2.89667e-06
218.675	4.23e-05	1.9e-05	7.97667e-06	1.66e-06	3.66333e-06	3.05667e-06	9.32e-07			218.675	5.8e-05	4.59733e-05	5.22e-05	0.00013709	1.745e-06	2.97333e-06
218.841	4.19e-05	1.80667e-05	8.21e-06	1.65e-06	3.67333e-06	3.15667e-06	9.32e-07			218.841	5.8e-05	4.751e-05	5.22e-05	0.00013939	1.595e-06	3.07e-06
219.008	4.52867e-05	1.84667e-05	8.31333e-06	1.585e-06	3.67333e-06	3.18667e-06	9.32e-07			219.008	6.358e-05	4.741e-05	5.165e-05	0.000132295	1.595e-06	3.10667e-06
219.175	4.54667e-05	1.82667e-05	8.38e-06	1.65e-06	3.66333e-06	3.23333e-06	9.34e-07			219.175	6.4e-05	4.98167e-05	5.165e-05	0.000126525	1.74e-06	3.10667e-06
219.341	4.55333e-05	1.75e-05	8.32667e-06	1.635e-06	3.78667e-06	3.26e-06	9.39e-07			219.341	6.415e-05	4.98167e-05	4.93e-05	0.0001287	1.93e-06	3.07e-06
219.508	4.17333e-05	1.72e-05	8.49333e-06	1.565e-06	3.66333e-06	3.30333e-06	9.34e-07			219.508	5.87e-05	4.98167e-05	4.93e-05	0.0001287	1.935e-06	2.97667e-06
219.675	4.646e-05	1.72333e-05	8.49333e-06	1.565e-06	3.58e-06	3.23e-06	9.34e-07			219.675	6.554e-05	4.80467e-05	4.675e-05	0.00013012	1.96e-06	2.98e-06
219.841	4.666e-05	1.72e-05	8.44667e-06	1.555e-06	3.52667e-06	3.23e-06	9.39e-07			219.841	6.629e-05	5.005e-05	4.905e-05	0.000144005	1.99e-06	2.98e-06
220.008	4.62933e-05	1.72667e-05	8.34667e-06	1.555e-06	3.53667e-06	3.07667e-06	9.39e-07			220.008	6.629e-05	5.20133e-05	4.65e-05	0.000159995	1.995e-06	2.92667e-06
220.175	4.64667e-05	1.72333e-05	8.84667e-06	1.605e-06	3.53667e-06	3.03333e-06	9.46e-07			220.175	6.635e-05	5.25633e-05	4.65e-05	0.000166355	1.995e-06	2.96333e-06
220.341	4.65667e-05	1.74e-05	9.31333e-06	1.605e-06	3.58e-06	3.11667e-06	9.57e-07			220.341	6.61e-05	5.521e-05	4.405e-05	0.000166355	1.995e-06	3.04e-06
220.508	4.689e-05	1.69333e-05	9.27667e-06	1.57e-06	3.52e-06	3.13e-06	9.57e-07			220.508	6.6435e-05	5.758e-05	4.405e-05	0.000166355	1.995e-06	3.17e-06
220.675	4.67233e-05	1.69333e-05	9.27667e-06	1.58e-06	3.49333e-06	3.13e-06	9.57e-07			220.675	6.7185e-05	5.85233e-05	4.675e-05	0.000166355	2.005e-06	3.34333e-06
220.841	4.67233e-05	1.74667e-05	9.25333e-06	1.59e-06	3.48333e-06	3.25667e-06	9.57e-07			220.841	6.7835e-05	6.087e-05	4.93e-05	0.0001698	2.005e-06	3.41667e-06
221.008	4.66667e-05	1.76e-05	9.28667e-06	1.54e-06	3.40667e-06	3.28333e-06	9.57e-07			221.008	6.775e-05	6.057e-05	4.695e-05	0.00018	2.06e-06	3.4e-06
221.175	4.626e-05	1.74667e-05	9.42e-06	1.54e-06	3.37667e-06	3.39e-06	9.66e-07			221.175	6.734e-05	6.46833e-05	4.45e-05	0.00019019	2.06e-06	3.47667e-06
221.341	4.68e-05	1.76e-05	9.58667e-06	1.59e-06	3.45e-06	3.39e-06	9.57e-07			221.341	6.87e-05	6.50833e-05	4.21e-05	0.00019019	2.06e-06	3.62667e-06
221.508	4.70333e-05	1.74667e-05	9.52e-06	1.655e-06	3.45e-06	3.46333e-06	9.57e-07			221.508	6.9e-05	6.73767e-05	4.085e-05	0.00019224	1.87e-06	3.69e-06
221.675	4.71733e-05	1.73333e-05	9.95333e-06	1.655e-06	3.42333e-06	3.66667e-06	9.66e-07			221.675	6.921e-05	6.78867e-05	4.075e-05	0.00019224	1.605e-06	3.66e-06
221.841	4.68067e-05	1.76e-05	1.002e-05	1.685e-06	3.38667e-06	3.69333e-06	9.66e-07			221.841	6.921e-05	6.812e-05	4.06e-05	0.0001955	1.605e-06	3.62333e-06
222.008	4.68067e-05	1.74333e-05	1.05533e-05	1.785e-06	3.34667e-06	3.64e-06	9.66e-07			222.008	6.921e-05	6.99933e-05	4.035e-05	0.00019019	1.605e-06	3.63667e-06
222.175	4.68067e-05	1.80667e-05	1.16533e-05	1.915e-06	3.33333e-06	3.70667e-06	9.66e-07			222.175	6.961e-05	7.22533e-05	3.87e-05	0.00019019	1.605e-06	3.64667e-06
222.341	4.69733e-05	1.89667e-05	1.27867e-05	1.955e-06	3.34667e-06	3.84e-06	9.66e-07			222.341	6.961e-05	6.99933e-05	3.725e-05	0.000187055	1.565e-06	3.67333e-06
222.508	4.69333e-05	1.89667e-05	1.33867e-05	1.975e-06	3.29667e-06	3.98667e-06	9.66e-07			222.508	6.96e-05	7.016e-05	3.705e-05	0.00017797	1.62e-06	3.75e-06
222.675	4.69333e-05	1.86e-05	1.38333e-05	2.1e-06	3.22667e-06	4.09e-06	9.66e-07			222.675	6.93e-05	7.25867e-05	3.52e-05	0.000167165	1.605e-06	3.61333e-06
222.841	4.66067e-05	1.91333e-05	1.51e-05	1.985e-06	3.21333e-06	4.04667e-06	9.66e-07			222.841	6.891e-05	7.04533e-05	3.3e-05	0.000162255	1.575e-06	3.61333e-06
223.008	4.69733e-05	1.86e-05	1.69e-05	2.02e-06	3.23e-06	3.9e-06	9.66e-07			223.008	6.941e-05	7.25867e-05	3.07e-05	0.000151695	1.555e-06	3.61333e-06
223.175	4.64067e-05	1.90333e-05	1.69e-05	2.08e-06	3.21333e-06	3.87333e-06	9.59e-07			223.175	6.941e-05	7.04867e-05	2.84e-05	0.000148645	1.605e-06	3.57e-06
223.341	4.706e-05	2.01333e-05	1.76333e-05	2.08e-06	3.28333e-06	3.85e-06	9.53e-07			223.341	7.014e-05	7.26533e-05	2.825e-05	0.000159125	1.61e-06	3.56e-06
223.508	4.75267e-05	2.01333e-05	1.76333e-05	2.165e-06	3.25333e-06	3.81667e-06	9.47e-07			223.508	7.064e-05	7.31533e-05	2.83e-05	0.00015836	1.67e-06	3.45333e-06
223.675	4.75233e-05	2.02e-05	1.76367e-05	2.33e-06	3.25333e-06	3.70667e-06	9.53e-07			223.675	7.1335e-05	7.46467e-05	2.86e-05	0.00015836	1.67e-06	3.24667e-06
223.841	4.75233e-05	2.01667e-05	1.777e-05	2.53e-06	3.25333e-06	3.70667e-06	9.53e-07			223.841	7.1335e-05	7.512e-05	2.9e-05	0.00015836	1.705e-06	3.09e-06
224.008	4.792e-05	2.07333e-05	1.81333e-05	2.655e-06	3.25333e-06	3.79333e-06	9.53e-07			224.008	7.213e-05	7.56533e-05	2.96e-05	0.00015836	1.735e-06	3.30667e-06
224.175	4.782e-05	2.10667e-05	1.87e-05	2.655e-06	3.18667e-06	3.59667e-06	9.47e-07			224.175	7.223e-05	7.61867e-05	3.02e-05	0.00015836	1.675e-06	3.43333e-06
224.341	4.74067e-05	2.12667e-05	1.91e-05	2.655e-06	3.20667e-06	3.54333e-06	9.53e-07			224.341	7.1935e-05	7.68533e-05	3.02e-05	0.000162185	1.69e-06	3.44333e-06
224.508	4.714e-05	2.13667e-05	1.94333e-05	2.7e-06	3.19e-06	3.51e-06	9.59e-07			224.508	7.1935e-05	7.56533e-05	2.96e-05	0.00016408	1.67e-06	3.49667e-06
224.675	4.729e-05	2.19667e-05	1.95667e-05	2.665e-06	3.24667e-06	3.51e-06	9.53e-07			224.675	7.1935e-05	7.632e-05	2.89e-05	0.000164845	1.65e-06	3.47e-06
224.841	4.75033e-05	2.27e-05	1.95533e-05	2.655e-06	3.19e-06	3.40333e-06	9.53e-07			224.841	7.273e-05	7.75533e-05	2.7e-05	0.00017306	1.6e-06	3.53667e-06
225.008	5.07233e-05	2.30333e-05	1.98333e-05	2.62e-06	3.2e-06	3.38333e-06	9.53e-07			225.008	7.6835e-05	8.175e-05	2.7e-05	0.00016993	1.595e-06	3.53667e-06
225.175	5.03567e-05	2.32e-05	1.98033e-05	2.62e-06	3.25e-06	3.48e-06	9.53e-07			225.175	7.7335e-05	8.637e-05	2.7e-05	0.00017338	1.545e-06	3.54667e-06
225.341	5.27367e-05	2.35333e-05	1.95233e-05	2.655e-06	3.34333e-06	3.48e-06	9.53e-07			225.341	8.1555e-05	9.115e-05	2.63e-05	0.00017338	1.485e-06	3.55667e-06
225.508	5.27367e-05	2.35667e-05	1.98233e-05	2.685e-06	3.42667e-06	3.43667e-06	9.5e-07			225.508	8.1505e-05	9.16833e-05	2.7e-05	0.00016993	1.485e-06	3.55e-06
225.675	5.35867e-05	2.44667e-05	2.00333e-05	2.7e-06	3.43667e-06	3.47e-06	9.49e-07			225.675	8.338e-05	9.18833e-05	2.795e-05	0.000164845	1.485e-06	3.59e-06
225.841	5.35867e-05	2.42333e-05	2.04667e-05	2.67e-06	3.31333e-06	3.56333e-06	9.49e-07			225.841	8.283e-05	9.23167e-05	2.72e-05	0.000170335	1.545e-06	3.61e-06
226.008	5.382e-05	2.37e-05	2.04667e-05	2.64e-06	3.29333e-06	3.41667e-06	9.49e-07			226.008	8.283e-05	8.75367e-05	2.72e-05	0.00018325	1.545e-06	3.63333e-06
226.175	5.297e-05	2.43667e-05	2.01e-05	2.595e-06	3.37667e-06	3.54667e-06	9.49e-07			226.175	8.0505e-05	8.79367e-05	2.775e-05	0.000185125	1.545e-06	3.68667e-06
226.341	5.10533e-05	2.59e-05	2.03433e-05	2.765e-06	3.41667e-06	3.54667e-06	9.5e-07			226.341	7.708e-05	9.29167e-05	2.84e-05	0.000185095	1.47e-06	3.84667e-06
226.508	5.35333e-05	2.59e-05	2.03433e-05	2.825e-06	3.32e-06	3.57667e-06	9.5e-07			226.508	8.13e-05	9.73833e-05	2.8865e-05	0.000185095	1.47e-06	3.87e-06
226.675	5.148e-05	2.59e-05	2.03533e-05	2.92e-06	3.33333e-06	3.53667e-06	9.5e-07			226.675	7.707e-05	9.75e-05	2.8725e-05	0.000184745	1.47e-06	3.84667e-06
226.841	5.126e-05	2.58e-05	2.03533e-05	2.985e-06	3.23333e-06	3.62667e-06	9.53e-07			226.841	7.662e-05	9.23833e-05	2.9525e-05	0.000186145	1.41e-06	3.84667e-06
227.008	5.108e-05	2.61e-05	2.06567e-05	3.005e-06	3.25667e-06	3.63333e-06	9.53e-07			227.008	7.652e-05	9.23833e-05	3.0565e-05	0.00018819	1.39e-06	3.65e-06
227.175	5.09833e-05	2.60333e-05	2.099e-05	3.195e-06	3.23667e-06	3.63333e-06	9.53e-07			227.175	7.597e-05	8.76033e-05	3.1465e-05	0.0001863	1.39e-06	3.65e-06
227.341	5.032e-05	2.44333e-05	2.16567e-05	3.23e-06	3.28667e-06	3.45333e-06	9.59e-07			227.341	7.597e-05	9.265e-05	3.1465e-05	0.000185985	1.375e-06	3.8e-06
227.508	4.92333e-05	2.51e-05	2.22233e-05	3.415e-06	3.35667e-06	3.49333e-06	9.64e-07			227.508	7.3295e-05	9.255e-05	3.1465e-05	0.00018714	1.33e-06	3.98e-06
227.675	5.125e-05	2.61e-05	2.23533e-05	3.435e-06	3.40333e-06	3.41e-06	9.64e-07			227.675	7.6465e-05	9.73e-05	3.4065e-05	0.000195585	1.325e-06	4.06e-06
227.841	5.16167e-05	2.54e-05	2.23067e-05	3.61e-06	3.47e-06	3.31333e-06	9.64e-07			227.841	7.5865e-05	9.73e-05	3.415e-05	0.000189345	1.37e-06	4.25333e-06
228.008	5.205e-05	2.51667e-05	2.225e-05	3.61e-06	3.47e-06	3.26e-06	9.68e-07			228.008	7.5865e-05	9.75333e-05	3.73e-05	0.000195095	1.38e-06	4.24333e-06
228.175	5.04033e-05	2.41667e-05	2.26167e-05	4.085e-06	3.62667e-06	3.36e-06	9.68e-07			228.175	7.3095e-05	9.335e-05	3.73e-05	0.000189345	1.465e-06	4.23333e-06
228.341	5.04033e-05	2.48e-05	2.277e-05	3.61e-06	3.64e-06	3.4e-06	9.61e-07			228.341	7.3145e-05	9.44167e-05	3.435e-05	0.000195585	1.54e-06	4.22e-06
228.508	5.09367e-05	2.50333e-05	2.287e-05	3.61e-06	3.55333e-06	3.48e-06	9.53e-07			228.508	7.3145e-05	9.51167e-05	3.435e-05	0.000195585	1.54e-06	4.05e-06
228.675	5.107e-05	2.50333e-05	2.31367e-05	3.61e-06	3.5e-06	3.35667e-06	9.53e-07			228.675	7.3095e-05	9.45167e-05	3.71e-05	0.000188965	1.52e-06	3.99667e-06
228.841	5.107e-05	2.51667e-05	2.315e-05	3.61e-06	3.55333e-06	3.31e-06	9.53e-07			228.841	7.3145e-05	9.51167e-05	3.825e-05	0.000194665	1.405e-06	3.90667e-06
229.008	5.01133e-05	2.58333e-05	2.277e-05	3.915e-06	3.62e-06	3.31e-06	9.5e-07			229.008	7.137e-05	9.51833e-05	3.91e-05	0.00020351	1.4e-06	3.69e-06
229.175	4.89167e-05	2.61667e-05	2.277e-05	3.915e-06	3.53667e-06	3.38333e-06	9.49e-07			229.175	7.0775e-05	9.99667e-05	4.08e-05	0.00020351	1.295e-06	3.69e-06
229.341	4.95167e-05	2.68333e-05	2.24033e-05	3.87e-06	3.53667e-06	3.41e-06	9.47e-07			229.341	7.0575e-05	0.000102233	4.31e-05	0.00020351	1.265e-06	3.79667e-06
229.508	4.97167e-05	2.63667e-05	2.207e-05	4.065e-06	3.53e-06	3.46e-06	9.49e-07			229.508	7.0575e-05	0.000102867	4.71e-05	0.00020867	1.255e-06	3.94e-06
229.675	5.02467e-05	2.63667e-05	2.23967e-05	4.015e-06	3.55667e-06	3.51667e-06	9.49e-07			229.675	7.132e-05	0.0001035	4.71e-05	0.00020916	1.255e-06	3.94e-06
229.841	4.97167e-05	2.66e-05	2.287e-05	3.87e-06	3.56333e-06	3.47333e-06	9.49e-07			229.841	7.0125e-05	0.0001014	5.2e-05	0.00020867	1.285e-06	3.9e-06
230.008	5.02467e-05	2.66e-05	2.25633e-05	3.61e-06	3.58667e-06	3.49667e-06	9.5e-07			230.008	7.037e-05	0.0001014	5.827e-05	0.00020739	1.3e-06	3.92e-06
230.175	5.015e-05	2.61667e-05	2.293e-05	3.455e-06	3.60667e-06	3.54e-06	9.49e-07			230.175	6.9575e-05	0.000100767	6.5555e-05	0.00020739	1.34e-06	4.01e-06
230.341	5.015e-05	2.66e-05	2.24967e-05	3.405e-06	3.59333e-06	3.58333e-06	9.47e-07			230.341	6.9575e-05	0.000101333	6.6055e-05	0.00020867	1.425e-06	4.09333e-06
230.508	4.95867e-05	2.63667e-05	2.25033e-05	3.455e-06	3.58667e-06	3.64e-06	9.46e-07			230.508	6.838e-05	0.000101333	6.7765e-05	0.00020867	1.425e-06	4.07e-06
230.675	4.95867e-05	2.63667e-05	2.223e-05	3.455e-06	3.70333e-06	3.62e-06	9.46e-07			230.675	6.793e-05	0.000102293	7.8345e-05	0.00020867	1.46e-06	3.82333e-06
230.841	4.93867e-05	2.63667e-05	2.17367e-05	3.455e-06	3.70333e-06	3.54333e-06	9.46e-07			230.841	6.793e-05	0.000100997	8.344e-05	0.00020351	1.47e-06	3.78333e-06
231.008	4.95167e-05	2.63667e-05	2.095e-05	3.455e-06	3.70333e-06	3.57e-06	9.46e-07			231.008	6.9225e-05	0.000100997	9.517e-05	0.00020351	1.45e-06	3.59333e-06
231.175	4.86833e-05	2.72667e-05	2.04167e-05	3.34e-06	3.67667e-06	3.57e-06	9.45e-07			231.175	6.8775e-05	9.91667e-05	0.000108815	0.00020223	1.45e-06	3.45e-06
231.341	4.80167e-05	2.59333e-05	2.025e-05	3.13e-06	3.53e-06	3.53667e-06	9.44e-07			231.341	6.8225e-05	9.57467e-05	0.000118065	0.00020739	1.45e-06	3.38667e-06
231.508	4.76533e-05	2.66e-05	2.005e-05	2.875e-06	3.39667e-06	3.50667e-06	9.42e-07			231.508	6.688e-05	9.27033e-05	0.00013794	0.00020739	1.45e-06	3.3e-06
231.675	4.76033e-05	2.70667e-05	1.98433e-05	2.825e-06	3.38333e-06	3.50667e-06	9.42e-07			231.675	6.7105e-05	8.88933e-05	0.00015052	0.000211925	1.45e-06	3.40333e-06
231.841	4.86233e-05	2.57667e-05	1.89433e-05	2.69e-06	3.42667e-06	3.51333e-06	9.42e-07			231.841	6.759e-05	8.986e-05	0.00015084	0.000215575	1.45e-06	3.34667e-06
232.008	4.80333e-05	2.56667e-05	1.904e-05	2.56e-06	3.43333e-06	3.59667e-06	9.42e-07			232.008	6.6705e-05	8.625e-05	0.00015084	0.000226515	1.48e-06	3.35333e-06
232.175	4.69367e-05	2.67333e-05	1.815e-05	2.45e-06	3.34667e-06	3.64667e-06	9.42e-07			232.175	6.598e-05	8.44833e-05	0.000155405	0.00023666	1.48e-06	3.38333e-06
232.341	4.831e-05	2.57333e-05	1.776e-05	2.45e-06	3.34667e-06	3.52667e-06	9.42e-07			232.341	6.704e-05	8.44833e-05	0.000161455	0.00023899	1.475e-06	3.41e-06
232.508	4.772e-05	2.48e-05	1.761e-05	2.41e-06	3.34667e-06	3.4e-06	9.44e-07			232.508	6.653e-05	8.44833e-05	0.000168875	0.00024072	1.47e-06	3.39667e-06
232.675	4.81033e-05	2.50667e-05	1.76767e-05	2.36e-06	3.36e-06	3.36667e-06	9.46e-07			232.675	6.693e-05	8.16567e-05	0.000169175	0.00024926	1.5e-06	3.49667e-06
232.841	4.837e-05	2.48333e-05	1.76733e-05	2.39e-06	3.46333e-06	3.36e-06	9.47e-07			232.841	6.653e-05	8.213e-05	0.00018376	0.00024926	1.565e-06	3.45333e-06
233.008	4.81567e-05	2.6e-05	1.75233e-05	2.45e-06	3.59667e-06	3.36333e-06	9.46e-07			233.008	6.566e-05	7.921e-05	0.00019289	0.00024926	1.565e-06	3.46e-06
233.175	4.73767e-05	2.63333e-05	1.759e-05	2.52e-06	3.66e-06	3.4e-06	9.47e-07			233.175	6.4315e-05	8.011e-05	0.00019449	0.000250915	1.58e-06	3.57667e-06
233.341	4.69867e-05	2.62333e-05	1.759e-05	2.545e-06	3.64667e-06	3.39333e-06	9.49e-07			233.341	6.378e-05	7.901e-05	0.000200675	0.000262905	1.56e-06	3.61e-06
233.508	4.69867e-05	2.67e-05	1.77233e-05	2.565e-06	3.66e-06	3.41333e-06	9.5e-07			233.508	6.323e-05	8.213e-05	0.000209275	0.00027479	1.56e-06	3.66667e-06
233.675	4.59333e-05	2.70333e-05	1.784e-05	2.535e-06	3.68333e-06	3.47667e-06	9.49e-07			233.675	6.165e-05	8.22967e-05	0.000211945	0.000288085	1.48e-06	3.74e-06
233.841	4.66533e-05	2.71667e-05	1.80267e-05	2.41e-06	3.64667e-06	3.52667e-06	9.49e-07			233.841	6.378e-05	8.02767e-05	0.000216135	0.0002978	1.469e-06	3.87333e-06
234.008	4.55167e-05	2.74e-05	1.80867e-05	2.42e-06	3.63333e-06	3.46333e-06	9.49e-07			234.008	6.22e-05	7.983e-05	0.000217535	0.0002978	1.403e-06	3.88333e-06
234.175	4.591e-05	2.62333e-05	1.83067e-05	2.545e-06	3.66667e-06	3.43333e-06	9.49e-07			234.175	6.22e-05	8.003e-05	0.000220865	0.000306355	1.463e-06	3.77667e-06
234.341	4.591e-05	2.55e-05	1.82733e-05	2.66e-06	3.69e-06	3.42e-06	9.49e-07			234.341	6.165e-05	8.01967e-05	0.00022725	0.000327	1.469e-06	3.70667e-06
234.508	4.722e-05	2.48667e-05	1.81067e-05	2.66e-06	3.90333e-06	3.42e-06	9.47e-07			234.508	6.288e-05	8.043e-05	0.00023121	0.000330625	1.53e-06	3.73333e-06
234.675	4.77767e-05	2.48667e-05	1.84767e-05	2.96e-06	3.97333e-06	3.47e-06	9.49e-07			234.675	6.3965e-05	8.05967e-05	0.000236505	0.00032948	1.53e-06	3.75667e-06
234.841	4.77767e-05	2.60333e-05	1.82933e-05	3.265e-06	4.02333e-06	3.57e-06	9.5e-07			234.841	6.3965e-05	8.07367e-05	0.000236505	0.00034739	1.575e-06	3.75667e-06
235.008	4.77767e-05	2.6e-05	1.836e-05	3.51e-06	4.26e-06	3.54667e-06	9.51e-07			235.008	6.4315e-05	8.08033e-05	0.00024336	0.000354165	1.56e-06	3.73667e-06
235.175	4.811e-05	2.57e-05	1.83433e-05	3.5e-06	4.26e-06	3.41333e-06	9.52e-07			235.175	6.3965e-05	8.08033e-05	0.00024722	0.000354165	1.51e-06	3.71667e-06
235.341	4.73867e-05	2.61e-05	1.921e-05	3.295e-06	4.05333e-06	3.39667e-06	9.55e-07			235.341	6.288e-05	8.147e-05	0.00025288	0.000354165	1.51e-06	3.69e-06
235.508	4.75533e-05	2.62667e-05	1.98433e-05	2.99e-06	4.06e-06	3.34667e-06	9.56e-07			235.508	6.288e-05	8.283e-05	0.00025799	0.000369625	1.51e-06	3.8e-06
235.675	4.77633e-05	2.58333e-05	2.011e-05	2.66e-06	4.21333e-06	3.32e-06	9.56e-07			235.675	6.278e-05	8.33967e-05	0.00026398	0.000381085	1.48e-06	3.73667e-06
235.841	4.843e-05	2.49e-05	2.01767e-05	2.66e-06	4.30667e-06	3.28667e-06	9.56e-07			235.841	6.278e-05	8.367e-05	0.00025799	0.00036655	1.463e-06	3.73667e-06
236.008	4.74667e-05	2.54333e-05	1.991e-05	2.7e-06	4.31333e-06	3.28667e-06	9.55e-07			236.008	6.12e-05	8.39967e-05	0.00025799	0.000378785	1.463e-06	3.73667e-06
236.175	4.74667e-05	2.44e-05	1.992e-05	2.66e-06	4.26333e-06	3.19e-06	9.52e-07			236.175	6.09e-05	8.34633e-05	0.00025799	0.000379085	1.463e-06	3.55333e-06
236.341	4.74667e-05	2.41333e-05	1.982e-05	2.64e-06	4.13e-06	3.25e-06	9.51e-07			236.341	6.09e-05	8.413e-05	0.00025433	0.00038929	1.513e-06	3.55333e-06
236.508	4.695e-05	2.46e-05	1.99433e-05	2.605e-06	4.26333e-06	3.22667e-06	9.52e-07			236.508	5.9975e-05	8.513e-05	0.00025944	0.000398835	1.558e-06	3.60667e-06
236.675	4.68e-05	2.52667e-05	2.02733e-05	2.605e-06	4.27e-06	3.24333e-06	9.55e-07			236.675	6.12e-05	8.61967e-05	0.00026169	0.00041065	1.513e-06	3.61333e-06
236.841	4.59833e-05	2.48e-05	2.02533e-05	2.565e-06	4.31e-06	3.19333e-06	9.55e-07			236.841	6.0375e-05	8.781e-05	0.00026429	0.00041065	1.528e-06	3.61e-06
237.008	4.565e-05	2.40667e-05	2.02267e-05	2.54e-06	4.27e-06	3.03333e-06	9.55e-07			237.008	6.0925e-05	8.781e-05	0.000261225	0.000398835	1.528e-06	3.60667e-06
237.175	4.62667e-05	2.40667e-05	2.02867e-05	2.53e-06	4.29667e-06	3.02333e-06	9.55e-07			237.175	6.21e-05	8.85967e-05	0.000263125	0.0004107	1.576e-06	3.59e-06
237.341	4.61167e-05	2.56667e-05	2.02867e-05	2.505e-06	4.25333e-06	3.15667e-06	9.52e-07			237.341	6.0375e-05	8.72633e-05	0.00027663	0.0004238	1.626e-06	3.59e-06
237.508	4.64833e-05	2.56667e-05	2.014e-05	2.44e-06	4.23e-06	3.08e-06	9.52e-07			237.508	6.0675e-05	8.59833e-05	0.00028057	0.0004238	1.626e-06	3.6e-06
237.675	4.635e-05	2.56667e-05	2.00167e-05	2.4e-06	4.17333e-06	3.17667e-06	9.51e-07			237.675	6.1625e-05	8.545e-05	0.00028172	0.0004238	1.626e-06	3.61333e-06
237.841	4.58167e-05	2.64667e-05	2.02433e-05	2.42e-06	4.11e-06	3.2e-06	9.49e-07			237.841	6.0675e-05	8.48967e-05	0.00028818	0.0004274	1.5665e-06	3.60667e-06
238.008	4.43667e-05	2.67e-05	2.031e-05	2.365e-06	4.08667e-06	3.12667e-06	9.48e-07			238.008	5.915e-05	8.38033e-05	0.00028818	0.0004274	1.5115e-06	3.66e-06
238.175	4.461e-05	2.75333e-05	2.02767e-05	2.31e-06	4.01667e-06	2.94333e-06	9.48e-07			238.175	5.915e-05	8.54967e-05	0.00028973	0.000436835	1.4465e-06	3.85333e-06
238.341	4.415e-05	2.91333e-05	2.02767e-05	2.28e-06	3.94e-06	2.92333e-06	9.48e-07			238.341	5.88e-05	8.777e-05	0.00029711	0.000436535	1.4465e-06	3.86e-06
238.508	4.39667e-05	3.09333e-05	2.012e-05	2.335e-06	3.92e-06	2.83e-06	9.48e-07			238.508	5.88e-05	8.899e-05	0.00029711	0.000436535	1.521e-06	3.86667e-06
238.675	4.49833e-05	3.12333e-05	1.992e-05	2.335e-06	4.00333e-06	2.87333e-06	9.45e-07			238.675	6.0675e-05	8.96333e-05	0.00029781	0.000455085	1.521e-06	3.73667e-06
238.841	4.61167e-05	3.22e-05	1.991e-05	2.365e-06	3.92667e-06	3.06667e-06	9.42e-07			238.841	6.16e-05	8.66233e-05	0.00030345	0.00046778	1.521e-06	3.93333e-06
239.008	4.64833e-05	3.11333e-05	2.004e-05	2.365e-06	3.95333e-06	2.86e-06	9.42e-07			239.008	6.255e-05	8.74233e-05	0.00030345	0.00046778	1.583e-06	4.05667e-06
239.175	4.58667e-05	3.11e-05	1.994e-05	2.365e-06	3.95333e-06	2.81e-06	9.42e-07			239.175	6.1625e-05	8.83567e-05	0.0003028	0.000480345	1.59e-06	4.05667e-06
239.341	4.47833e-05	3.11e-05	2.004e-05	2.42e-06	3.81e-06	2.71e-06	9.42e-07			239.341	6.085e-05	8.65033e-05	0.0003028	0.00050285	1.67e-06	4.16333e-06
239.508	4.515e-05	3.25e-05	2.022e-05	2.44e-06	3.78333e-06	2.68667e-06	9.39e-07			239.508	6.095e-05	8.798e-05	0.00029781	0.000515905	1.735e-06	4.22e-06
239.675	4.33767e-05	3.21e-05	2.022e-05	2.455e-06	3.79667e-06	2.74e-06	9.39e-07			239.675	5.89e-05	8.718e-05	0.0003021	0.000515905	1.735e-06	4.22667e-06
239.841	4.181e-05	3.21e-05	2.01533e-05	2.47e-06	3.69e-06	2.74e-06	9.35e-07			239.841	5.805e-05	8.73133e-05	0.00030055	0.000515905	1.735e-06	4.36333e-06
240.008	4.161e-05	3.18667e-05	1.994e-05	2.555e-06	3.68333e-06	2.72e-06	9.32e-07			240.008	5.865e-05	8.949e-05	0.000298125	0.00049233	1.735e-06	4.52667e-06
240.175	4.17e-05	3.16e-05	1.994e-05	2.47e-06	3.67e-06	2.66e-06	9.32e-07			240.175	5.865e-05	9.00033e-05	0.00029875	0.00047148	1.815e-06	4.56667e-06
240.341	4.161e-05	3.14e-05	2.03767e-05	2.53e-06	3.72e-06	2.60667e-06	9.35e-07			240.341	5.94e-05	9.02367e-05	0.00029875	0.00049543	1.925e-06	4.44333e-06
240.508	4.145e-05	3.16667e-05	2.074e-05	2.53e-06	3.84667e-06	2.62e-06	9.39e-07			240.508	6.01e-05	8.994e-05	0.000294025	0.00047148	2.015e-06	4.52333e-06
240.675	4.13433e-05	3.17667e-05	2.08633e-05	2.67e-06	3.84667e-06	2.63333e-06	9.39e-07			240.675	6.02e-05	8.80567e-05	0.000286655	0.0004968	2.015e-06	4.62667e-06
240.841	4.12333e-05	3.13333e-05	2.11833e-05	2.67e-06	3.97e-06	2.75e-06	9.39e-07			240.841	6.045e-05	8.80567e-05	0.000286655	0.00052593	2.015e-06	4.90333e-06
241.008	4.11433e-05	3.20333e-05	2.16833e-05	2.95e-06	4.05667e-06	2.74e-06	9.35e-07			241.008	6.045e-05	8.984e-05	0.000284145	0.00053923	2e-06	5.16333e-06
241.175	4.14333e-05	3.26e-05	2.21167e-05	3.245e-06	4.05667e-06	2.69333e-06	9.35e-07			241.175	6.165e-05	8.97067e-05	0.00027432	0.000542495	2e-06	5.29e-06
241.341	4.14667e-05	3.37e-05	2.25467e-05	3.245e-06	4.1e-06	2.74667e-06	9.35e-07			241.341	6.19e-05	9.08367e-05	0.000255435	0.000542495	2.025e-06	5.39333e-06
241.508	4.041e-05	3.42e-05	2.30467e-05	3.245e-06	4.1e-06	2.79333e-06	9.35e-07			241.508	6.06e-05	9.197e-05	0.000255435	0.000522865	2.05e-06	5.57333e-06
241.675	4.01767e-05	3.42e-05	2.305e-05	3.245e-06	4.28667e-06	2.86333e-06	9.35e-07			241.675	6.06e-05	9.197e-05	0.00027107	0.000522865	2.09e-06	5.43333e-06
241.841	3.92667e-05	3.44667e-05	2.435e-05	3.51e-06	4.13667e-06	2.86333e-06	9.32e-07			241.841	5.93e-05	9.21033e-05	0.000275545	0.00052593	2.09e-06	5.47333e-06
242.008	3.89667e-05	3.53667e-05	2.435e-05	3.82e-06	4.03667e-06	2.86333e-06	9.29e-07			242.008	5.96e-05	9.289e-05	0.000275545	0.00051837	2.09e-06	5.48e-06
242.175	3.73333e-05	3.53e-05	2.43967e-05	3.82e-06	4.15667e-06	2.87e-06	9.32e-07			242.175	5.825e-05	9.289e-05	0.00028094	0.0005173	2.09e-06	5.41e-06
242.341	3.68333e-05	3.58333e-05	2.51533e-05	3.795e-06	4.01e-06	2.83667e-06	9.29e-07			242.341	5.945e-05	9.379e-05	0.00028094	0.00051445	2.095e-06	5.43e-06
242.508	3.98333e-05	3.55333e-05	2.51533e-05	3.795e-06	3.88667e-06	2.92333e-06	9.25e-07			242.508	6.32e-05	9.379e-05	0.00028039	0.00051445	2.12e-06	5.44667e-06
242.675	4.05e-05	3.75667e-05	2.51533e-05	3.82e-06	3.78e-06	2.91333e-06	9.21e-07			242.675	6.64e-05	9.5e-05	0.00028297	0.0005173	2.14e-06	5.56e-06
242.841	4.05e-05	3.8e-05	2.436e-05	3.51e-06	3.71667e-06	2.81333e-06	9.2e-07			242.841	6.815e-05	9.42667e-05	0.00027829	0.000495755	2.14e-06	5.64e-06
243.008	4.09e-05	3.55e-05	2.59467e-05	3.53e-06	3.70333e-06	2.81333e-06	9.2e-07			243.008	6.835e-05	9.42667e-05	0.00028072	0.0005173	2.14e-06	5.83333e-06
243.175	4.18e-05	3.55e-05	2.643e-05	3.53e-06	3.73e-06	2.81333e-06	9.2e-07			243.175	6.975e-05	9.42667e-05	0.00028151	0.00051445	2.17e-06	6.12667e-06
243.341	4.39667e-05	3.75667e-05	2.64767e-05	3.84e-06	3.73333e-06	2.88333e-06	9.2e-07			243.341	7.35e-05	9.34233e-05	0.00028296	0.00051445	2.17e-06	6.37e-06
243.508	4.54533e-05	3.75667e-05	2.67867e-05	3.84e-06	3.73e-06	2.86e-06	9.19e-07			243.508	7.643e-05	9.459e-05	0.00028296	0.000495755	2.185e-06	6.22333e-06
243.675	4.63033e-05	3.74667e-05	2.76033e-05	3.94e-06	3.59e-06	2.81333e-06	9.19e-07			243.675	7.7705e-05	9.539e-05	0.00028606	0.000479135	2.195e-06	5.89333e-06
243.841	4.56533e-05	3.63667e-05	2.52533e-05	3.97e-06	3.59e-06	2.81333e-06	9.19e-07			243.841	7.753e-05	9.58e-05	0.00028466	0.00047088	2.285e-06	5.68e-06
244.008	4.524e-05	3.54e-05	2.302e-05	3.95e-06	3.52333e-06	2.81333e-06	9.19e-07			244.008	7.853e-05	9.63967e-05	0.000285375	0.00047088	2.435e-06	5.66333e-06
244.175	4.48867e-05	3.58333e-05	2.221e-05	3.83e-06	3.50667e-06	2.86e-06	9.19e-07			244.175	7.853e-05	9.72967e-05	0.000284875	0.00046498	2.505e-06	5.95667e-06
244.341	4.524e-05	3.52667e-05	2.241e-05	3.82e-06	3.38e-06	2.86e-06	9.19e-07			244.341	7.853e-05	9.63667e-05	0.000284525	0.00045538	2.505e-06	5.99e-06
244.508	4.34833e-05	3.57e-05	2.29433e-05	3.64e-06	3.32333e-06	2.88333e-06	9.18e-07			244.508	7.6425e-05	9.823e-05	0.000284525	0.00045538	2.495e-06	6.01e-06
244.675	4.17e-05	3.58333e-05	2.23e-05	3.615e-06	3.31333e-06	2.84e-06	9.18e-07			244.675	7.445e-05	9.83633e-05	0.000284875	0.00046066	2.56e-06	6.12667e-06
244.841	4.19267e-05	3.57e-05	2.24333e-05	3.53e-06	3.31333e-06	2.86333e-06	9.18e-07			244.841	7.445e-05	0.000100383	0.000286665	0.000462195	2.56e-06	5.97333e-06
245.008	4.15667e-05	3.57e-05	2.221e-05	3.465e-06	3.31333e-06	2.85667e-06	9.18e-07			245.008	7.485e-05	0.00010661	0.000286665	0.000462195	2.615e-06	6.10333e-06
245.175	4.29167e-05	3.58333e-05	2.29433e-05	3.195e-06	3.20333e-06	2.83667e-06	9.18e-07			245.175	7.7375e-05	0.000101617	0.000286315	0.000462195	2.6e-06	6.28667e-06
245.341	4.29833e-05	3.86e-05	2.30333e-05	3.17e-06	3.20333e-06	2.90667e-06	9.15e-07			245.341	7.7675e-05	9.973e-05	0.000288375	0.00046066	2.645e-06	6.61333e-06
245.508	4.32167e-05	3.65333e-05	2.23433e-05	3.17e-06	3.1e-06	2.97e-06	9.15e-07			245.508	7.7675e-05	9.84967e-05	0.000288725	0.00046066	2.6e-06	6.86e-06
245.675	4.09e-05	3.88333e-05	2.23433e-05	3.195e-06	3.1e-06	2.86667e-06	9.15e-07			245.675	7.8e-05	0.00010175	0.000286665	0.000462195	2.54e-06	6.89333e-06
245.841	3.96333e-05	3.93e-05	2.24333e-05	3.195e-06	3.07667e-06	2.91333e-06	9.14e-07			245.841	8.045e-05	0.00010175	0.000288725	0.000470195	2.475e-06	6.89333e-06
246.008	4.09e-05	4.28667e-05	2.39e-05	3.215e-06	3.07e-06	2.97e-06	9.14e-07			246.008	8.365e-05	0.00010253	0.000290865	0.00048117	2.455e-06	7.17333e-06
246.175	3.96333e-05	4.30667e-05	2.488e-05	2.845e-06	3.02667e-06	2.99667e-06	9.14e-07			246.175	8.365e-05	0.000104197	0.000293805	0.000487865	2.475e-06	7.48e-06
246.341	3.96333e-05	4.13333e-05	2.62333e-05	2.5e-06	2.98333e-06	2.88333e-06	9.14e-07			246.341	8.54e-05	0.00010463	0.000296445	0.0004749	2.475e-06	7.69667e-06
246.508	3.96333e-05	4.05667e-05	2.51e-05	2.425e-06	3.09e-06	2.82333e-06	9.13e-07			246.508	8.635e-05	0.000104797	0.000296445	0.000462195	2.455e-06	7.69667e-06
246.675	3.91333e-05	4.05667e-05	2.52833e-05	2.41e-06	3.06e-06	2.75e-06	9.13e-07			246.675	8.54e-05	0.000103587	0.000298985	0.0004594	2.455e-06	7.78333e-06
246.841	3.91333e-05	4.30333e-05	2.58167e-05	2.41e-06	3.03333e-06	2.73e-06	9.13e-07			246.841	8.54e-05	0.00010432	0.000297325	0.000460465	2.455e-06	7.88667e-06
247.008	3.94667e-05	4.36333e-05	2.53833e-05	2.29e-06	2.98e-06	2.76333e-06	9.13e-07			247.008	8.595e-05	0.000109347	0.000303345	0.000460465	2.47e-06	7.98667e-06
247.175	3.98933e-05	4.39333e-05	2.48167e-05	2.405e-06	2.98e-06	2.61667e-06	9.14e-07			247.175	8.72e-05	0.000111423	0.0003048	0.000460465	2.4e-06	8.2e-06
247.341	3.98933e-05	4.39e-05	2.41833e-05	2.525e-06	2.92e-06	2.61667e-06	9.14e-07			247.341	8.72e-05	0.000109577	0.0003043	0.00046135	2.4e-06	8e-06
247.508	3.69267e-05	4.39333e-05	2.455e-05	2.64e-06	2.81333e-06	2.60333e-06	9.14e-07			247.508	8.59e-05	0.000109377	0.000307575	0.00046135	2.47e-06	7.98667e-06
247.675	3.49933e-05	4.42333e-05	2.45167e-05	2.675e-06	2.8e-06	2.49e-06	9.14e-07			247.675	8.46e-05	0.00010776	0.00031972	0.00046135	2.47e-06	8e-06
247.841	3.54933e-05	4.57667e-05	2.525e-05	2.61e-06	2.72e-06	2.60667e-06	9.14e-07			247.841	8.46e-05	0.000108613	0.000337775	0.00046135	2.475e-06	8.02333e-06
248.008	3.54933e-05	4.57667e-05	2.465e-05	2.61e-06	2.72e-06	2.66667e-06	9.14e-07			248.008	8.46e-05	0.000110237	0.00037466	0.00046135	2.475e-06	8.22333e-06
248.175	3.806e-05	4.57333e-05	2.468e-05	2.63e-06	2.71667e-06	2.71333e-06	9.15e-07			248.175	8.845e-05	0.000110237	0.000404775	0.00046135	2.475e-06	8.29e-06
248.341	3.64667e-05	4.48e-05	2.47867e-05	2.63e-06	2.78e-06	2.85e-06	9.14e-07			248.341	8.46e-05	0.00010642	0.000404275	0.00046481	2.405e-06	8.55667e-06
248.508	3.53667e-05	4.52333e-05	2.548e-05	2.63e-06	2.77e-06	2.89333e-06	9.13e-07			248.508	8.14e-05	0.00010867	0.00040788	0.000477715	2.34e-06	9.02667e-06
248.675	3.45e-05	4.62333e-05	2.556e-05	2.725e-06	2.65667e-06	2.94e-06	9.13e-07			248.675	8.02e-05	0.000106517	0.000419175	0.000478035	2.34e-06	9.26667e-06
248.841	3.35e-05	4.64667e-05	2.519e-05	2.725e-06	2.65667e-06	2.90667e-06	9.13e-07			248.841	8.085e-05	0.000106517	0.000431635	0.000478955	2.39e-06	9.5e-06
249.008	3.43667e-05	4.93333e-05	2.53033e-05	2.69e-06	2.62333e-06	2.95e-06	9.13e-07			249.008	8.02e-05	0.000106617	0.000451055	0.00047967	2.39e-06	1e-05
249.175	3.46667e-05	4.97333e-05	2.59367e-05	2.73e-06	2.70667e-06	2.90667e-06	9.13e-07			249.175	8.14e-05	0.000106333	0.00047663	0.00047967	2.385e-06	1.01933e-05
249.341	3.54333e-05	4.9e-05	2.58233e-05	2.77e-06	2.74e-06	2.95333e-06	9.14e-07			249.341	8.205e-05	0.000107653	0.000495025	0.000478955	2.35e-06	1.01667e-05
249.508	3.78e-05	4.97e-05	2.58233e-05	2.77e-06	2.73e-06	2.93e-06	9.17e-07			249.508	8.59e-05	0.000107043	0.000534465	0.000478955	2.345e-06	9.96e-06
249.675	4.11667e-05	5.16333e-05	2.62267e-05	2.845e-06	2.7e-06	2.91333e-06	9.18e-07			249.675	8.94e-05	0.000108257	0.000534365	0.00047967	2.345e-06	9.76e-06
249.841	4.175e-05	5.52e-05	2.61467e-05	3.195e-06	2.74e-06	2.99667e-06	9.18e-07			249.841	8.905e-05	0.000108563	0.000534365	0.00049157	2.32e-06	9.76e-06
250.008	4.175e-05	5.52333e-05	2.622e-05	2.93e-06	2.74e-06	3.05333e-06	9.18e-07			250.008	8.9e-05	0.000108563	0.00060153	0.000500615	2.31e-06	9.66e-06
250.175	4.04467e-05	5.53667e-05	2.74467e-05	2.845e-06	2.78e-06	3.04667e-06	9.26e-07			250.175	8.905e-05	0.00010769	0.00064585	0.00051279	2.305e-06	9.92333e-06
250.341	3.99833e-05	5.62667e-05	2.878e-05	2.75e-06	2.78e-06	3.02e-06	9.17e-07			250.341	8.94e-05	0.00011016	0.00064585	0.000516755	2.26e-06	1.00267e-05
250.508	3.84167e-05	5.42e-05	2.86867e-05	2.975e-06	2.84333e-06	3.04333e-06	9.17e-07			250.508	8.705e-05	0.00011123	0.00064585	0.00053095	2.225e-06	1.02733e-05
250.675	3.84167e-05	5.47667e-05	2.912e-05	2.91e-06	2.88e-06	3.04333e-06	9.17e-07			250.675	8.87e-05	0.00011301	0.000661795	0.000531705	2.26e-06	1.01733e-05
250.841	3.81167e-05	5.39667e-05	2.81133e-05	3.01e-06	2.81667e-06	2.98e-06	9.17e-07			250.841	8.87e-05	0.000111877	0.00070062	0.000531705	2.305e-06	1.01067e-05
251.008	3.691e-05	5.22667e-05	2.77267e-05	3.01e-06	2.79e-06	2.95333e-06	9.14e-07			251.008	8.385e-05	0.000111333	0.000749935	0.000531705	2.365e-06	1.00067e-05
251.175	3.57767e-05	5.36333e-05	2.848e-05	2.75e-06	2.75333e-06	2.95333e-06	9.14e-07			251.175	8.07e-05	0.000114307	0.00078661	0.000541425	2.41e-06	9.80667e-06
251.341	3.51133e-05	5.25667e-05	2.73233e-05	2.67e-06	2.7e-06	2.92667e-06	9.14e-07			251.341	8.215e-05	0.000112547	0.000821795	0.000571145	2.43e-06	9.94e-06
251.508	3.52767e-05	5.31e-05	2.68167e-05	2.75e-06	2.79667e-06	2.85e-06	9.15e-07			251.508	8.425e-05	0.000111253	0.000838815	0.000595735	2.44e-06	9.84e-06
251.675	3.51667e-05	5.36333e-05	2.73567e-05	3.09e-06	2.76333e-06	2.77333e-06	9.14e-07			251.675	8.38e-05	0.000113447	0.00085758	0.000601215	2.425e-06	9.95e-06
251.841	3.52767e-05	5.31333e-05	2.79833e-05	3.27e-06	2.80333e-06	2.69667e-06	9.15e-07			251.841	8.425e-05	0.00011242	0.000876595	0.000598265	2.405e-06	1.00733e-05
252.008	3.51667e-05	5.39667e-05	2.88233e-05	3.21e-06	2.85333e-06	2.62667e-06	9.25e-07			252.008	8.38e-05	0.00011201	0.0009056	0.000605155	2.412e-06	1.025e-05
252.175	3.60333e-05	5.35667e-05	2.78533e-05	3.21e-06	2.86667e-06	2.61667e-06	9.15e-07			252.175	8.425e-05	0.00011242	0.000937055	0.00061205	2.3665e-06	1.03733e-05
252.341	3.58e-05	5.35333e-05	2.87133e-05	3.445e-06	2.89e-06	2.69e-06	9.25e-07			252.341	8.215e-05	0.00011381	0.00091471	0.000627455	2.4005e-06	1.04e-05
252.508	3.51333e-05	5.43333e-05	2.98867e-05	3.64e-06	2.96333e-06	2.61667e-06	9.35e-07			252.508	8.005e-05	0.000115883	0.00095527	0.00064287	2.358e-06	1.032e-05
252.675	3.53e-05	5.44e-05	2.93467e-05	3.445e-06	2.92333e-06	2.63667e-06	9.38e-07			252.675	7.995e-05	0.00011558	0.000966265	0.00065147	2.316e-06	1.03367e-05
252.841	3.551e-05	5.29667e-05	3.112e-05	3.31e-06	2.90333e-06	2.66667e-06	9.4e-07			252.841	7.99e-05	0.000116907	0.00097471	0.000660065	2.273e-06	1.05867e-05
253.008	3.50333e-05	5.44e-05	3.11133e-05	3.21e-06	2.92333e-06	2.69333e-06	9.38e-07			253.008	7.955e-05	0.00011902	0.00098465	0.00067311	2.2305e-06	1.11e-05
253.175	3.51667e-05	5.58e-05	3.07567e-05	3.17e-06	2.96333e-06	2.65667e-06	9.35e-07			253.175	7.925e-05	0.00012046	0.00099484	0.00070335	2.203e-06	1.072e-05
253.341	3.5e-05	5.58333e-05	2.92e-05	2.895e-06	3.09667e-06	2.62e-06	9.28e-07			253.341	7.985e-05	0.00011992	0.00099631	0.000713345	2.171e-06	1.12e-05
253.508	3.50667e-05	5.61667e-05	3.068e-05	2.62e-06	3.05e-06	2.62667e-06	9.4e-07			253.508	8.045e-05	0.000120857	0.00099828	0.00072334	2.143e-06	1.18533e-05
253.675	3.42e-05	5.75e-05	2.91933e-05	2.865e-06	3.11667e-06	2.61333e-06	9.43e-07			253.675	7.925e-05	0.00012041	0.00101224	0.00072702	2.1155e-06	1.16667e-05
253.841	3.301e-05	5.82333e-05	3.06533e-05	2.62e-06	3.18333e-06	2.59e-06	9.46e-07			253.841	7.805e-05	0.000122827	0.00102671	0.000730705	2.098e-06	1.19467e-05
254.008	3.47333e-05	5.87333e-05	3.09467e-05	2.895e-06	3.28333e-06	2.58e-06	9.43e-07			254.008	8.005e-05	0.000120377	0.00104311	0.00073018	2.0855e-06	1.22933e-05
254.175	3.31333e-05	5.86333e-05	3.14133e-05	2.65e-06	3.24333e-06	2.67667e-06	9.46e-07			254.175	7.805e-05	0.000118513	0.00106015	0.000730705	2.1e-06	1.19933e-05
254.341	3.40333e-05	5.96333e-05	3.16133e-05	2.895e-06	3.34667e-06	2.77e-06	9.49e-07			254.341	8.03e-05	0.000121043	0.00104486	0.00073301	2.0855e-06	1.18933e-05
254.508	3.31333e-05	5.91333e-05	3.11867e-05	2.56e-06	3.45e-06	2.79667e-06	9.51e-07			254.508	7.81e-05	0.000118513	0.00106135	0.000734975	2.075e-06	1.20267e-05
254.675	3.47333e-05	5.96333e-05	3.09467e-05	2.895e-06	3.37333e-06	2.82e-06	9.49e-07			254.675	8.03e-05	0.000119747	0.00106192	0.00074027	2.0355e-06	1.20567e-05
254.841	3.341e-05	6.05667e-05	3.08867e-05	3.17e-06	3.49667e-06	2.78333e-06	9.51e-07			254.841	7.805e-05	0.00011443	0.00106135	0.000751545	1.9545e-06	1.20133e-05
255.008	3.34667e-05	6.15333e-05	3.096e-05	3.21e-06	3.46333e-06	2.76333e-06	9.49e-07			255.008	7.64e-05	0.000113277	0.00106192	0.00077579	1.9055e-06	1.27e-05
255.175	3.36e-05	6.29333e-05	3.068e-05	3.31e-06	3.47333e-06	2.77133e-06	9.46e-07			255.175	7.475e-05	0.000118063	0.00106135	0.000800025	1.985e-06	1.29933e-05
255.341	3.36333e-05	6.18e-05	3.09267e-05	3.605e-06	3.57667e-06	2.73867e-06	9.49e-07			255.341	7.47e-05	0.00012525	0.00104551	0.000811485	1.9055e-06	1.23667e-05
255.508	3.35333e-05	6.30667e-05	3.068e-05	3.855e-06	3.7e-06	2.76033e-06	9.51e-07			255.508	7.475e-05	0.000125437	0.00106135	0.000800155	1.9545e-06	1.14733e-05
255.675	3.28667e-05	6.18e-05	3.09667e-05	3.995e-06	3.77e-06	2.82533e-06	9.53e-07			255.675	7.39e-05	0.00011878	0.00106595	0.000811485	2.0035e-06	1.17233e-05
255.841	3.32667e-05	6.29333e-05	3.11233e-05	3.955e-06	3.66667e-06	2.79133e-06	9.54e-07			255.841	7.47e-05	0.00012597	0.00106996	0.000800155	2.0445e-06	1.166e-05
256.008	3.28667e-05	6.15333e-05	3.078e-05	3.675e-06	3.57333e-06	2.8e-06	9.53e-07			256.008	7.385e-05	8.9745e-05	0.00107981	0.0007823	2.0855e-06	1.13267e-05
256.175	4.455e-05	7.225e-05	4.32e-05	3.92e-06	2.725e-06	#DIV/0!	9.51e-07			256.175	7.46e-05	9.42e-05	0.00210981	0.00076444	#DIV/0!	1.11267e-05
256.341	#DIV/0!	#DIV/0!	2.9e-05	#DIV/0!	#DIV/0!	#DIV/0!	#DIV/0!

## Sheet: 2b
	ATCC-25922 (slope of the variance in drug phase in 1/min)		BAA-2452 (slope of the variance in drug phase in 1/min)
CRO (µg/ml)	mean	standard deviation	mean	standard deviation
0.0001	0.00286608	0.00296351	0.00726354	0.00573576
0.004	0.00743021	0.00255094	0.0112024	0.00296121
0.064	0.00485166	0.00419882	0.0155858	0.00310632
2	0.003184	0.00690326	0.0166578	0.00422954
32	-0.000649451	0.00269595	0.0179197	0.0089924
64	-4.62877e-05	0.00148012	0.0054146	0.00233904
256	-0.00223957	0.00279015	0.0074784	0.00581005

## Sheet: 2c
	susceptible E. coli strains (CRO)										resistant E. coli strains (CRO)
	Medium phase in variance (V^2/V^2)				Drug phase in variance (V^2/V^2)						Medium phase in variance (V^2/V^2)				Drug phase in variance (V^2/V^2)
time (min)	RN-05	RN-02	RN-03	RN-59	RN-05	RN-02	RN-03	RN-59		time (min)	B13	B15	IHMA-2331518	B5	B13	B15	IHMA-2331518	B5
19.6667	2.52e-05	5.97e-05	5.39e-06	3.71e-05						19.6667	3.73e-06	0.00010474	1.04e-05	1.52e-05
19.8333	2.56e-05	6.08e-05	5.29e-06	3.54e-05						19.8333	3.79e-06	9.77e-05	1e-05	1.49e-05
20	2.71e-05	6.22e-05	5.39e-06	3.45e-05						20	3.8e-06	9.76e-05	9.96e-06	1.48e-05
20.1667	2.56e-05	6.36e-05	5.48e-06	3.35e-05						20.1667	3.82e-06	9.76e-05	9.9e-06	1.48e-05
20.3333	2.71e-05	6.38e-05	5.63e-06	2.69e-05						20.3333	3.97e-06	9.45e-05	9.89e-06	1.45e-05
20.5	2.56e-05	6.36e-05	5.48e-06	2.04e-05						20.5	4.13e-06	9.13e-05	9.88e-06	1.42e-05
20.6667	2.52e-05	6.38e-05	5.63e-06	1.78e-05						20.6667	4.28e-06	8.68e-05	8.98e-06	1.38e-05
20.8333	2.48e-05	6.36e-05	5.79e-06	1.52e-05						20.8333	4.43e-06	8.22e-05	9.88e-06	1.34e-05
21	2.47e-05	6.22e-05	5.88e-06	1.66e-05						21	4.47e-06	8.01e-05	9.89e-06	1.3e-05
21.1667	2.48e-05	6.36e-05	5.79e-06	1.52e-05						21.1667	4.43e-06	7.79e-05	9.9e-06	1.26e-05
21.3333	2.47e-05	6.38e-05	5.88e-06	1.44e-05						21.3333	4.28e-06	6.69e-05	9.96e-06	1.26e-05
21.5	2.48e-05	6.41e-05	5.79e-06	1.35e-05						21.5	4.13e-06	5.59e-05	1e-05	1.26e-05
21.6667	2.49e-05	6.43e-05	5.63e-06	1.2e-05						21.6667	4.28e-06	5.52e-05	9.96e-06	1.19e-05
21.8333	2.51e-05	6.45e-05	5.48e-06	1.06e-05						21.8333	4.43e-06	5.59e-05	9.9e-06	1.26e-05
22	2.51e-05	6.47e-05	5.39e-06	9.87e-06						22	4.47e-06	6.69e-05	9.89e-06	1.19e-05
22.1667	2.52e-05	6.45e-05	5.29e-06	9.19e-06						22.1667	4.52e-06	7.79e-05	9.9e-06	1.26e-05
22.3333	2.54e-05	6.47e-05	5.22e-06	8.8e-06						22.3333	4.72e-06	8.01e-05	9.89e-06	1.19e-05
22.5	2.52e-05	6.48e-05	5.15e-06	8.42e-06						22.5	4.92e-06	8.22e-05	9.88e-06	1.12e-05
22.6667	2.54e-05	6.47e-05	5.1e-06	8.07e-06						22.6667	5.08e-06	8.68e-05	9.89e-06	9.83e-06
22.8333	2.56e-05	6.48e-05	5.05e-06	7.72e-06						22.8333	5.24e-06	8.22e-05	9.9e-06	8.43e-06
23	2.56e-05	6.6e-05	4.91e-06	7.65e-06						23	5.27e-06	8.01e-05	9.89e-06	8.31e-06
23.1667	2.56e-05	6.61e-05	4.76e-06	7.59e-06						23.1667	5.3e-06	7.79e-05	9.88e-06	8.19e-06
23.3333	2.54e-05	6.67e-05	4.55e-06	7.56e-06						23.3333	5.36e-06	8.01e-05	9.89e-06	7.99e-06
23.5	2.52e-05	6.61e-05	4.34e-06	7.53e-06						23.5	5.42e-06	7.79e-05	9.9e-06	8.19e-06
23.6667	2.51e-05	6.67e-05	4.24e-06	7.41e-06						23.6667	5.48e-06	8.01e-05	9.96e-06	7.99e-06
23.8333	2.51e-05	6.73e-05	4.15e-06	7.29e-06						23.8333	5.55e-06	7.79e-05	1e-05	7.79e-06
24	2.49e-05	6.67e-05	4.06e-06	7.09e-06						24	5.6e-06	6.69e-05	9.96e-06	7.5e-06
24.1667	2.48e-05	6.73e-05	3.97e-06	6.89e-06						24.1667	5.66e-06	5.59e-05	1e-05	7.79e-06
24.3333	2.49e-05	6.67e-05	3.93e-06	6.83e-06						24.3333	5.88e-06	5.52e-05	9.96e-06	7.5e-06
24.5	2.51e-05	6.73e-05	3.88e-06	6.76e-06						24.5	6.1e-06	5.45e-05	1e-05	7.21e-06
24.6667	2.51e-05	6.67e-05	3.88e-06	6.48e-06						24.6667	6.34e-06	5.22e-05	1.02e-05	6.92e-06
24.8333	2.51e-05	6.67e-05	3.86e-06	5.8e-06						24.8333	6.84e-06	4.93e-05	1.02e-05	6.58e-06
25	2.49e-05	6.67e-05	3.86e-06	5.8e-06						25	7.25e-06	4.93e-05	1.05e-05	6.45e-06
25.1667	2.47e-05	6.67e-05	3.74e-06	5.29e-06						25.1667	7.25e-06	4.93e-05	1.02e-05	6.37e-06
25.3333	2.36e-05	6.77e-05	3.58e-06	5.29e-06						25.3333	7.68e-06	4.93e-05	1.05e-05	6.37e-06
25.5	2.47e-05	6.85e-05	3.58e-06	5.01e-06						25.5	7.68e-06	4.64e-05	1.07e-05	6.15e-06
25.6667	2.47e-05	6.85e-05	3.51e-06	5.01e-06						25.6667	8.16e-06	4.64e-05	1.1e-05	5.96e-06
25.8333	2.47e-05	6.93e-05	3.47e-06	4.72e-06						25.8333	8.39e-06	4.93e-05	1.1e-05	5.87e-06
26	2.47e-05	7.01e-05	3.47e-06	4.72e-06						26	8.48e-06	4.93e-05	1.07e-05	5.67e-06
26.1667	2.49e-05	7.01e-05	3.45e-06	4.72e-06						26.1667	8.48e-06	4.85e-05	1.05e-05	5.48e-06
26.3333	2.49e-05	7.16e-05	3.4e-06	4.72e-06						26.3333	8.72e-06	4.93e-05	1.02e-05	5.24e-06
26.5	2.49e-05	7.3e-05	3.4e-06	4.72e-06						26.5	9.15e-06	4.85e-05	1.02e-05	4.81e-06
26.6667	2.51e-05	7.3e-05	3.26e-06	4.72e-06						26.6667	9.56e-06	4.63e-05	9.96e-06	4.81e-06
26.8333	2.51e-05	7.16e-05	3.16e-06	4.72e-06						26.8333	9.88e-06	4.45e-05	9.84e-06	4.44e-06
27	2.54e-05	7.16e-05	3.16e-06	4.97e-06						27	1.01e-05	4.45e-05	9.84e-06	4.44e-06
27.1667	2.54e-05	7.16e-05	3.13e-06	4.72e-06						27.1667	1.01e-05	4.34e-05	9.45e-06	4.28e-06
27.3333	2.51e-05	7.01e-05	3.13e-06	4.59e-06						27.3333	1.03e-05	4.45e-05	9.03e-06	4.28e-06
27.5	2.51e-05	7.01e-05	3.16e-06	4.59e-06						27.5	1.08e-05	4.66e-05	9.03e-06	4.28e-06
27.6667	2.49e-05	7.01e-05	3.13e-06	4.59e-06						27.6667	1.08e-05	4.45e-05	8.55e-06	4e-06
27.8333	2.48e-05	7.01e-05	3.07e-06	4.58e-06						27.8333	1.08e-05	4.45e-05	8.11e-06	4e-06
28	2.48e-05	7.01e-05	2.98e-06	4.58e-06						28	1.08e-05	4.45e-05	7.89e-06	3.79e-06
28.1667	2.36e-05	7.01e-05	2.91e-06	4.58e-06						28.1667	1.08e-05	4.34e-05	7.9e-06	3.79e-06
28.3333	2.36e-05	7.16e-05	2.91e-06	4.59e-06						28.3333	1.08e-05	3.99e-05	8.11e-06	3.79e-06
28.5	2.48e-05	7.3e-05	2.91e-06	4.72e-06						28.5	1.08e-05	3.45e-05	8.11e-06	3.79e-06
28.6667	2.44e-05	7.3e-05	2.82e-06	4.72e-06						28.6667	1.08e-05	3.15e-05	8.55e-06	3.78e-06
28.8333	2.34e-05	7.36e-05	2.82e-06	4.95e-06						28.8333	1.08e-05	3.15e-05	9.03e-06	3.73e-06
29	2.26e-05	7.36e-05	2.75e-06	5.07e-06						29	1.02e-05	3.45e-05	9.03e-06	3.73e-06
29.1667	2.23e-05	7.46e-05	2.72e-06	5.07e-06						29.1667	1.02e-05	3.99e-05	8.55e-06	3.66e-06
29.3333	2.21e-05	7.46e-05	2.72e-06	5.07e-06						29.3333	1.02e-05	3.99e-05	8.55e-06	3.73e-06
29.5	2.17e-05	7.61e-05	2.7e-06	5.07e-06						29.5	1.08e-05	3.45e-05	8.25e-06	3.78e-06
29.6667	2.14e-05	7.46e-05	2.7e-06	5.07e-06						29.6667	1.08e-05	3.45e-05	8.06e-06	3.71e-06
29.8333	2.11e-05	7.36e-05	2.65e-06	5.01e-06						29.8333	1.02e-05	3.15e-05	8.06e-06	3.71e-06
30	2.06e-05	7.3e-05	2.65e-06	5.01e-06						30	1.02e-05	3.07e-05	8.06e-06	3.71e-06
30.1667	2.06e-05	7.3e-05	2.65e-06	5.01e-06						30.1667	1.02e-05	2.86e-05	8.06e-06	3.78e-06
30.3333	2.06e-05	7.12e-05	2.59e-06	5.01e-06						30.3333	1.02e-05	2.86e-05	8.25e-06	3.78e-06
30.5	2.11e-05	7.12e-05	2.55e-06	5.07e-06						30.5	1e-05	3.07e-05	8.25e-06	3.71e-06
30.6667	2.11e-05	7.12e-05	2.5e-06	5.25e-06						30.6667	1e-05	3.07e-05	8.25e-06	3.71e-06
30.8333	2.17e-05	7.3e-05	2.5e-06	5.25e-06						30.8333	1e-05	3.07e-05	8.25e-06	3.6e-06
31	2.21e-05	7.3e-05	2.5e-06	5.25e-06						31	1.02e-05	3.07e-05	8.25e-06	3.6e-06
31.1667	2.17e-05	7.3e-05	2.5e-06	5.56e-06						31.1667	1.02e-05	3.07e-05	8.06e-06	3.6e-06
31.3333	2.11e-05	7.12e-05	2.5e-06	5.56e-06						31.3333	1.08e-05	3.07e-05	7.9e-06	3.6e-06
31.5	2.11e-05	6.85e-05	2.5e-06	5.56e-06						31.5	1.08e-05	3.07e-05	7.87e-06	3.6e-06
31.6667	2.06e-05	6.85e-05	2.5e-06	5.91e-06						31.6667	1.02e-05	3.07e-05	7.87e-06	3.48e-06
31.8333	2.06e-05	6.67e-05	2.55e-06	6.18e-06						31.8333	1.06e-05	2.86e-05	7.67e-06	3.48e-06
32	2.06e-05	6.6e-05	2.59e-06	6.18e-06						32	1e-05	2.7e-05	7.68e-06	3.35e-06
32.1667	2.06e-05	6.6e-05	2.59e-06	6.18e-06						32.1667	9.93e-06	2.7e-05	7.4e-06	3.29e-06
32.3333	2.03e-05	6.58e-05	2.65e-06	6.18e-06						32.3333	9.93e-06	2.68e-05	7.68e-06	3.29e-06
32.5	1.97e-05	6.48e-05	2.65e-06	6.28e-06						32.5	9.93e-06	2.68e-05	7.68e-06	3.29e-06
32.6667	1.89e-05	6.48e-05	2.7e-06	6.28e-06						32.6667	9.93e-06	2.58e-05	7.4e-06	3.24e-06
32.8333	1.85e-05	6.35e-05	2.72e-06	6.28e-06						32.8333	9.93e-06	2.29e-05	6.87e-06	3.17e-06
33	1.79e-05	6.14e-05	2.81e-06	6.28e-06						33	9.79e-06	2.29e-05	7.4e-06	3.17e-06
33.1667	1.79e-05	5.94e-05	2.91e-06	6.38e-06						33.1667	9.56e-06	2.29e-05	7.4e-06	3.17e-06
33.3333	1.74e-05	5.94e-05	2.91e-06	6.38e-06						33.3333	9.56e-06	2.29e-05	6.87e-06	3.17e-06
33.5	1.79e-05	6.14e-05	3.02e-06	6.58e-06						33.5	9.15e-06	1.89e-05	6.87e-06	3.06e-06
33.6667	1.85e-05	5.94e-05	3.13e-06	6.8e-06						33.6667	8.86e-06	1.8e-05	6.87e-06	3.17e-06
33.8333	1.79e-05	5.94e-05	3.28e-06	6.9e-06						33.8333	8.67e-06	1.8e-05	6.37e-06	3.17e-06
34	1.79e-05	5.94e-05	3.28e-06	6.91e-06						34	8.39e-06	1.68e-05	6.11e-06	3.17e-06
34.1667	1.79e-05	5.94e-05	3.42e-06	6.91e-06						34.1667	8.36e-06	1.53e-05	6.11e-06	3.06e-06
34.3333	1.74e-05	5.94e-05	3.42e-06	6.91e-06						34.3333	8.17e-06	1.68e-05	6.11e-06	2.95e-06
34.5	1.74e-05	5.89e-05	3.49e-06	7.18e-06						34.5	8.17e-06	1.68e-05	6.11e-06	2.95e-06
34.6667	1.65e-05	5.94e-05	3.5e-06	7.18e-06						34.6667	7.82e-06	1.68e-05	5.86e-06	2.95e-06
34.8333	1.5e-05	5.94e-05	3.62e-06	7.68e-06						34.8333	7.99e-06	1.53e-05	5.84e-06	2.95e-06
35	1.38e-05	5.94e-05	3.62e-06	7.92e-06						35	7.99e-06	1.38e-05	5.84e-06	3.06e-06
35.1667	1.38e-05	6.14e-05	3.74e-06	7.92e-06						35.1667	7.99e-06	1.3e-05	5.84e-06	2.95e-06
35.3333	1.32e-05	5.94e-05	3.78e-06	8.28e-06						35.3333	7.99e-06	1.21e-05	5.84e-06	2.89e-06
35.5	1.27e-05	5.88e-05	3.78e-06	8.28e-06						35.5	8.17e-06	1.1e-05	5.84e-06	2.89e-06
35.6667	1.24e-05	5.88e-05	3.91e-06	8.28e-06						35.6667	8.17e-06	9.97e-06	5.83e-06	2.95e-06
35.8333	1.23e-05	5.79e-05	4.04e-06	8.71e-06						35.8333	7.99e-06	9.02e-06	5.83e-06	3.06e-06
36	1.23e-05	5.79e-05	4.04e-06	8.71e-06						36	7.74e-06	9.02e-06	5.84e-06	3.06e-06
36.1667	1.23e-05	5.79e-05	4.2e-06	8.71e-06						36.1667	7.74e-06	8.35e-06	5.84e-06	3.06e-06
36.3333	1.23e-05	5.68e-05	4.2e-06	8.71e-06						36.3333	7.49e-06	7.89e-06	5.84e-06	3.18e-06
36.5	1.23e-05	5.68e-05	4.04e-06	8.73e-06						36.5	7.35e-06	7.59e-06	5.84e-06	3.18e-06
36.6667	1.23e-05	5.68e-05	4.2e-06	8.87e-06						36.6667	7.24e-06	7.59e-06	5.83e-06	3.18e-06
36.8333	1.23e-05	5.69e-05	4.2e-06	8.92e-06						36.8333	7.11e-06	7.59e-06	5.83e-06	3.24e-06
37	1.21e-05	5.69e-05	4.38e-06	8.98e-06						37	7.11e-06	7.59e-06	5.81e-06	3.24e-06
37.1667	1.23e-05	5.79e-05	4.38e-06	8.98e-06						37.1667	7.24e-06	7.59e-06	5.81e-06	3.24e-06
37.3333	1.23e-05	5.69e-05	4.38e-06	9.1e-06						37.3333	7.11e-06	7.59e-06	5.81e-06	3.24e-06
37.5	1.23e-05	5.69e-05	4.29e-06	9.19e-06						37.5	7.11e-06	7.59e-06	5.81e-06	3.24e-06
37.6667	1.23e-05	5.79e-05	4.29e-06	9.19e-06						37.6667	7.01e-06	7.89e-06	5.83e-06	3.29e-06
37.8333	1.23e-05	5.88e-05	4.29e-06	9.32e-06						37.8333	6.96e-06	7.89e-06	5.83e-06	3.24e-06
38	1.21e-05	5.79e-05	4.29e-06	9.32e-06						38	6.96e-06	7.59e-06	5.84e-06	3.29e-06
38.1667	1.21e-05	5.88e-05	4.29e-06	9.46e-06						38.1667	7.01e-06	7.59e-06	5.84e-06	3.29e-06
38.3333	1.22e-05	5.88e-05	4.16e-06	9.32e-06						38.3333	7.11e-06	6.7e-06	5.83e-06	3.33e-06
38.5	1.22e-05	5.79e-05	4.04e-06	1e-05						38.5	7.11e-06	7.59e-06	5.83e-06	3.33e-06
38.6667	1.22e-05	5.88e-05	4.16e-06	1.01e-05						38.6667	7.11e-06	7.89e-06	5.72e-06	3.37e-06
38.8333	1.22e-05	5.88e-05	4.29e-06	1.01e-05						38.8333	7.24e-06	7.59e-06	5.46e-06	3.39e-06
39	1.21e-05	5.94e-05	4.29e-06	1.09e-05						39	7.24e-06	7.42e-06	5.46e-06	3.38e-06
39.1667	1.16e-05	5.94e-05	4.29e-06	1.09e-05						39.1667	7.24e-06	6.7e-06	5.46e-06	3.38e-06
39.3333	1.16e-05	5.88e-05	4.29e-06	1.09e-05						39.3333	7.35e-06	6.7e-06	5.72e-06	3.38e-06
39.5	1.16e-05	5.88e-05	4.29e-06	1.1e-05						39.5	7.24e-06	6.7e-06	5.83e-06	3.38e-06
39.6667	1.16e-05	5.94e-05	4.29e-06	1.1e-05						39.6667	7.35e-06	7.42e-06	5.83e-06	3.4e-06
39.8333	1.16e-05	5.94e-05	4.29e-06	1.13e-05						39.8333	7.35e-06	7.42e-06	5.83e-06	3.48e-06
40	1.16e-05	6.19e-05	4.29e-06	1.13e-05						40	7.35e-06	7.42e-06	5.84e-06	3.48e-06
40.1667	1.11e-05	6.19e-05	4.29e-06	1.13e-05						40.1667	7.35e-06	7.42e-06	5.86e-06	3.48e-06
40.3333	1.1e-05	6.62e-05	4.38e-06	1.13e-05						40.3333	7.35e-06	7.59e-06	5.86e-06	3.62e-06
40.5	1.08e-05	6.95e-05	4.38e-06	1.1e-05						40.5	7.35e-06	7.59e-06	5.97e-06	3.83e-06
40.6667	1.06e-05	6.95e-05	4.38e-06	1.1e-05						40.6667	7.31e-06	7.89e-06	5.97e-06	3.99e-06
40.8333	9.65e-06	6.4e-05	4.29e-06	1.1e-05						40.8333	7.44e-06	8.35e-06	5.86e-06	4.12e-06
41	8.53e-06	6.42e-05	4.29e-06	1.13e-05						41	7.31e-06	8.78e-06	5.84e-06	4.24e-06
41.1667	8.28e-06	6e-05	4.18e-06	1.13e-05						41.1667	7.31e-06	9.27e-06	5.86e-06	4.48e-06
41.3333	8.28e-06	6e-05	4.08e-06	1.13e-05						41.3333	7.31e-06	9.71e-06	5.86e-06	4.48e-06
41.5	8.11e-06	6.42e-05	4.18e-06	1.13e-05						41.5	7.31e-06	9.71e-06	5.97e-06	4.76e-06
41.6667	8.11e-06	6.42e-05	4.18e-06	1.13e-05						41.6667	7.31e-06	9.71e-06	6.1e-06	4.99e-06
41.8333	7.95e-06	6.95e-05	4.18e-06	1.13e-05						41.8333	7.31e-06	9.71e-06	6.21e-06	5.25e-06
42	7.95e-06	7.14e-05	4.18e-06	1.14e-05						42	7.44e-06	9.71e-06	6.1e-06	5.36e-06
42.1667	7.91e-06	7.14e-05	4.08e-06	1.14e-05						42.1667	7.31e-06	9.27e-06	6.14e-06	5.53e-06
42.3333	7.91e-06	7.14e-05	4.02e-06	1.14e-05						42.3333	7.31e-06	9.27e-06	6.09e-06	5.36e-06
42.5	7.95e-06	7.14e-05	4.02e-06	1.13e-05						42.5	7.31e-06	9.27e-06	6.09e-06	5.36e-06
42.6667	7.91e-06	7.14e-05	3.88e-06	1.13e-05						42.6667	7.27e-06	9.27e-06	6.09e-06	5.53e-06
42.8333	7.8e-06	7.14e-05	3.88e-06	1.13e-05						42.8333	7.27e-06	9.27e-06	6.09e-06	5.76e-06
43	7.54e-06	7.31e-05	3.86e-06	1.13e-05						43	7.27e-06	9.27e-06	5.97e-06	6.22e-06
43.1667	7.54e-06	7.31e-05	3.95e-06	1.15e-05						43.1667	7.27e-06	9.27e-06	5.97e-06	6.72e-06
43.3333	7.8e-06	7.14e-05	3.86e-06	1.15e-05						43.3333	7.21e-06	8.8e-06	5.97e-06	6.86e-06
43.5	7.8e-06	7.14e-05	3.86e-06	1.13e-05						43.5	7.21e-06	9.27e-06	5.97e-06	6.89e-06
43.6667	7.54e-06	7.14e-05	3.72e-06	1.12e-05						43.6667	7.21e-06	8.8e-06	5.86e-06	6.89e-06
43.8333	7.28e-06	6.95e-05	3.64e-06	1.11e-05						43.8333	7.21e-06	8.37e-06	5.59e-06	7.03e-06
44	7.28e-06	6.95e-05	3.64e-06	1.09e-05						44	7.27e-06	8.8e-06	5.09e-06	7.03e-06
44.1667	7.28e-06	6.72e-05	3.58e-06	1.09e-05						44.1667	7.27e-06	9.27e-06	4.79e-06	7.03e-06
44.3333	7.28e-06	6.72e-05	3.64e-06	1.09e-05						44.3333	7.21e-06	9.27e-06	4.68e-06	7.31e-06
44.5	7.28e-06	6.72e-05	3.64e-06	1.05e-05						44.5	7.11e-06	9.27e-06	4.59e-06	7.59e-06
44.6667	7.54e-06	6.53e-05	3.64e-06	1.05e-05						44.6667	7.11e-06	9.27e-06	4.61e-06	7.59e-06
44.8333	7.8e-06	6.23e-05	3.58e-06	9.82e-06						44.8333	6.99e-06	9.27e-06	4.79e-06	7.59e-06
45	7.8e-06	6.53e-05	3.58e-06	9.45e-06						45	6.99e-06	9.71e-06	5.09e-06	7.81e-06
45.1667	7.8e-06	6.35e-05	3.51e-06	9.45e-06						45.1667	6.99e-06	1.01e-05	5.47e-06	8e-06
45.3333	7.8e-06	6.53e-05	3.51e-06	9.4e-06						45.3333	6.89e-06	1.09e-05	5.5e-06	8.39e-06
45.5	7.92e-06	6.53e-05	3.51e-06	9.45e-06						45.5	6.72e-06	1.09e-05	5.5e-06	8.39e-06
45.6667	7.92e-06	6.53e-05	3.49e-06	9.45e-06						45.6667	6.45e-06	1.22e-05	6.14e-06	8.39e-06
45.8333	7.84e-06	6.53e-05	3.48e-06	9.4e-06						45.8333	6.72e-06	1.3e-05	6.14e-06	8.39e-06
46	8.13e-06	6.53e-05	3.38e-06	9.02e-06						46	6.89e-06	1.3e-05	6.14e-06	8.39e-06
46.1667	8.13e-06	6.53e-05	3.27e-06	9.02e-06						46.1667	6.72e-06	1.37e-05	6.14e-06	8e-06
46.3333	7.84e-06	6.84e-05	3.27e-06	9.02e-06						46.3333	6.72e-06	1.5e-05	6.31e-06	8.39e-06
46.5	7.84e-06	7.4e-05	3.27e-06	8.47e-06						46.5	6.72e-06	1.56e-05	6.68e-06	8.69e-06
46.6667	7.54e-06	7.4e-05	3.25e-06	8.47e-06						46.6667	6.89e-06	1.56e-05	7.27e-06	8.93e-06
46.8333	7.84e-06	7.4e-05	3.25e-06	8.26e-06						46.8333	7.06e-06	1.56e-05	7.27e-06	8.93e-06
47	7.84e-06	7.66e-05	3.19e-06	8.17e-06						47	6.89e-06	1.5e-05	7.27e-06	8.69e-06
47.1667	7.54e-06	6.87e-05	3.1e-06	8.26e-06						47.1667	6.89e-06	1.5e-05	7.86e-06	8.69e-06
47.3333	6.85e-06	6.87e-05	3.1e-06	8.17e-06						47.3333	7.06e-06	1.5e-05	8.35e-06	8.69e-06
47.5	6.28e-06	6.87e-05	3.04e-06	8.17e-06						47.5	7.06e-06	1.45e-05	8.35e-06	8.93e-06
47.6667	6.85e-06	6.53e-05	3.04e-06	8.17e-06						47.6667	7.21e-06	1.5e-05	8.69e-06	9.2e-06
47.8333	6.85e-06	6.35e-05	3.04e-06	8.17e-06						47.8333	7.21e-06	1.55e-05	8.69e-06	9.2e-06
48	6.85e-06	6.53e-05	3.04e-06	8.17e-06						48	7.01e-06	1.55e-05	8.91e-06	9.29e-06
48.1667	6.85e-06	6.53e-05	3.04e-06	8.17e-06						48.1667	6.82e-06	1.56e-05	8.84e-06	9.35e-06
48.3333	6.85e-06	6.35e-05	3.04e-06	8.18e-06						48.3333	6.82e-06	1.56e-05	9.11e-06	9.35e-06
48.5	6.85e-06	6.53e-05	3.04e-06	8.18e-06						48.5	6.82e-06	1.56e-05	9.47e-06	9.35e-06
48.6667	6.28e-06	6.35e-05	2.91e-06	8.18e-06						48.6667	7.01e-06	1.55e-05	1e-05	9.35e-06
48.8333	6.85e-06	6.35e-05	2.76e-06	8.05e-06						48.8333	7.01e-06	1.56e-05	1.03e-05	9.39e-06
49	7.54e-06	6.14e-05	2.76e-06	8.05e-06						49	7.21e-06	1.56e-05	1.03e-05	9.57e-06
49.1667	7.84e-06	6.14e-05	2.72e-06	8.05e-06						49.1667	7.21e-06	1.64e-05	1.03e-05	9.99e-06
49.3333	7.84e-06	6.35e-05	2.72e-06	8.05e-06						49.3333	7.01e-06	1.79e-05	1.03e-05	9.99e-06
49.5	7.74e-06	6.14e-05	2.7e-06	8.05e-06						49.5	7.01e-06	1.89e-05	1.03e-05	9.99e-06
49.6667	8.24e-06	6.14e-05	2.7e-06	8.05e-06						49.6667	6.82e-06	1.79e-05	1.03e-05	9.99e-06
49.8333	8.24e-06	5.99e-05	2.72e-06	8.05e-06						49.8333	7.01e-06	1.79e-05	1.03e-05	9.57e-06
50	8.24e-06	5.79e-05	2.72e-06	8e-06						50	7.01e-06	1.89e-05	1.03e-05	9.57e-06
50.1667	8.89e-06	5.79e-05	2.7e-06	8.05e-06						50.1667	6.82e-06	1.89e-05	1e-05	9.57e-06
50.3333	9.06e-06	5.55e-05	2.67e-06	8.18e-06						50.3333	6.82e-06	1.91e-05	1.03e-05	9.57e-06
50.5	9.06e-06	5.46e-05	2.67e-06	8.18e-06						50.5	6.82e-06	1.91e-05	1e-05	9.57e-06
50.6667	9.43e-06	5.42e-05	2.7e-06	8.38e-06						50.6667	7.01e-06	1.91e-05	1.03e-05	9.4e-06
50.8333	9.43e-06	5.39e-05	2.7e-06	8.38e-06						50.8333	6.82e-06	1.91e-05	1.04e-05	9.57e-06
51	9.86e-06	5.32e-05	2.67e-06	8.38e-06						51	7.01e-06	1.91e-05	1.05e-05	9.86e-06
51.1667	9.86e-06	5.2e-05	2.67e-06	8.85e-06						51.1667	7.01e-06	1.93e-05	1.06e-05	1.04e-05
51.3333	9.43e-06	5.2e-05	2.67e-06	8.85e-06						51.3333	6.82e-06	1.93e-05	1.1e-05	1.04e-05
51.5	9.43e-06	5.2e-05	2.63e-06	9.33e-06						51.5	6.82e-06	1.95e-05	1.06e-05	1.04e-05
51.6667	9.06e-06	5.09e-05	2.58e-06	9.45e-06						51.6667	7.01e-06	1.98e-05	1.05e-05	1.05e-05
51.8333	9.06e-06	5.09e-05	2.57e-06	9.45e-06						51.8333	7.01e-06	2.05e-05	1.06e-05	1.04e-05
52	9.06e-06	5.09e-05	2.57e-06	9.45e-06						52	7.01e-06	2.16e-05	1.1e-05	1.04e-05
52.1667	9.43e-06	5.09e-05	2.57e-06	9.63e-06						52.1667	7.27e-06	2.23e-05	1.13e-05	1.04e-05
52.3333	9.06e-06	4.96e-05	2.58e-06	9.91e-06						52.3333	7.27e-06	2.25e-05	1.14e-05	1.04e-05
52.5	8.89e-06	5.09e-05	2.58e-06	9.91e-06						52.5	7.01e-06	2.23e-05	1.2e-05	1.04e-05
52.6667	9.06e-06	5.2e-05	2.63e-06	1.01e-05						52.6667	6.82e-06	2.26e-05	1.2e-05	1.04e-05
52.8333	9.06e-06	5.2e-05	2.63e-06	1.06e-05						52.8333	6.82e-06	2.26e-05	1.38e-05	1.04e-05
53	9.06e-06	5.2e-05	2.63e-06	1.15e-05						53	7.26e-06	2.26e-05	1.38e-05	1.04e-05
53.1667	9.06e-06	5.37e-05	2.63e-06	1.15e-05						53.1667	7.69e-06	2.26e-05	1.51e-05	1.04e-05
53.3333	8.89e-06	5.2e-05	2.67e-06	1.23e-05						53.3333	7.7e-06	2.33e-05	1.51e-05	1.04e-05
53.5	9.06e-06	5.2e-05	2.67e-06	1.28e-05						53.5	7.7e-06	2.32e-05	1.51e-05	1.04e-05
53.6667	9.06e-06	5.37e-05	2.67e-06	1.31e-05						53.6667	7.7e-06	2.43e-05	1.51e-05	1.04e-05
53.8333	9.16e-06	5.46e-05	2.7e-06	1.32e-05						53.8333	7.7e-06	2.43e-05	1.52e-05	1e-05
54	9.16e-06	5.46e-05	2.71e-06	1.32e-05						54	7.69e-06	2.43e-05	1.52e-05	1e-05
54.1667	9.06e-06	5.46e-05	2.64e-06	1.34e-05						54.1667	7.25e-06	2.5e-05	1.54e-05	1e-05
54.3333	8.4e-06	5.46e-05	2.64e-06	1.37e-05						54.3333	7.25e-06	2.5e-05	1.57e-05	1e-05
54.5	7.71e-06	5.46e-05	2.64e-06	1.49e-05						54.5	7.69e-06	2.43e-05	1.57e-05	9.65e-06
54.6667	7.54e-06	5.42e-05	2.71e-06	1.6e-05						54.6667	7.69e-06	2.5e-05	1.54e-05	9.65e-06
54.8333	7.54e-06	5.42e-05	2.76e-06	1.63e-05						54.8333	7.7e-06	2.5e-05	1.52e-05	9.65e-06
55	7.54e-06	5.35e-05	2.94e-06	1.7e-05						55	7.69e-06	2.56e-05	1.52e-05	9.65e-06
55.1667	7.26e-06	5.2e-05	3.15e-06	1.75e-05						55.1667	7.25e-06	2.6e-05	1.52e-05	9.43e-06
55.3333	7.26e-06	5.09e-05	3.15e-06	1.78e-05						55.3333	7.25e-06	2.64e-05	1.52e-05	9.43e-06
55.5	7.26e-06	5.2e-05	2.94e-06	1.81e-05						55.5	7.25e-06	2.64e-05	1.54e-05	9.43e-06
55.6667	7.54e-06	5.2e-05	3.15e-06	1.89e-05						55.6667	7.69e-06	2.64e-05	1.52e-05	9.43e-06
55.8333	7.54e-06	5.35e-05	3.15e-06	2.06e-05						55.8333	7.25e-06	2.78e-05	1.52e-05	9.36e-06
56	7.26e-06	5.35e-05	2.95e-06	2.38e-05						56	7.25e-06	3.09e-05	1.54e-05	9.29e-06
56.1667	7.26e-06	5.35e-05	2.95e-06	2.6e-05						56.1667	7.25e-06	2.78e-05	1.54e-05	9.36e-06
56.3333	7.26e-06	5.35e-05	2.95e-06	2.6e-05						56.3333	7.25e-06	2.78e-05	1.57e-05	9.29e-06
56.5	7.54e-06	5.2e-05	3.17e-06	2.63e-05						56.5	7.25e-06	3.09e-05	1.57e-05	8.95e-06
56.6667	7.54e-06	5.35e-05	3.22e-06	2.82e-05						56.6667	6.62e-06	2.78e-05	1.57e-05	8.95e-06
56.8333	7.54e-06	5.35e-05	3.17e-06	3.02e-05						56.8333	6.62e-06	2.78e-05	1.61e-05	8.95e-06
57	7.71e-06	5.35e-05	3.17e-06	3.08e-05						57	6.62e-06	3.09e-05	1.61e-05	8.95e-06
57.1667	7.88e-06	5.42e-05	3.17e-06	3.12e-05						57.1667	6.62e-06	3.36e-05	1.65e-05	8.68e-06
57.3333	7.88e-06	5.46e-05	3.17e-06	3.23e-05						57.3333	6.62e-06	3.47e-05	1.61e-05	8.54e-06
57.5	7.88e-06	5.51e-05	3.17e-06	3.23e-05						57.5	6.45e-06	3.47e-05	1.61e-05	8.19e-06
57.6667	7.71e-06	5.65e-05	3.09e-06	3.33e-05						57.6667	6.42e-06	3.47e-05	1.65e-05	7.91e-06
57.8333	7.71e-06	5.65e-05	3.17e-06	3.33e-05						57.8333	6.27e-06	3.51e-05	1.67e-05	7.91e-06
58	7.88e-06	5.51e-05	3.22e-06	3.48e-05						58	6.42e-06	3.57e-05	1.65e-05	7.48e-06
58.1667	7.88e-06	5.46e-05	3.31e-06	3.82e-05						58.1667	6.42e-06	3.64e-05	1.65e-05	6.86e-06
58.3333	7.88e-06	5.46e-05	3.31e-06	4.64e-05						58.3333	6.42e-06	3.72e-05	1.65e-05	6.6e-06
58.5	7.88e-06	5.46e-05	3.31e-06	5.26e-05						58.5	6.42e-06	3.93e-05	1.65e-05	6.52e-06
58.6667	8.28e-06	5.49e-05	3.38e-06	6.02e-05						58.6667	6.2e-06	4.08e-05	1.7e-05	6.46e-06
58.8333	8.28e-06	5.49e-05	3.38e-06	6.78e-05						58.8333	6.2e-06	4.16e-05	1.65e-05	6.46e-06
59	8.28e-06	5.47e-05	3.34e-06	6.86e-05						59	6.12e-06	4.4e-05	1.59e-05	6.46e-06
59.1667	7.88e-06	5.47e-05	3.34e-06	6.94e-05						59.1667	6.12e-06	4.4e-05	1.59e-05	6.46e-06
59.3333	7.71e-06	5.47e-05	3.26e-06	7.54e-05						59.3333	6.12e-06	4.71e-05	1.53e-05	6.52e-06
59.5	7.54e-06	5.47e-05	3.26e-06	7.54e-05						59.5	6.12e-06	4.99e-05	1.38e-05	6.43e-06
59.6667	7.54e-06	5.35e-05	3.34e-06	8.52e-05						59.6667	6.12e-06	5.25e-05	1.38e-05	6.15e-06
59.8333	7.54e-06	5.35e-05	3.34e-06	8.86e-05						59.8333	5.99e-06	5.41e-05	1.53e-05	6.15e-06
60	7.79e-06	5.47e-05	3.34e-06	9e-05						60	5.99e-06	5.41e-05	1.59e-05	6.15e-06
60.1667	7.79e-06	5.47e-05	3.41e-06	9.87e-05						60.1667	5.94e-06	5.53e-05	1.59e-05	6.15e-06
60.3333	7.79e-06	5.65e-05	3.41e-06	0.00010895						60.3333	5.94e-06	5.76e-05	1.59e-05	6.15e-06
60.5	7.96e-06	5.65e-05	3.46e-06	0.00011149						60.5	5.94e-06	5.92e-05	1.65e-05	6.15e-06
60.6667	7.79e-06	5.65e-05	3.41e-06	0.00011829						60.6667	5.89e-06	5.92e-05	1.59e-05	6.15e-06
60.8333	7.79e-06	5.76e-05	3.41e-06	0.00012535						60.8333	5.89e-06	5.92e-05	1.53e-05	6.15e-06
61	7.79e-06	5.85e-05	3.46e-06	0.00012597						61	5.84e-06	5.76e-05	1.38e-05	6.15e-06
61.1667	7.96e-06	6.1e-05	3.51e-06	0.00013014						61.1667	5.84e-06	5.76e-05	1.38e-05	5.91e-06
61.3333	8.28e-06	6.41e-05	3.6e-06	0.00014073						61.3333	5.84e-06	5.51e-05	1.23e-05	5.87e-06
61.5	8.91e-06	6.58e-05	3.98e-06	0.00014073						61.5	5.77e-06	5.76e-05	1.23e-05	5.79e-06
61.6667	8.91e-06	6.58e-05	4.36e-06	0.00014915						61.6667	5.54e-06	5.76e-05	1.23e-05	5.7e-06
61.8333	9.35e-06	6.64e-05	4.36e-06	0.00015133						61.8333	5.24e-06	5.76e-05	1.18e-05	5.63e-06
62	8.91e-06	6.58e-05	4.57e-06	0.00015331						62	5.24e-06	5.51e-05	1.18e-05	5.53e-06
62.1667	8.91e-06	6.64e-05	4.57e-06	0.00015956						62.1667	5.24e-06	5.12e-05	1.18e-05	5.53e-06
62.3333	9.35e-06	6.68e-05	4.36e-06	0.00016433						62.3333	5.24e-06	5.12e-05	1.14e-05	5.53e-06
62.5	9.35e-06	6.64e-05	4.11e-06	0.00016843						62.5	5.24e-06	5.51e-05	1.14e-05	5.45e-06
62.6667	9.35e-06	6.58e-05	3.81e-06	0.00016843						62.6667	5.57e-06	5.12e-05	1.11e-05	5.45e-06
62.8333	9.56e-06	6.58e-05	3.81e-06	0.00017555						62.8333	5.57e-06	5.23e-05	1.05e-05	5.39e-06
63	9.56e-06	6.58e-05	3.81e-06	0.00017555						63	5.24e-06	5.23e-05	1.05e-05	5.25e-06
63.1667	9.56e-06	6.41e-05	3.79e-06	0.00018613						63.1667	5.24e-06	5.51e-05	1.05e-05	5.04e-06
63.3333	9.76e-06	6.41e-05	3.79e-06	0.00018613						63.3333	5.24e-06	5.51e-05	1.05e-05	4.78e-06
63.5	9.76e-06	6.1e-05	3.79e-06	0.00018613						63.5	5.24e-06	5.51e-05	1.11e-05	5.04e-06
63.6667	9.94e-06	6.1e-05	3.79e-06	0.00019924						63.6667	5.14e-06	5.76e-05	1.11e-05	5.25e-06
63.8333	9.94e-06	5.84e-05	3.9e-06	0.00018613						63.8333	5.14e-06	5.76e-05	1.07e-05	5.39e-06
64	9.76e-06	6.24e-05	3.9e-06	0.00018613						64	4.9e-06	5.92e-05	1.07e-05	5.45e-06
64.1667	9.94e-06	6.61e-05	3.92e-06	0.00018613						64.1667	5.14e-06	5.92e-05	1.07e-05	5.45e-06
64.3333	9.94e-06	6.68e-05	3.92e-06	0.00019006						64.3333	5.14e-06	5.76e-05	1.07e-05	5.45e-06
64.5	9.94e-06	6.71e-05	3.92e-06	0.00019006						64.5	4.9e-06	5.76e-05	1.11e-05	5.45e-06
64.6667	9.94e-06	6.71e-05	3.9e-06	0.00019006						64.6667	4.9e-06	5.92e-05	1.11e-05	5.45e-06
64.8333	9.94e-06	6.84e-05	3.9e-06	0.00019006						64.8333	4.9e-06	5.92e-05	1.18e-05	5.45e-06
65	9.94e-06	6.84e-05	3.9e-06	0.00019006						65	4.78e-06	5.76e-05	1.11e-05	5.56e-06
65.1667	9.94e-06	7.15e-05	3.9e-06	0.00018254						65.1667	5.12e-06	5.9e-05	1.07e-05	5.56e-06
65.3333	9.94e-06	7.35e-05	3.9e-06	0.00018254						65.3333	5.12e-06	6.27e-05	1.07e-05	5.56e-06
65.5	9.94e-06	7.44e-05	3.92e-06	0.00017555						65.5	5.57e-06	6.27e-05	1.05e-05	5.56e-06
65.6667	9.76e-06	7.44e-05	3.96e-06	0.00016843						65.6667	5.12e-06	6.27e-05	1.05e-05	5.56e-06
65.8333	9.76e-06	7.52e-05	3.96e-06	0.00017149						65.8333	5.57e-06	6.27e-05	1.02e-05	5.69e-06
66	9.76e-06	7.44e-05	3.96e-06	0.00018254						66	5.12e-06	6.27e-05	1.02e-05	5.81e-06
66.1667	9.12e-06	7.44e-05	4.21e-06	0.00017149						66.1667	5.12e-06	6.27e-05	1.02e-05	5.81e-06
66.3333	9.76e-06	7.44e-05	4.21e-06	0.00017149						66.3333	5.19e-06	6.15e-05	1e-05	6.04e-06
66.5	9.94e-06	7.44e-05	4.21e-06	0.00017149						66.5	5.57e-06	6.27e-05	1e-05	6.29e-06
66.6667	1.01e-05	7.35e-05	4.46e-06	0.00016433						66.6667	5.8e-06	6.27e-05	1.02e-05	6.29e-06
66.8333	9.94e-06	7.44e-05	4.55e-06	0.00017145						66.8333	5.8e-06	6.27e-05	1.02e-05	6.47e-06
67	1.04e-05	7.44e-05	4.77e-06	0.00016371						67	5.57e-06	6.15e-05	1.02e-05	6.69e-06
67.1667	1.04e-05	7.52e-05	5.04e-06	0.00016371						67.1667	5.19e-06	5.88e-05	1.02e-05	7.37e-06
67.3333	1.11e-05	7.52e-05	5.04e-06	0.00016371						67.3333	5.19e-06	5.88e-05	1.03e-05	7.84e-06
67.5	1.11e-05	7.52e-05	5.28e-06	0.00016371						67.5	5.19e-06	5.88e-05	1.02e-05	7.96e-06
67.6667	1.11e-05	7.58e-05	5.47e-06	0.0001654						67.6667	4.95e-06	5.51e-05	1.02e-05	7.96e-06
67.8333	1.11e-05	7.58e-05	5.47e-06	0.00016371						67.8333	5.19e-06	5.31e-05	1e-05	8.12e-06
68	1.11e-05	7.58e-05	5.31e-06	0.00016371						68	5.19e-06	5.31e-05	1.02e-05	1.01e-05
68.1667	1.03e-05	7.58e-05	5.31e-06	0.00016371						68.1667	5.19e-06	5.31e-05	1.03e-05	1.01e-05
68.3333	1.11e-05	7.58e-05	5.31e-06	0.00016232						68.3333	4.95e-06	5.17e-05	1.03e-05	1.22e-05
68.5	1.12e-05	7.58e-05	5.58e-06	0.00016087						68.5	5.19e-06	4.92e-05	1.03e-05	1.4e-05
68.6667	1.12e-05	7.58e-05	5.97e-06	0.00015763						68.6667	5.19e-06	4.69e-05	1.02e-05	1.57e-05
68.8333	1.11e-05	7.44e-05	6.26e-06	0.00015763						68.8333	4.95e-06	4.51e-05	1.01e-05	1.57e-05
69	1.03e-05	7.44e-05	6.34e-06	0.00016087						69	4.65e-06	4.35e-05	1.03e-05	1.57e-05
69.1667	1.14e-05	7.44e-05	6.55e-06	0.00016232						69.1667	4.61e-06	4.35e-05	1.03e-05	1.57e-05
69.3333	1.14e-05	7.58e-05	6.95e-06	0.00016087						69.3333	4.61e-06	4.35e-05	1.03e-05	1.57e-05
69.5	1.14e-05	7.58e-05	7.23e-06	0.00016232						69.5	4.61e-06	4.18e-05	1.04e-05	1.61e-05
69.6667	1.14e-05	7.58e-05	7.23e-06	0.00016232						69.6667	4.95e-06	4.03e-05	1.04e-05	1.61e-05
69.8333	1.14e-05	7.93e-05	7.23e-06	0.00016232						69.8333	4.79e-06	3.9e-05	1.04e-05	1.67e-05
70	1.19e-05	7.93e-05	6.95e-06	0.00016087						70	4.79e-06	3.9e-05	1.04e-05	1.67e-05
70.1667	1.19e-05	8.24e-05	6.55e-06	0.00015763						70.1667	4.79e-06	3.64e-05	1.04e-05	1.75e-05
70.3333	1.07e-05	8.54e-05	6.55e-06	0.00015492						70.3333	4.79e-06	3.46e-05	1.04e-05	1.78e-05
70.5	1.07e-05	8.54e-05	6.55e-06	0.00015492						70.5	4.79e-06	3.46e-05	1.03e-05	1.78e-05
70.6667	1.19e-05	9.1e-05	6.95e-06	0.00015454						70.6667	4.94e-06	3.46e-05	1.03e-05	1.78e-05
70.8333	1.19e-05	9.1e-05	7.23e-06	0.00015302						70.8333	4.94e-06	3.46e-05	1.01e-05	1.71e-05
71	1.07e-05	9.4e-05	6.95e-06	0.00014837						71	4.79e-06	3.27e-05	1.01e-05	1.82e-05
71.1667	9.31e-06	9.4e-05	7.23e-06	0.00014837						71.1667	4.94e-06	2.77e-05	9.89e-06	1.93e-05
71.3333	9.31e-06	9.63e-05	7.23e-06	0.00013267						71.3333	4.94e-06	2.77e-05	9.89e-06	2e-05
71.5	9.31e-06	9.4e-05	6.85e-06	0.00013267						71.5	4.94e-06	2.43e-05	1.01e-05	2e-05
71.6667	1.07e-05	9.4e-05	6.93e-06	0.00011871						71.6667	5.02e-06	2.37e-05	1.04e-05	2.07e-05
71.8333	1e-05	9.12e-05	6.93e-06	0.0001146						71.8333	5.02e-06	2.23e-05	1.04e-05	2.09e-05
72	1e-05	9.63e-05	6.93e-06	0.00011419						72	4.94e-06	2.21e-05	1.04e-05	2.09e-05
72.1667	1e-05	9.53e-05	6.93e-06	0.00010914						72.1667	4.94e-06	2.07e-05	1.05e-05	2.16e-05
72.3333	9.99e-06	9.12e-05	6.93e-06	0.00010591						72.3333	4.94e-06	2.01e-05	1.05e-05	2.25e-05
72.5	1.03e-05	9.27e-05	6.93e-06	0.00010591						72.5	4.94e-06	1.97e-05	1.05e-05	2.53e-05
72.6667	1.03e-05	9.27e-05	6.93e-06	0.00010591						72.6667	4.79e-06	1.86e-05	1.07e-05	2.82e-05
72.8333	9.99e-06	8.98e-05	7.54e-06	0.00010591						72.8333	4.7e-06	1.74e-05	1.13e-05	2.91e-05
73	1.03e-05	8.84e-05	7.54e-06	0.00010591						73	4.7e-06	1.74e-05	1.21e-05	2.91e-05
73.1667	1.03e-05	8.84e-05	7.54e-06	0.00010251						73.1667	4.56e-06	1.66e-05	1.21e-05	2.91e-05
73.3333	1.03e-05	8.84e-05	8.2e-06	0.00010251						73.3333	4.39e-06	1.51e-05	1.22e-05	3.12e-05
73.5	1.03e-05	8.84e-05	8.2e-06	0.00010272						73.5	4.39e-06	1.51e-05	1.22e-05	3.12e-05
73.6667	1.03e-05	8.84e-05	8.2e-06	0.00010272						73.6667	4.56e-06	1.51e-05	1.27e-05	3.12e-05
73.8333	1.03e-05	8.84e-05	7.15e-06	0.00010914						73.8333	4.7e-06	1.51e-05	1.27e-05	3.37e-05
74	1.11e-05	8.76e-05	6.76e-06	0.00011419						74	4.7e-06	1.38e-05	1.27e-05	3.12e-05
74.1667	1.11e-05	8.49e-05	6.76e-06	0.00010914						74.1667	4.7e-06	1.35e-05	1.22e-05	3.12e-05
74.3333	1.21e-05	8.49e-05	6.43e-06	0.00010914						74.3333	4.79e-06	1.38e-05	1.21e-05	3.16e-05
74.5	1.27e-05	8.76e-05	6.03e-06	0.00010914						74.5	4.94e-06	1.55e-05	1.22e-05	3e-05
74.6667	1.3e-05	8.76e-05	6.03e-06	0.00011419						74.6667	4.94e-06	1.38e-05	1.22e-05	2.91e-05
74.8333	1.27e-05	8.76e-05	5.63e-06	0.00011419						74.8333	4.79e-06	1.55e-05	1.12e-05	2.82e-05
75	1.29e-05	8.84e-05	5.41e-06	0.00011419						75	4.94e-06	1.55e-05	1.22e-05	2.57e-05
75.1667	1.3e-05	8.76e-05	5.41e-06	0.00011642						75.1667	4.86e-06	1.38e-05	1.27e-05	2.57e-05
75.3333	1.3e-05	8.76e-05	5.41e-06	0.00011666						75.3333	4.86e-06	1.35e-05	1.22e-05	2.57e-05
75.5	1.3e-05	8.78e-05	5.26e-06	0.00011854						75.5	4.78e-06	1.35e-05	1.22e-05	2.57e-05
75.6667	1.3e-05	8.78e-05	5.2e-06	0.00012448						75.6667	4.78e-06	1.38e-05	1.22e-05	2.41e-05
75.8333	1.3e-05	8.6e-05	5.26e-06	0.00011854						75.8333	4.7e-06	1.35e-05	1.27e-05	2.41e-05
76	1.35e-05	8.78e-05	5.26e-06	0.00011666						76	4.7e-06	1.33e-05	1.22e-05	2.41e-05
76.1667	1.35e-05	8.78e-05	5.41e-06	0.00011854						76.1667	4.78e-06	1.3e-05	1.14e-05	2.41e-05
76.3333	1.3e-05	8.6e-05	5.92e-06	0.00012262						76.3333	4.78e-06	1.17e-05	1.14e-05	2.41e-05
76.5	1.29e-05	8.6e-05	5.92e-06	0.00011666						76.5	4.7e-06	1.17e-05	1.06e-05	2.41e-05
76.6667	1.26e-05	8.78e-05	5.92e-06	0.00011666						76.6667	4.65e-06	1e-05	1.04e-05	2.41e-05
76.8333	1.29e-05	8.78e-05	5.92e-06	0.00011642						76.8333	4.65e-06	9.29e-06	1.01e-05	2.33e-05
77	1.29e-05	8.6e-05	6.03e-06	0.00011642						77	4.7e-06	8.86e-06	9.24e-06	2.33e-05
77.1667	1.26e-05	8.6e-05	6.03e-06	0.00011562						77.1667	4.78e-06	8.04e-06	9.24e-06	2.41e-05
77.3333	1.26e-05	8.4e-05	6.58e-06	0.00011562						77.3333	4.78e-06	7.03e-06	8.58e-06	2.56e-05
77.5	1.26e-05	8.27e-05	6.58e-06	0.00011562						77.5	4.78e-06	6.44e-06	8.58e-06	2.71e-05
77.6667	1.29e-05	8.27e-05	6.58e-06	0.00010949						77.6667	4.78e-06	6.29e-06	8.43e-06	2.82e-05
77.8333	1.29e-05	8.27e-05	6.58e-06	0.00011562						77.8333	4.78e-06	6.14e-06	7.92e-06	2.82e-05
78	1.3e-05	8.4e-05	6.8e-06	0.00011562						78	4.71e-06	6.03e-06	7.35e-06	2.96e-05
78.1667	1.35e-05	8.6e-05	6.8e-06	0.00011642						78.1667	4.71e-06	6.03e-06	7.16e-06	3.1e-05
78.3333	1.3e-05	8.6e-05	7.06e-06	0.00011642						78.3333	4.78e-06	5.81e-06	6.98e-06	3.1e-05
78.5	1.3e-05	8.78e-05	7.06e-06	0.00011666						78.5	4.78e-06	5.81e-06	6.83e-06	3.1e-05
78.6667	1.3e-05	8.6e-05	7.06e-06	0.00012262						78.6667	4.93e-06	5.54e-06	6.83e-06	3.1e-05
78.8333	1.41e-05	8.63e-05	7.06e-06	0.00012262						78.8333	5.02e-06	5.54e-06	6.88e-06	3.1e-05
79	1.41e-05	8.78e-05	7.06e-06	0.00012262						79	5.05e-06	5.54e-06	6.83e-06	3.03e-05
79.1667	1.3e-05	8.78e-05	7.06e-06	0.00012262						79.1667	5.05e-06	5.54e-06	6.83e-06	3.03e-05
79.3333	1.41e-05	8.74e-05	7.06e-06	0.00012262						79.3333	5.05e-06	5.3e-06	6.81e-06	3.03e-05
79.5	1.41e-05	8.74e-05	7.06e-06	0.00012262						79.5	5.07e-06	5e-06	6.81e-06	3.03e-05
79.6667	1.42e-05	8.82e-05	6.88e-06	0.00011666						79.6667	5.05e-06	4.83e-06	6.8e-06	3.03e-05
79.8333	1.51e-05	8.82e-05	7.06e-06	0.00012262						79.8333	5.07e-06	4.59e-06	6.66e-06	3.03e-05
80	1.42e-05	8.74e-05	7.31e-06	0.00013251						80	5.07e-06	4.34e-06	6.41e-06	3.03e-05
80.1667	1.32e-05	8.74e-05	7.31e-06	0.00013251						80.1667	5.1e-06	4.59e-06	6.29e-06	3.03e-05
80.3333	1.32e-05	8.63e-05	7.31e-06	0.00014242						80.3333	5.15e-06	4.83e-06	6.25e-06	3.03e-05
80.5	1.3e-05	8.74e-05	7.31e-06	0.00014242						80.5	5.15e-06	4.59e-06	6.25e-06	3.03e-05
80.6667	1.29e-05	8.74e-05	7.06e-06	0.00016187						80.6667	5.1e-06	4.59e-06	6.25e-06	3.03e-05
80.8333	1.29e-05	8.63e-05	7.06e-06	0.00018144						80.8333	5.15e-06	4.59e-06	6.1e-06	3.03e-05
81	1.31e-05	8.53e-05	7.31e-06	0.00018144						81	5.18e-06	4.83e-06	5.89e-06	3.03e-05
81.1667	1.31e-05	8.53e-05	7.31e-06	0.00018427						81.1667	5.18e-06	4.83e-06	5.89e-06	3.03e-05
81.3333	1.31e-05	8.53e-05	7.06e-06	0.00019344						81.3333	5.39e-06	4.83e-06	5.64e-06	2.99e-05
81.5	1.31e-05	8.53e-05	7.31e-06	0.00019587						81.5	5.6e-06	4.83e-06	5.57e-06	2.99e-05
81.6667	1.29e-05	8.63e-05	7.31e-06	0.00019587						81.6667	5.67e-06	4.83e-06	5.57e-06	2.99e-05
81.8333	1.29e-05	8.53e-05	7.63e-06	0.00019587						81.8333	5.75e-06	4.83e-06	5.48e-06	2.99e-05
82	1.31e-05	8.4e-05	7.97e-06	0.00020931						82	5.77e-06	4.83e-06	5.13e-06	2.99e-05
82.1667	1.29e-05	8.4e-05	7.97e-06	0.00020931						82.1667	5.78e-06	4.83e-06	4.76e-06	2.99e-05
82.3333	1.29e-05	8.53e-05	7.97e-06	0.00022084						82.3333	5.78e-06	4.83e-06	4.69e-06	2.9e-05
82.5	1.31e-05	8.4e-05	7.97e-06	0.00022084						82.5	5.78e-06	5.14e-06	4.57e-06	2.9e-05
82.6667	1.28e-05	8.53e-05	7.97e-06	0.00022084						82.6667	5.87e-06	5.14e-06	4.57e-06	2.74e-05
82.8333	1.28e-05	8.53e-05	7.63e-06	0.00022221						82.8333	6.39e-06	5.24e-06	4.34e-06	2.64e-05
83	1.26e-05	8.4e-05	7.97e-06	0.00022467						83	7.02e-06	5.38e-06	4.34e-06	2.74e-05
83.1667	1.26e-05	8.53e-05	8.18e-06	0.00022817						83.1667	7.34e-06	5.85e-06	4.21e-06	2.9e-05
83.3333	1.26e-05	8.53e-05	8.18e-06	0.00022817						83.3333	7.53e-06	6.14e-06	4.21e-06	2.9e-05
83.5	1.28e-05	8.67e-05	8.22e-06	0.00022467						83.5	7.53e-06	6.29e-06	4.21e-06	2.99e-05
83.6667	1.26e-05	8.53e-05	8.22e-06	0.00022221						83.6667	7.73e-06	6.29e-06	4.21e-06	2.99e-05
83.8333	1.28e-05	8.53e-05	8.65e-06	0.00022084						83.8333	7.88e-06	6.29e-06	4.21e-06	2.99e-05
84	1.26e-05	8.53e-05	9.04e-06	0.00022221						84	8.09e-06	6.29e-06	4.15e-06	3.03e-05
84.1667	1.23e-05	8.53e-05	9.04e-06	0.00022221						84.1667	8.35e-06	6.78e-06	4.15e-06	3.03e-05
84.3333	1.18e-05	8.18e-05	9.06e-06	0.00022467						84.3333	8.35e-06	6.29e-06	4.15e-06	2.99e-05
84.5	1.18e-05	7.8e-05	9.28e-06	0.00022467						84.5	8.41e-06	6.29e-06	4.15e-06	3.08e-05
84.6667	1.18e-05	8.18e-05	9.28e-06	0.00022467						84.6667	9.09e-06	6.29e-06	4.3e-06	3.25e-05
84.8333	1.18e-05	8.18e-05	9.5e-06	0.00023462						84.8333	9.77e-06	6.29e-06	4.3e-06	3.3e-05
85	1.18e-05	7.8e-05	9.52e-06	0.00023462						85	9.99e-06	6.29e-06	4.3e-06	3.38e-05
85.1667	1.13e-05	8.18e-05	9.86e-06	0.00022467						85.1667	1.03e-05	6.78e-06	4.3e-06	3.38e-05
85.3333	1.11e-05	8.53e-05	1.06e-05	0.00022357						85.3333	1.03e-05	7.94e-06	4.15e-06	3.38e-05
85.5	1.1e-05	8.18e-05	1.15e-05	0.00022084						85.5	1.03e-05	7.94e-06	4.01e-06	3.3e-05
85.6667	1.1e-05	7.8e-05	1.21e-05	0.00020931						85.6667	1.04e-05	7.94e-06	4.01e-06	3.3e-05
85.8333	1.1e-05	7.8e-05	1.21e-05	0.00020931						85.8333	1.04e-05	8.82e-06	4.01e-06	3.2e-05
86	1.06e-05	7.8e-05	1.21e-05	0.00020931						86	1.04e-05	8.82e-06	4.01e-06	3.3e-05
86.1667	1.06e-05	7.8e-05	1.21e-05	0.0001867						86.1667	1.05e-05	9.61e-06	3.92e-06	3.42e-05
86.3333	1.1e-05	8.2e-05	1.21e-05	0.0001867						86.3333	1.09e-05	1.12e-05	3.92e-06	3.42e-05
86.5	1.11e-05	8.2e-05	1.23e-05	0.0001867						86.5	1.13e-05	1.12e-05	3.87e-06	3.3e-05
86.6667	1.13e-05	8.2e-05	1.23e-05	0.0001867						86.6667	1.13e-05	1.22e-05	3.87e-06	3.3e-05
86.8333	1.13e-05	7.8e-05	1.25e-05	0.00020931						86.8333	1.13e-05	1.34e-05	3.84e-06	3.42e-05
87	1.11e-05	7.8e-05	1.25e-05	0.00020931						87	1.09e-05	1.34e-05	3.84e-06	3.3e-05
87.1667	1.1e-05	7.49e-05	1.25e-05	0.00022084						87.1667	1.05e-05	1.5e-05	3.84e-06	3.3e-05
87.3333	1.1e-05	7.8e-05	1.25e-05	0.00020931						87.3333	1.05e-05	1.67e-05	3.84e-06	3.13e-05
87.5	1.12e-05	8.2e-05	1.29e-05	0.0001867						87.5	1.05e-05	1.93e-05	3.84e-06	2.99e-05
87.6667	1.12e-05	7.8e-05	1.29e-05	0.0001867						87.6667	1.08e-05	2.1e-05	3.84e-06	2.9e-05
87.8333	1.12e-05	8.2e-05	1.34e-05	0.00017462						87.8333	1.11e-05	2.21e-05	3.84e-06	2.9e-05
88	1.12e-05	8.2e-05	1.38e-05	0.00017462						88	1.13e-05	2.34e-05	3.84e-06	2.9e-05
88.1667	1.12e-05	7.8e-05	1.38e-05	0.00017129						88.1667	1.13e-05	2.47e-05	3.84e-06	2.9e-05
88.3333	1.12e-05	7.49e-05	1.46e-05	0.00017462						88.3333	1.11e-05	2.47e-05	3.87e-06	2.83e-05
88.5	1.12e-05	7.49e-05	1.51e-05	0.00017462						88.5	1.13e-05	2.58e-05	3.92e-06	2.83e-05
88.6667	1.12e-05	8.16e-05	1.55e-05	0.00017462						88.6667	1.21e-05	2.77e-05	3.92e-06	2.73e-05
88.8333	1.12e-05	8.27e-05	1.61e-05	0.00017462						88.8333	1.21e-05	3.08e-05	3.87e-06	2.83e-05
89	1.12e-05	7.49e-05	1.65e-05	0.00017462						89	1.21e-05	3.08e-05	3.92e-06	2.9e-05
89.1667	1.12e-05	7.49e-05	1.7e-05	0.00017462						89.1667	1.21e-05	2.77e-05	3.92e-06	2.9e-05
89.3333	1.12e-05	7.49e-05	1.65e-05	0.00017462						89.3333	1.29e-05	3.08e-05	3.92e-06	2.97e-05
89.5	1.12e-05	7.49e-05	1.7e-05	0.00017129						89.5	1.29e-05	3.23e-05	3.92e-06	3.05e-05
89.6667	1.12e-05	7.49e-05	1.8e-05	0.00017129						89.6667	1.29e-05	3.3e-05	3.92e-06	3.15e-05
89.8333	1.1e-05	7.49e-05	1.99e-05	0.00017129						89.8333	1.29e-05	3.53e-05	4.01e-06	3.05e-05
90	1.1e-05	8.33e-05	2.19e-05	0.00016868						90	1.29e-05	4.28e-05	4.18e-06	3.15e-05
90.1667	1.1e-05	7.49e-05	2.19e-05	0.00016868						90.1667	1.29e-05	4.28e-05	4.3e-06	3.15e-05
90.3333	1.06e-05	7.49e-05	2.19e-05	0.00016753						90.3333	1.29e-05	4.28e-05	4.3e-06	3.22e-05
90.5	1.07e-05	7.49e-05	2.42e-05	0.00016373						90.5	1.28e-05	4.91e-05	4.3e-06	3.22e-05
90.6667	1.12e-05	7.18e-05	2.42e-05	0.0001582						90.6667	1.28e-05	4.96e-05	4.18e-06	3.37e-05
90.8333	1.13e-05	7.18e-05	2.42e-05	0.00015436						90.8333	1.28e-05	4.96e-05	4.18e-06	3.37e-05
91	1.13e-05	7.49e-05	2.42e-05	0.00015436						91	1.28e-05	5.1e-05	4.3e-06	3.22e-05
91.1667	1.13e-05	7.49e-05	2.42e-05	0.00015198						91.1667	1.24e-05	5.1e-05	4.3e-06	3.22e-05
91.3333	1.12e-05	7.49e-05	2.57e-05	0.00015198						91.3333	1.2e-05	5.49e-05	4.34e-06	3.22e-05
91.5	1.13e-05	8.33e-05	2.57e-05	0.00015198						91.5	1.2e-05	6.17e-05	4.3e-06	3.37e-05
91.6667	1.18e-05	7.49e-05	2.59e-05	0.00015436						91.6667	1.17e-05	6.78e-05	4.3e-06	3.37e-05
91.8333	1.22e-05	8.33e-05	2.59e-05	0.00015436						91.8333	1.17e-05	6.44e-05	4.34e-06	3.54e-05
92	1.18e-05	8.33e-05	2.59e-05	0.00015263						92	1.17e-05	6.44e-05	4.4e-06	3.54e-05
92.1667	1.13e-05	8.33e-05	2.59e-05	0.00015436						92.1667	1.13e-05	6.44e-05	4.52e-06	3.37e-05
92.3333	1.18e-05	8.33e-05	2.59e-05	0.00015436						92.3333	1.13e-05	6.78e-05	4.52e-06	3.37e-05
92.5	1.16e-05	9.06e-05	2.59e-05	0.00015436						92.5	1.13e-05	6.44e-05	4.63e-06	3.37e-05
92.6667	1.21e-05	8.33e-05	2.59e-05	0.0001582						92.6667	1.11e-05	6.78e-05	4.63e-06	3.54e-05
92.8333	1.23e-05	8.49e-05	2.61e-05	0.0001582						92.8333	1.11e-05	6.44e-05	4.79e-06	3.54e-05
93	1.23e-05	9.06e-05	2.61e-05	0.0001582						93	1.11e-05	6.44e-05	4.63e-06	3.37e-05
93.1667	1.23e-05	9.06e-05	2.69e-05	0.0001536						93.1667	1.11e-05	6.44e-05	4.79e-06	3.37e-05
93.3333	1.21e-05	9.35e-05	2.61e-05	0.0001536						93.3333	1.11e-05	6.01e-05	4.79e-06	3.37e-05
93.5	1.16e-05	9.35e-05	2.61e-05	0.0001582						93.5	1.08e-05	6.01e-05	4.79e-06	3.22e-05
93.6667	1.16e-05	9.35e-05	2.61e-05	0.0001582						93.6667	1.05e-05	5.49e-05	4.79e-06	3.22e-05
93.8333	1.16e-05	9.35e-05	2.61e-05	0.0001582						93.8333	1.05e-05	5.73e-05	4.79e-06	3.17e-05
94	1.16e-05	9.35e-05	2.61e-05	0.0001536						94	1.05e-05	5.73e-05	4.96e-06	3.17e-05
94.1667	1.16e-05	9.8e-05	2.65e-05	0.0001582						94.1667	1.05e-05	5.48e-05	5e-06	3.17e-05
94.3333	1.16e-05	0.0001028	2.72e-05	0.0001536						94.3333	1.05e-05	5.48e-05	5e-06	3.22e-05
94.5	1.09e-05	0.00010483	2.72e-05	0.00014725						94.5	1.05e-05	5.48e-05	4.96e-06	3.17e-05
94.6667	1.05e-05	0.0001028	2.72e-05	0.00014076						94.6667	1.08e-05	5.48e-05	4.96e-06	3.17e-05
94.8333	1.05e-05	0.0001028	2.72e-05	0.00014076						94.8333	1.05e-05	5.48e-05	4.96e-06	3.13e-05
95	1.05e-05	0.00010483	2.72e-05	0.00014076						95	1.05e-05	5.48e-05	4.79e-06	3.05e-05
95.1667	1.09e-05	0.0001028	2.78e-05	0.00014725						95.1667	1.04e-05	5.48e-05	4.79e-06	2.93e-05
95.3333	1.16e-05	0.0001028	2.78e-05	0.0001536						95.3333	1.05e-05	5.73e-05	4.96e-06	2.93e-05
95.5	1.21e-05	0.0001028	2.72e-05	0.0001582						95.5	1.05e-05	5.73e-05	4.96e-06	3.05e-05
95.6667	1.21e-05	0.0001028	2.72e-05	0.0001582						95.6667	1.05e-05	5.73e-05	4.96e-06	3.13e-05
95.8333	1.23e-05	9.88e-05	2.7e-05	0.00016373						95.8333	1.05e-05	5.73e-05	4.96e-06	3.17e-05
96	1.32e-05	9.88e-05	2.7e-05	0.0001582						96	1.08e-05	6.01e-05	4.96e-06	3.17e-05
96.1667	1.44e-05	0.0001028	2.7e-05	0.0001582						96.1667	1.05e-05	5.73e-05	5e-06	3.13e-05
96.3333	1.35e-05	0.0001028	2.7e-05	0.00015647						96.3333	1.05e-05	6.01e-05	5.05e-06	3.13e-05
96.5	1.26e-05	0.00010571	2.65e-05	0.00015647						96.5	1.05e-05	5.73e-05	5.11e-06	3.13e-05
96.6667	1.26e-05	0.00010571	2.61e-05	0.00016488						96.6667	1.05e-05	5.48e-05	5.37e-06	3.05e-05
96.8333	1.26e-05	0.0001092	2.59e-05	0.00015647						96.8333	1.05e-05	5.48e-05	5.67e-06	3.05e-05
97	1.26e-05	0.00011165	2.59e-05	0.00015647						97	1.05e-05	5.71e-05	5.67e-06	3.05e-05
97.1667	1.35e-05	0.00011185	2.59e-05	0.00015647						97.1667	1.05e-05	5.71e-05	5.67e-06	2.93e-05
97.3333	1.35e-05	0.00011185	2.59e-05	0.00016488						97.3333	1.05e-05	5.47e-05	5.67e-06	2.93e-05
97.5	1.35e-05	0.00011185	2.57e-05	0.00017477						97.5	1.05e-05	5.47e-05	5.67e-06	2.93e-05
97.6667	1.35e-05	0.00011203	2.55e-05	0.00017477						97.6667	1.05e-05	5.47e-05	5.67e-06	2.93e-05
97.8333	1.44e-05	0.00011276	2.43e-05	0.00017097						97.8333	1.05e-05	5.47e-05	5.79e-06	2.93e-05
98	1.5e-05	0.00011542	2.1e-05	0.0001751						98	1.05e-05	5.47e-05	5.88e-06	2.87e-05
98.1667	1.5e-05	0.00011542	2.43e-05	0.0001751						98.1667	1.08e-05	5.47e-05	5.93e-06	2.83e-05
98.3333	1.5e-05	0.00011982	2.43e-05	0.0001751						98.3333	1.08e-05	5.71e-05	5.93e-06	2.82e-05
98.5	1.5e-05	0.00011542	2.43e-05	0.0001606						98.5	1.08e-05	5.47e-05	5.93e-06	2.82e-05
98.6667	1.44e-05	0.00011542	2.1e-05	0.00014725						98.6667	1.06e-05	5.24e-05	6.12e-06	2.83e-05
98.8333	1.44e-05	0.00011276	1.89e-05	0.00014725						98.8333	1.06e-05	5.11e-05	6.49e-06	2.81e-05
99	1.44e-05	0.00011276	1.84e-05	0.00014725						99	1.06e-05	5.17e-05	6.46e-06	2.79e-05
99.1667	1.5e-05	0.00011276	1.84e-05	0.00014725						99.1667	1.1e-05	5.24e-05	6.64e-06	2.72e-05
99.3333	1.53e-05	0.00011276	1.89e-05	0.00014186						99.3333	1.06e-05	5.17e-05	6.64e-06	2.55e-05
99.5	1.54e-05	0.00011276	1.84e-05	0.00014725						99.5	1.06e-05	5.05e-05	6.64e-06	2.55e-05
99.6667	1.54e-05	0.00011274	1.85e-05	0.00015757						99.6667	1.06e-05	5.05e-05	6.46e-06	2.55e-05
99.8333	1.54e-05	0.00011181	1.85e-05	0.00015757						99.8333	1.06e-05	4.9e-05	6.64e-06	2.72e-05
100	1.57e-05	0.00011181	1.8e-05	0.0001663						100	1.06e-05	4.9e-05	6.46e-06	2.72e-05
100.167	1.72e-05	0.00011181	1.8e-05	0.00015757						100.167	1.06e-05	4.9e-05	6.46e-06	2.72e-05
100.333	1.72e-05	0.00011181	2.06e-05	0.0001663						100.333	1.1e-05	4.9e-05	6.64e-06	2.72e-05
100.5	1.72e-05	0.00010978	2.06e-05	0.0001663						100.5	1.1e-05	4.9e-05	6.67e-06	2.52e-05
100.667	1.72e-05	0.00011096	2.34e-05	0.0001751						100.667	1.15e-05	4.8e-05	6.83e-06	2.32e-05
100.833	1.57e-05	0.00011181	2.46e-05	0.00018141						100.833	1.16e-05	4.6e-05	6.99e-06	2.21e-05
101	1.54e-05	0.00011181	2.57e-05	0.00018141						101	1.16e-05	4.39e-05	7.04e-06	2.21e-05
101.167	1.54e-05	0.00011096	2.59e-05	0.00018201						101.167	1.18e-05	4.08e-05	7.04e-06	2.32e-05
101.333	1.54e-05	0.00010912	2.59e-05	0.00018141						101.333	1.18e-05	3.71e-05	6.99e-06	2.52e-05
101.5	1.54e-05	0.00010446	2.61e-05	0.00018141						101.5	1.18e-05	3.59e-05	7.04e-06	2.38e-05
101.667	1.53e-05	0.00010912	2.65e-05	0.00018141						101.667	1.19e-05	3.5e-05	7.04e-06	2.53e-05
101.833	1.46e-05	0.00010446	2.7e-05	0.00018201						101.833	1.19e-05	3.25e-05	7.09e-06	2.53e-05
102	1.53e-05	0.00010912	2.75e-05	0.00018681						102	1.2e-05	3.03e-05	7.09e-06	2.72e-05
102.167	1.53e-05	0.00010502	2.8e-05	0.00018201						102.167	1.2e-05	3.03e-05	7.09e-06	2.72e-05
102.333	1.53e-05	0.00010502	2.85e-05	0.00018141						102.333	1.24e-05	2.85e-05	7.24e-06	2.79e-05
102.5	1.53e-05	0.00010502	2.96e-05	0.00018152						102.5	1.3e-05	2.85e-05	7.25e-06	2.72e-05
102.667	1.53e-05	0.00010502	3.47e-05	0.00018097						102.667	1.3e-05	2.85e-05	7.09e-06	2.53e-05
102.833	1.53e-05	0.00010502	3.96e-05	0.00017918						102.833	1.3e-05	2.68e-05	7.25e-06	2.53e-05
103	1.54e-05	0.00010154	4.01e-05	0.00017918						103	1.3e-05	2.68e-05	7.48e-06	2.38e-05
103.167	1.54e-05	9.88e-05	3.98e-05	0.00017918						103.167	1.3e-05	2.68e-05	7.48e-06	2.38e-05
103.333	1.57e-05	9.62e-05	4.01e-05	0.00018152						103.333	1.3e-05	2.85e-05	7.48e-06	2.38e-05
103.5	1.72e-05	9.62e-05	4.01e-05	0.00018152						103.5	1.34e-05	2.85e-05	7.62e-06	2.38e-05
103.667	1.87e-05	9.94e-05	3.98e-05	0.00018152						103.667	1.39e-05	2.68e-05	7.62e-06	2.53e-05
103.833	1.87e-05	9.94e-05	4.01e-05	0.00017918						103.833	1.39e-05	2.68e-05	7.62e-06	2.73e-05
104	1.98e-05	0.00010502	4.05e-05	0.00017918						104	1.44e-05	2.68e-05	7.62e-06	2.53e-05
104.167	1.98e-05	9.94e-05	4.01e-05	0.00017331						104.167	1.39e-05	2.85e-05	7.72e-06	2.53e-05
104.333	1.98e-05	9.94e-05	3.98e-05	0.00017331						104.333	1.35e-05	3.03e-05	7.72e-06	2.53e-05
104.5	2.17e-05	9.94e-05	3.98e-05	0.00017918						104.5	1.35e-05	3.03e-05	7.72e-06	2.73e-05
104.667	2.17e-05	9.94e-05	3.98e-05	0.00018152						104.667	1.24e-05	3.03e-05	7.72e-06	2.73e-05
104.833	2.31e-05	0.00010502	3.98e-05	0.00018152						104.833	1.24e-05	3.25e-05	7.62e-06	2.59e-05
105	2.17e-05	9.94e-05	3.98e-05	0.00018152						105	1.35e-05	3.25e-05	7.72e-06	2.81e-05
105.167	1.98e-05	9.94e-05	3.94e-05	0.00017918						105.167	1.44e-05	3.46e-05	7.62e-06	2.95e-05
105.333	1.98e-05	9.94e-05	3.86e-05	0.00017918						105.333	1.51e-05	3.46e-05	7.62e-06	2.95e-05
105.5	1.87e-05	0.00010352	3.94e-05	0.00017331						105.5	1.57e-05	3.42e-05	7.72e-06	2.95e-05
105.667	1.98e-05	0.00010644	3.86e-05	0.0001663						105.667	1.59e-05	3.46e-05	7.62e-06	2.95e-05
105.833	1.98e-05	0.00010644	3.94e-05	0.0001663						105.833	1.59e-05	3.46e-05	7.62e-06	2.95e-05
106	2.08e-05	0.00010352	3.99e-05	0.0001663						106	1.59e-05	3.46e-05	7.62e-06	2.95e-05
106.167	2.08e-05	0.00010352	4.05e-05	0.00017331						106.167	1.59e-05	3.5e-05	7.72e-06	3.36e-05
106.333	2.08e-05	9.89e-05	4.05e-05	0.00017918						106.333	1.59e-05	3.5e-05	7.98e-06	3.64e-05
106.5	2.19e-05	9.56e-05	4.05e-05	0.00018152						106.5	1.59e-05	3.54e-05	8.2e-06	3.64e-05
106.667	2.19e-05	9.39e-05	4.37e-05	0.00018152						106.667	1.59e-05	3.54e-05	8.2e-06	3.67e-05
106.833	2.19e-05	9.39e-05	4.7e-05	0.00018201						106.833	1.59e-05	3.59e-05	8.2e-06	3.67e-05
107	2.31e-05	9.14e-05	4.37e-05	0.0001831						107	1.59e-05	3.59e-05	8.2e-06	3.67e-05
107.167	2.19e-05	9.14e-05	4.05e-05	0.0001831						107.167	1.57e-05	3.65e-05	8.23e-06	3.67e-05
107.333	2.19e-05	9.39e-05	4.05e-05	0.00018201						107.333	1.59e-05	3.65e-05	8.26e-06	3.67e-05
107.5	2.19e-05	9.14e-05	4.37e-05	0.00018152						107.5	1.59e-05	3.71e-05	8.34e-06	3.77e-05
107.667	2.19e-05	9.14e-05	4.7e-05	0.00018201						107.667	1.57e-05	3.84e-05	8.58e-06	3.77e-05
107.833	2e-05	8.97e-05	4.7e-05	0.0001831						107.833	1.57e-05	3.84e-05	8.77e-06	3.89e-05
108	2.19e-05	8.84e-05	4.7e-05	0.00018427						108	1.57e-05	3.84e-05	8.96e-06	3.89e-05
108.167	2e-05	8.97e-05	5.02e-05	0.00018966						108.167	1.51e-05	3.84e-05	8.96e-06	3.97e-05
108.333	2e-05	8.97e-05	4.8e-05	0.00018966						108.333	1.51e-05	3.84e-05	9.39e-06	4.17e-05
108.5	2e-05	9.14e-05	5.17e-05	0.00019506						108.5	1.57e-05	3.84e-05	9.66e-06	4.17e-05
108.667	2.18e-05	9.14e-05	5.48e-05	0.00019506						108.667	1.59e-05	3.96e-05	9.92e-06	4.17e-05
108.833	2.18e-05	9.32e-05	5.48e-05	0.000198						108.833	1.65e-05	3.98e-05	9.92e-06	4.17e-05
109	2.22e-05	9.32e-05	5.48e-05	0.00020163						109	1.59e-05	3.96e-05	9.92e-06	4.33e-05
109.167	2.22e-05	9.32e-05	5.68e-05	0.00020163						109.167	1.66e-05	3.96e-05	9.92e-06	4.33e-05
109.333	2.22e-05	9.32e-05	5.48e-05	0.00020509						109.333	1.73e-05	3.98e-05	9.92e-06	4.4e-05
109.5	2.22e-05	9.32e-05	5.62e-05	0.00020509						109.5	1.73e-05	4.11e-05	1.02e-05	4.33e-05
109.667	2.22e-05	9.42e-05	5.73e-05	0.00020509						109.667	1.77e-05	4.11e-05	1.02e-05	4.17e-05
109.833	2.27e-05	9.49e-05	5.73e-05	0.00020509						109.833	1.77e-05	4.46e-05	1.02e-05	4.17e-05
110	2.22e-05	9.73e-05	5.73e-05	0.00020509						110	1.76e-05	4.46e-05	1.08e-05	4.17e-05
110.167	2.22e-05	9.94e-05	5.73e-05	0.00021036						110.167	1.76e-05	4.33e-05	1.17e-05	3.97e-05
110.333	2.27e-05	0.00010087	5.62e-05	0.00021036						110.333	1.76e-05	4.33e-05	1.26e-05	3.97e-05
110.5	2.27e-05	0.00010087	5.62e-05	0.00021315						110.5	1.76e-05	4.31e-05	1.34e-05	4.17e-05
110.667	2.27e-05	0.00010049	5.26e-05	0.00021036						110.667	1.76e-05	4.31e-05	1.34e-05	4.17e-05
110.833	2.29e-05	0.00010049	4.76e-05	0.00020509						110.833	1.76e-05	4.31e-05	1.26e-05	4.33e-05
111	2.31e-05	0.00010049	4.37e-05	0.00020509						111	1.76e-05	4.4e-05	1.26e-05	4.17e-05
111.167	2.36e-05	0.00010173	4.12e-05	0.00020509						111.167	1.76e-05	4.4e-05	1.34e-05	3.97e-05
111.333	2.36e-05	0.00010173	4.37e-05	0.00021036						111.333	1.76e-05	4.4e-05	1.35e-05	4.17e-05
111.5	2.36e-05	0.00010352	4.37e-05	0.00021036						111.5	1.76e-05	4.55e-05	1.35e-05	4.17e-05
111.667	2.36e-05	0.00010173	4.12e-05	0.00021036						111.667	1.73e-05	4.55e-05	1.35e-05	4.17e-05
111.833	2.36e-05	0.00010173	4.06e-05	0.00021036						111.833	1.73e-05	4.77e-05	1.35e-05	4.17e-05
112	2.36e-05	0.00010173	4.06e-05	0.00020146						112	1.64e-05	4.87e-05	1.35e-05	4.33e-05
112.167	2.31e-05	0.00010314	4.06e-05	0.00020146						112.167	1.64e-05	4.87e-05	1.35e-05	4.41e-05
112.333	2.29e-05	0.00010314	3.91e-05	0.0002105						112.333	1.64e-05	4.9e-05	1.26e-05	4.33e-05
112.5	2.29e-05	0.00010314	3.83e-05	0.00022065						112.5	1.73e-05	5.06e-05	1.17e-05	4.33e-05
112.667	2.28e-05	0.00010314	3.62e-05	0.00022065						112.667	1.76e-05	5.06e-05	1.17e-05	4.33e-05
112.833	2.26e-05	0.0001058	3.43e-05	0.00023759						112.833	1.8e-05	5.24e-05	1.17e-05	4.44e-05
113	2.22e-05	0.00010676	3.43e-05	0.00023759						113	1.86e-05	5.24e-05	1.08e-05	4.45e-05
113.167	2.22e-05	0.00010724	3.27e-05	0.00025771						113.167	1.86e-05	5.35e-05	1.08e-05	4.45e-05
113.333	2.15e-05	0.00010892	3.12e-05	0.00023759						113.333	1.9e-05	5.46e-05	1.08e-05	4.45e-05
113.5	2.15e-05	0.00010892	3.12e-05	0.00022065						113.5	1.86e-05	5.61e-05	1.17e-05	4.45e-05
113.667	2.15e-05	0.00010892	3.12e-05	0.00023759						113.667	1.86e-05	5.78e-05	1.17e-05	4.35e-05
113.833	2.11e-05	0.00011101	3.12e-05	0.00023759						113.833	1.86e-05	6.17e-05	1.2e-05	4.33e-05
114	2.1e-05	0.00010892	3.12e-05	0.00023759						114	1.86e-05	6.51e-05	1.2e-05	4.35e-05
114.167	2.1e-05	0.00010962	3.12e-05	0.00023759						114.167	1.98e-05	6.36e-05	1.2e-05	4.35e-05
114.333	2.1e-05	0.00010962	3.12e-05	0.00025771						114.333	2.09e-05	6.36e-05	1.2e-05	4.45e-05
114.5	2.01e-05	0.00010962	3.27e-05	0.00023759						114.5	1.98e-05	6.36e-05	1.27e-05	4.64e-05
114.667	2.01e-05	0.00011101	3.27e-05	0.00025771						114.667	1.98e-05	6.36e-05	1.33e-05	4.64e-05
114.833	1.92e-05	0.00011101	3.27e-05	0.00024926						114.833	1.98e-05	6.36e-05	1.35e-05	4.68e-05
115	1.92e-05	0.00011203	3.29e-05	0.00024926						115	1.86e-05	6.36e-05	1.35e-05	4.58e-05
115.167	2.01e-05	0.00011481	3.58e-05	0.00024926						115.167	1.86e-05	6.51e-05	1.35e-05	4.58e-05
115.333	2.1e-05	0.00011952	3.79e-05	0.00024926						115.333	1.86e-05	6.36e-05	1.37e-05	4.45e-05
115.5	2.11e-05	0.00011481	3.79e-05	0.00027659						115.5	1.86e-05	6.36e-05	1.4e-05	4.35e-05
115.667	2.15e-05	0.00011481	4.01e-05	0.00029549						115.667	1.86e-05	6.05e-05	1.44e-05	4.33e-05
115.833	2.11e-05	0.00011952	3.79e-05	0.00029549						115.833	1.86e-05	6.05e-05	1.44e-05	4.33e-05
116	2.01e-05	0.00012199	3.58e-05	0.00029549						116	1.86e-05	6.05e-05	1.4e-05	4.11e-05
116.167	2.01e-05	0.00012199	3.39e-05	0.00027659						116.167	1.98e-05	6.05e-05	1.37e-05	3.84e-05
116.333	2.11e-05	0.00012271	3.39e-05	0.00029549						116.333	2.15e-05	6.05e-05	1.36e-05	3.75e-05
116.5	2.01e-05	0.00012271	3.58e-05	0.00029549						116.5	1.98e-05	5.78e-05	1.35e-05	3.84e-05
116.667	2.01e-05	0.00012271	3.58e-05	0.00029549						116.667	2.15e-05	5.78e-05	1.33e-05	3.84e-05
116.833	2.11e-05	0.00012271	3.58e-05	0.0002851						116.833	2.22e-05	5.78e-05	1.35e-05	3.84e-05
117	2.11e-05	0.00012271	3.79e-05	0.00029565						117	2.22e-05	5.78e-05	1.37e-05	4.02e-05
117.167	2.11e-05	0.00012199	3.79e-05	0.00030834						117.167	2.22e-05	5.61e-05	1.37e-05	4.23e-05
117.333	2.11e-05	0.00012199	3.79e-05	0.00030834						117.333	2.15e-05	5.49e-05	1.4e-05	4.26e-05
117.5	2.11e-05	0.00012271	3.79e-05	0.00030834						117.5	2.22e-05	5.49e-05	1.4e-05	4.26e-05
117.667	2.01e-05	0.00012348	3.79e-05	0.00031279						117.667	2.22e-05	5.38e-05	1.38e-05	4.26e-05
117.833	2.11e-05	0.00012506	4.01e-05	0.00030834						117.833	2.22e-05	5.24e-05	1.4e-05	4.26e-05
118	2.01e-05	0.00012893	4.37e-05	0.00030622						118	2.22e-05	5.24e-05	1.48e-05	4.26e-05
118.167	2.11e-05	0.00013052	4.37e-05	0.00030622						118.167	2.22e-05	5.07e-05	1.4e-05	4.17e-05
118.333	2.01e-05	0.00013522	4.37e-05	0.00030622						118.333	2.22e-05	5.07e-05	1.38e-05	4.17e-05
118.5	2.11e-05	0.00013522	4.01e-05	0.00030622						118.5	2.22e-05	5.07e-05	1.38e-05	4.17e-05
118.667	2.01e-05	0.00013522	3.79e-05	0.00030852						118.667	2.15e-05	5.24e-05	1.36e-05	4.17e-05
118.833	1.92e-05	0.00013522	3.79e-05	0.00030852						118.833	2.15e-05	5.24e-05	1.36e-05	4.26e-05
119	1.91e-05	0.00013522	4.01e-05	0.00030852						119	2.15e-05	5.24e-05	1.38e-05	4.17e-05
119.167	1.91e-05	0.00013052	3.79e-05	0.00030852						119.167	2.08e-05	5.24e-05	1.38e-05	4.26e-05
119.333	1.89e-05	0.00013522	4.01e-05	0.00030622						119.333	2.08e-05	5.07e-05	1.4e-05	4.17e-05
119.5	1.89e-05	0.00013978	4.01e-05	0.00030622						119.5	2.15e-05	5.07e-05	1.43e-05	4.17e-05
119.667	1.91e-05	0.00014208	4.01e-05	0.00030622						119.667	2.1e-05	5.06e-05	1.43e-05	4.17e-05
119.833	1.89e-05	0.00014414	3.79e-05	0.00029565						119.833	2.08e-05	4.95e-05	1.45e-05	4.03e-05
120	1.91e-05	0.00014899	3.79e-05	0.00029565						120	2.1e-05	4.9e-05	1.43e-05	3.97e-05
120.167	1.91e-05	0.00014899	4.22e-05	0.00029565						120.167	2.08e-05	4.9e-05	1.4e-05	4.07e-05
120.333	1.91e-05	0.000154	4.69e-05	0.00028782						120.333	2.08e-05	4.9e-05	1.4e-05	4.07e-05
120.5	1.89e-05	0.00015504	4.9e-05	0.00028782						120.5	2.1e-05	4.95e-05	1.4e-05	4.07e-05
120.667	1.91e-05	0.00015585	4.9e-05	0.00028782						120.667	2.1e-05	5.06e-05	1.4e-05	4.07e-05
120.833	1.91e-05	0.00015504	4.9e-05	0.00029822						120.833	2.17e-05	5.12e-05	1.4e-05	4.07e-05
121	1.91e-05	0.000154	4.9e-05	0.00030622						121	2.22e-05	5.12e-05	1.38e-05	4.17e-05
121.167	1.89e-05	0.00015504	5.1e-05	0.00030622						121.167	2.25e-05	5.12e-05	1.36e-05	4.17e-05
121.333	1.89e-05	0.00015504	4.9e-05	0.00030622						121.333	2.28e-05	5.12e-05	1.36e-05	4.07e-05
121.5	1.91e-05	0.00015504	4.69e-05	0.00029822						121.5	2.28e-05	5.12e-05	1.36e-05	4.17e-05
121.667	1.91e-05	0.00015504	4.9e-05	0.00029822						121.667	2.28e-05	5.23e-05	1.34e-05	4.07e-05
121.833	1.89e-05	0.00015504	4.9e-05	0.00028782						121.833	2.32e-05	5.31e-05	1.34e-05	4.07e-05
122	1.89e-05	0.00015504	4.9e-05	0.00029822						122	2.39e-05	5.34e-05	1.33e-05	4.07e-05
122.167	1.91e-05	0.00015585	5.1e-05	0.00029822						122.167	2.39e-05	5.34e-05	1.33e-05	4.07e-05
122.333	1.92e-05	0.00015504	5.47e-05	0.00028782						122.333	2.39e-05	5.34e-05	1.34e-05	4.07e-05
122.5	1.92e-05	0.00015504	5.47e-05	0.00029822						122.5	2.39e-05	5.36e-05	1.36e-05	4.07e-05
122.667	2.01e-05	0.00015585	5.47e-05	0.00029822						122.667	2.39e-05	5.41e-05	1.38e-05	4.17e-05
122.833	2.15e-05	0.00015565	5.92e-05	0.0002984						122.833	2.34e-05	5.36e-05	1.36e-05	4.17e-05
123	2.28e-05	0.00015504	5.92e-05	0.00028782						123	2.32e-05	5.41e-05	1.38e-05	4.07e-05
123.167	2.38e-05	0.000154	6.21e-05	0.00028782						123.167	2.31e-05	5.41e-05	1.36e-05	3.97e-05
123.333	2.38e-05	0.00014909	6.21e-05	0.00028782						123.333	2.26e-05	5.36e-05	1.38e-05	3.91e-05
123.5	2.32e-05	0.00014494	6.51e-05	0.0002984						123.5	2.31e-05	5.34e-05	1.38e-05	3.97e-05
123.667	2.24e-05	0.00014414	6.76e-05	0.0002984						123.667	2.31e-05	5.24e-05	1.4e-05	4.07e-05
123.833	2.32e-05	0.00014115	6.87e-05	0.00031067						123.833	2.26e-05	5.12e-05	1.38e-05	4.17e-05
124	2.32e-05	0.00014115	6.87e-05	0.00031536						124	2.31e-05	5.03e-05	1.4e-05	4.07e-05
124.167	2.32e-05	0.00014414	6.96e-05	0.00031536						124.167	2.31e-05	5.03e-05	1.4e-05	3.97e-05
124.333	2.32e-05	0.00014424	6.96e-05	0.00031067						124.333	2.28e-05	4.85e-05	1.38e-05	3.97e-05
124.5	2.38e-05	0.00014424	6.96e-05	0.00031067						124.5	2.28e-05	4.85e-05	1.38e-05	3.91e-05
124.667	2.4e-05	0.00014115	6.96e-05	0.00031067						124.667	2.32e-05	4.85e-05	1.38e-05	3.97e-05
124.833	2.4e-05	0.00014115	7.05e-05	0.00031649						124.833	2.34e-05	4.85e-05	1.38e-05	3.97e-05
125	2.4e-05	0.00014115	6.96e-05	0.00031649						125	2.39e-05	4.85e-05	1.39e-05	3.98e-05
125.167	2.4e-05	0.00013522	6.87e-05	0.00032166						125.167	2.39e-05	4.85e-05	1.43e-05	3.98e-05
125.333	2.4e-05	0.00013522	6.87e-05	0.00031649						125.333	2.39e-05	4.85e-05	1.43e-05	3.98e-05
125.5	2.4e-05	0.00014194	6.87e-05	0.00031649						125.5	2.48e-05	4.91e-05	1.45e-05	3.98e-05
125.667	2.38e-05	0.00015012	6.76e-05	0.00031649						125.667	2.39e-05	4.91e-05	1.45e-05	4.07e-05
125.833	2.38e-05	0.00014194	6.76e-05	0.00031067						125.833	2.39e-05	4.91e-05	1.45e-05	3.98e-05
126	2.38e-05	0.00013522	6.87e-05	0.00031649						126	2.48e-05	4.71e-05	1.5e-05	4.07e-05
126.167	2.32e-05	0.00013832	6.87e-05	0.00032166						126.167	2.39e-05	4.6e-05	1.59e-05	4.07e-05
126.333	2.32e-05	0.00015012	6.98e-05	0.00032746						126.333	2.39e-05	4.21e-05	1.64e-05	4.17e-05
126.5	2.38e-05	0.00015565	6.98e-05	0.00033733						126.5	2.48e-05	4.21e-05	1.64e-05	4.17e-05
126.667	2.38e-05	0.00015565	6.87e-05	0.00032746						126.667	2.39e-05	4.21e-05	1.64e-05	4.07e-05
126.833	2.32e-05	0.00015565	6.87e-05	0.00032746						126.833	2.34e-05	3.65e-05	1.59e-05	3.98e-05
127	2.26e-05	0.0001563	6.87e-05	0.00032746						127	2.39e-05	3.3e-05	1.5e-05	3.94e-05
127.167	2.26e-05	0.00016215	6.98e-05	0.00032746						127.167	2.4e-05	3.65e-05	1.59e-05	3.94e-05
127.333	2.26e-05	0.0001563	6.98e-05	0.00033733						127.333	2.4e-05	3.65e-05	1.51e-05	3.88e-05
127.5	2.22e-05	0.00015565	6.98e-05	0.0003639						127.5	2.36e-05	3.65e-05	1.59e-05	3.8e-05
127.667	2.26e-05	0.00015565	6.87e-05	0.0003639						127.667	2.44e-05	3.78e-05	1.64e-05	3.8e-05
127.833	2.26e-05	0.0001523	6.87e-05	0.0003639						127.833	2.44e-05	4.1e-05	1.64e-05	3.75e-05
128	2.32e-05	0.0001523	6.87e-05	0.0003639						128	2.44e-05	4.1e-05	1.64e-05	3.8e-05
128.167	2.26e-05	0.00015565	6.76e-05	0.00033733						128.167	2.44e-05	4.1e-05	1.64e-05	3.88e-05
128.333	2.26e-05	0.00015274	6.51e-05	0.00033733						128.333	2.68e-05	3.78e-05	1.64e-05	3.88e-05
128.5	2.17e-05	0.0001563	6.51e-05	0.00033733						128.5	2.68e-05	4.1e-05	1.66e-05	3.88e-05
128.667	2.26e-05	0.00016215	6.76e-05	0.00033733						128.667	2.83e-05	3.78e-05	1.68e-05	3.94e-05
128.833	2.26e-05	0.0001563	6.76e-05	0.0003639						128.833	2.83e-05	3.78e-05	1.68e-05	3.94e-05
129	2.26e-05	0.00016215	6.76e-05	0.0003639						129	2.84e-05	3.78e-05	1.71e-05	3.98e-05
129.167	2.32e-05	0.00016215	6.96e-05	0.00038689						129.167	2.86e-05	3.43e-05	1.78e-05	3.98e-05
129.333	2.39e-05	0.0001563	7.2e-05	0.00038689						129.333	2.84e-05	3.78e-05	1.8e-05	4.22e-05
129.5	2.32e-05	0.00015274	6.96e-05	0.00038689						129.5	2.83e-05	3.78e-05	1.71e-05	4.22e-05
129.667	2.32e-05	0.00015274	6.87e-05	0.00038689						129.667	2.83e-05	3.78e-05	1.8e-05	4.24e-05
129.833	2.39e-05	0.00015274	6.87e-05	0.00040456						129.833	2.83e-05	3.78e-05	1.8e-05	4.24e-05
130	2.32e-05	0.00015274	7.2e-05	0.00040456						130	2.79e-05	4.1e-05	1.87e-05	4.66e-05
130.167	2.26e-05	0.00015274	7.33e-05	0.00038689						130.167	2.83e-05	4.1e-05	1.92e-05	4.66e-05
130.333	2.26e-05	0.00015274	7.45e-05	0.00038689						130.333	2.8e-05	4.1e-05	1.92e-05	4.66e-05
130.5	2.32e-05	0.00014721	7.33e-05	0.0003639						130.5	2.8e-05	4.1e-05	2.01e-05	4.24e-05
130.667	2.32e-05	0.00013844	7.33e-05	0.0003639						130.667	2.76e-05	4.1e-05	2.01e-05	4.66e-05
130.833	2.32e-05	0.00014721	7.33e-05	0.00033733						130.833	2.76e-05	3.78e-05	2.05e-05	4.24e-05
131	2.32e-05	0.0001468	7.33e-05	0.00033733						131	2.63e-05	3.78e-05	2.05e-05	4.24e-05
131.167	2.32e-05	0.00013803	7.2e-05	0.00032746						131.167	2.76e-05	3.78e-05	2.05e-05	4.41e-05
131.333	2.36e-05	0.00014363	7.2e-05	0.00032746						131.333	2.63e-05	4.1e-05	2.05e-05	4.41e-05
131.5	2.36e-05	0.00014363	7.2e-05	0.00032746						131.5	2.76e-05	4.1e-05	2.05e-05	4.21e-05
131.667	2.36e-05	0.00014363	6.57e-05	0.00033733						131.667	2.76e-05	4.1e-05	2.07e-05	4.45e-05
131.833	2.36e-05	0.0001468	6.57e-05	0.0003639						131.833	2.63e-05	4.1e-05	2.07e-05	4.45e-05
132	2.32e-05	0.00014363	6.49e-05	0.00033733						132	2.63e-05	3.78e-05	2.3e-05	4.21e-05
132.167	2.32e-05	0.00014363	5.85e-05	0.00033733						132.167	2.76e-05	3.45e-05	2.51e-05	4e-05
132.333	2.32e-05	0.00014428	5.45e-05	0.00033733						132.333	2.63e-05	3.15e-05	2.3e-05	4e-05
132.5	2.32e-05	0.00014642	5.45e-05	0.00033515						132.5	2.6e-05	3e-05	2.3e-05	4.21e-05
132.667	2.26e-05	0.00014642	5.85e-05	0.0003639						132.667	2.6e-05	3e-05	2.51e-05	4e-05
132.833	2.26e-05	0.00014642	5.45e-05	0.00033515						132.833	2.76e-05	3.15e-05	2.53e-05	4e-05
133	2.18e-05	0.00014894	5.45e-05	0.0003639						133	2.76e-05	3.15e-05	2.51e-05	4e-05
133.167	2.11e-05	0.00014894	5.05e-05	0.0003639						133.167	2.76e-05	3.15e-05	2.53e-05	4.21e-05
133.333	2.11e-05	0.00015487	4.97e-05	0.0003639						133.333	2.76e-05	3.25e-05	2.53e-05	4.21e-05
133.5	2.11e-05	0.00015487	4.79e-05	0.00033608						133.5	2.76e-05	3.45e-05	2.56e-05	4.1e-05
133.667	2.07e-05	0.00016665	4.79e-05	0.00033608						133.667	2.8e-05	3.45e-05	2.6e-05	4e-05
133.833	2.07e-05	0.00017417	4.58e-05	0.00032621						133.833	2.86e-05	3.78e-05	2.65e-05	3.89e-05
134	2.07e-05	0.00017417	4.5e-05	0.00033608						134	2.86e-05	4.1e-05	2.7e-05	3.89e-05
134.167	2.13e-05	0.00017295	4.47e-05	0.00034502						134.167	2.89e-05	4.1e-05	2.74e-05	3.95e-05
134.333	2.07e-05	0.00016665	4.5e-05	0.0003639						134.333	2.92e-05	4.29e-05	2.79e-05	3.89e-05
134.5	2.02e-05	0.00016035	4.47e-05	0.00038278						134.5	2.94e-05	4.38e-05	2.74e-05	3.95e-05
134.667	1.97e-05	0.00016665	4.45e-05	0.00038689						134.667	2.92e-05	4.46e-05	2.79e-05	3.86e-05
134.833	2.02e-05	0.00016035	4.43e-05	0.00038278						134.833	2.89e-05	4.52e-05	2.83e-05	3.77e-05
135	2.07e-05	0.00016665	4.07e-05	0.00038689						135	2.92e-05	4.46e-05	2.79e-05	3.75e-05
135.167	2.02e-05	0.00017295	4.47e-05	0.00038278						135.167	2.89e-05	4.38e-05	2.83e-05	3.72e-05
135.333	1.97e-05	0.00016665	4.07e-05	0.00038689						135.333	2.83e-05	4.46e-05	2.79e-05	3.75e-05
135.5	1.92e-05	0.00016035	3.66e-05	0.00038278						135.5	2.78e-05	4.38e-05	2.83e-05	3.72e-05
135.667	1.97e-05	0.00015487	3.34e-05	0.00035496						135.667	2.83e-05	4.46e-05	2.79e-05	3.71e-05
135.833	2.02e-05	0.00016035	3.66e-05	0.00038278						135.833	2.78e-05	4.52e-05	2.83e-05	3.72e-05
136	2.07e-05	0.00016665	3.34e-05	0.00035496						136	2.76e-05	4.57e-05	2.94e-05	3.71e-05
136.167	2.13e-05	0.00016035	3.66e-05	0.00032714						136.167	2.78e-05	4.67e-05	2.83e-05	3.72e-05
136.333	2.07e-05	0.00015487	3.34e-05	0.00032247						136.333	2.76e-05	4.77e-05	2.79e-05	3.71e-05
136.5	2.02e-05	0.00014938	3.03e-05	0.0003178						136.5	2.75e-05	4.67e-05	2.83e-05	3.71e-05
136.667	1.97e-05	0.00015487	2.73e-05	0.00032247						136.667	2.76e-05	4.77e-05	2.94e-05	3.71e-05
136.833	2.02e-05	0.00014938	2.43e-05	0.00032714						136.833	2.78e-05	4.92e-05	3.04e-05	3.72e-05
137	2.07e-05	0.00014894	2.73e-05	0.00032247						137	2.76e-05	5.07e-05	3.07e-05	3.88e-05
137.167	2.13e-05	0.0001485	2.43e-05	0.0003178						137.167	2.78e-05	4.92e-05	3.1e-05	3.72e-05
137.333	2.07e-05	0.00014894	2.41e-05	0.00031599						137.333	2.83e-05	5.07e-05	3.26e-05	3.88e-05
137.5	2.13e-05	0.00014938	2.38e-05	0.00031418						137.5	2.89e-05	5.11e-05	3.42e-05	4.04e-05
137.667	2.07e-05	0.00014894	2.33e-05	0.00031258						137.667	2.83e-05	5.15e-05	3.44e-05	4.1e-05
137.833	2.13e-05	0.0001485	2.27e-05	0.00031418						137.833	2.78e-05	5.54e-05	3.42e-05	4.17e-05
138	2.07e-05	0.00014642	2.22e-05	0.00031599						138	2.83e-05	5.94e-05	3.44e-05	4.1e-05
138.167	2.13e-05	0.00014434	2.18e-05	0.0003178						138.167	2.89e-05	5.95e-05	3.46e-05	4.04e-05
138.333	2.25e-05	0.00014642	2.06e-05	0.00031599						138.333	2.86e-05	5.96e-05	3.58e-05	3.88e-05
138.5	2.37e-05	0.00014434	2.18e-05	0.00031418						138.5	2.78e-05	5.95e-05	3.7e-05	4.04e-05
138.667	2.25e-05	0.00014428	2.06e-05	0.00031258						138.667	2.76e-05	5.96e-05	3.74e-05	3.88e-05
138.833	2.37e-05	0.00014434	1.94e-05	0.00031098						138.833	2.75e-05	5.95e-05	3.7e-05	3.71e-05
												5.96e-05
141.166					1.8e-05	0.00012509	2.51e-05	0.00023052		141.166					1.59e-05	8.18e-05	4.64e-05	0.00012408
141.332					1.91e-05	0.00012426	1.7e-05	0.00023203		141.332					1.51e-05	7.61e-05	4.34e-05	0.00012343
141.499					1.8e-05	0.00011932	1.55e-05	0.00023052		141.499					1.48e-05	7.22e-05	4.16e-05	0.00012408
141.666					1.69e-05	0.00012426	1.39e-05	0.00023203		141.666					1.45e-05	7.61e-05	3.97e-05	0.00012343
141.832					1.58e-05	0.00011932	1.3e-05	0.00023725		141.832					1.43e-05	7.22e-05	3.74e-05	0.0001187
141.999					1.47e-05	0.00011439	1.21e-05	0.00024247		141.999					1.45e-05	6.83e-05	3.52e-05	0.00011398
142.166					1.58e-05	0.00010913	1.19e-05	0.00024296		142.166					1.48e-05	6.74e-05	3.46e-05	0.0001187
142.332					1.47e-05	0.00010387	1.17e-05	0.00024247		142.332					1.51e-05	6.65e-05	3.41e-05	0.00011398
142.499					1.48e-05	0.00010913	1.14e-05	0.00024296		142.499					1.48e-05	6.34e-05	3.36e-05	0.00010892
142.666					1.5e-05	0.00011439	1.1e-05	0.00024247		142.666					1.45e-05	6.04e-05	3.41e-05	0.00010387
142.832					1.48e-05	0.00011932	1.07e-05	0.00023725		142.832					1.43e-05	5.22e-05	3.36e-05	0.00010035
142.999					1.47e-05	0.00012426	1.03e-05	0.00024247		142.999					1.4e-05	4.4e-05	3.41e-05	9.68e-05
143.166					1.46e-05	0.00012232	1.04e-05	0.00023725		143.166					1.4e-05	4.39e-05	3.46e-05	9.68e-05
143.332					1.45e-05	0.00012039	1.03e-05	0.00023544		143.332					1.4e-05	4.39e-05	3.45e-05	9.67e-05
143.499					1.44e-05	0.00011739	1.03e-05	0.00023896		143.499					1.39e-05	4.26e-05	3.48e-05	9.37e-05
143.666					1.43e-05	0.00012039	1.02e-05	0.00024247		143.666					1.38e-05	4.13e-05	3.45e-05	9.08e-05
143.832					1.36e-05	0.00011739	1.02e-05	0.00024296		143.832					1.37e-05	3.59e-05	3.48e-05	8.12e-05
143.999					1.29e-05	0.00011439	1.02e-05	0.00024247		143.999					1.35e-05	3.04e-05	3.45e-05	7.17e-05
144.166					1.27e-05	0.00011739	1.03e-05	0.00024296		144.166					1.33e-05	2.93e-05	3.43e-05	6.81e-05
144.332					1.29e-05	0.00011439	1.03e-05	0.00024345		144.332					1.3e-05	2.82e-05	3.41e-05	6.45e-05
144.499					1.27e-05	0.00010913	1.03e-05	0.00025117		144.499					1.27e-05	2.81e-05	3.36e-05	6.81e-05
144.666					1.25e-05	0.00011439	1.02e-05	0.00025889		144.666					1.24e-05	2.8e-05	3.41e-05	6.45e-05
144.832					1.25e-05	0.00010913	1.03e-05	0.00026617		144.832					1.23e-05	2.81e-05	3.36e-05	6.23e-05
144.999					1.24e-05	0.00010387	1.02e-05	0.00025889		144.999					1.24e-05	2.8e-05	3.32e-05	6e-05
145.166					1.18e-05	0.00010088	1.03e-05	0.00026617		145.166					1.23e-05	2.81e-05	3.22e-05	6.23e-05
145.332					1.24e-05	0.00010387	1.03e-05	0.00025889		145.332					1.22e-05	2.8e-05	3.13e-05	6.45e-05
145.499					1.25e-05	0.00010913	1.03e-05	0.00025117		145.499					1.23e-05	2.81e-05	3.1e-05	6.81e-05
145.666					1.24e-05	0.00010387	1.02e-05	0.00024345		145.666					1.24e-05	2.8e-05	3.13e-05	6.45e-05
145.832					1.18e-05	0.00010088	1.02e-05	0.00024296		145.832					1.23e-05	2.81e-05	3.22e-05	6.81e-05
145.999					1.12e-05	0.00010387	1.02e-05	0.00024345		145.999					1.24e-05	2.82e-05	3.13e-05	6.45e-05
146.166					1.18e-05	0.00010471	1e-05	0.0002436		146.166					1.27e-05	2.83e-05	3.22e-05	6.23e-05
146.332					1.18e-05	0.00010088	9.93e-06	0.00025132		146.332					1.25e-05	2.83e-05	3.1e-05	6.23e-05
146.499					1.1e-05	9.58e-05	9.93e-06	0.0002436		146.499					1.25e-05	2.83e-05	3.1e-05	5.96e-05
146.666					1.1e-05	0.00010088	9.87e-06	0.00025132		146.666					1.25e-05	2.81e-05	3.04e-05	5.96e-05
146.832					1.1e-05	0.00010088	9.74e-06	0.0002436		146.832					1.25e-05	2.83e-05	2.88e-05	5.88e-05
146.999					1.07e-05	0.00010088	9.47e-06	0.00025132		146.999					1.25e-05	2.8e-05	2.88e-05	5.7e-05
147.166					1.07e-05	0.00010088	8.89e-06	0.00026617		147.166					1.23e-05	2.79e-05	2.88e-05	5.64e-05
147.332					1.04e-05	0.00010088	8.37e-06	0.00026617		147.332					1.19e-05	2.79e-05	2.88e-05	5.4e-05
147.499					1.04e-05	0.00010032	8.2e-06	0.00027935		147.499					1.11e-05	2.79e-05	2.71e-05	5.4e-05
147.666					1.04e-05	0.00010032	7.86e-06	0.00029055		147.666					1.11e-05	2.75e-05	2.71e-05	5.22e-05
147.832					1.02e-05	0.00010332	7.55e-06	0.00029055		147.832					1.11e-05	2.65e-05	2.67e-05	5.22e-05
147.999					9.99e-06	0.00010032	7.43e-06	0.00029988		147.999					1.03e-05	2.48e-05	2.67e-05	5.17e-05
148.166					9.99e-06	0.00010332	7.15e-06	0.00029988		148.166					9.77e-06	2.22e-05	2.67e-05	5.17e-05
148.332					9.99e-06	0.00010332	6.83e-06	0.00029055		148.332					9.77e-06	2.06e-05	2.67e-05	5.17e-05
148.499					9.76e-06	0.00010332	6.51e-06	0.00029055		148.499					9.77e-06	2.06e-05	2.67e-05	4.98e-05
148.666					9.58e-06	0.00010332	6.04e-06	0.00029988		148.666					1.03e-05	2.04e-05	2.67e-05	4.98e-05
148.832					8.9e-06	0.00010332	6.04e-06	0.00029055		148.832					9.77e-06	2.04e-05	2.67e-05	5.17e-05
148.999					8.33e-06	0.00010332	5.68e-06	0.00029988		148.999					9.59e-06	2.04e-05	2.71e-05	4.98e-05
149.166					8.33e-06	0.00010471	5.68e-06	0.00030429		149.166					9.59e-06	2.04e-05	2.71e-05	4.98e-05
149.332					8.33e-06	0.00010471	5.68e-06	0.00030429		149.332					8.88e-06	1.97e-05	2.71e-05	4.98e-05
149.499					8.33e-06	0.00010332	5.68e-06	0.00029988		149.499					8.12e-06	1.89e-05	2.71e-05	4.98e-05
149.666					8.11e-06	0.00010032	5.68e-06	0.00030384		149.666					8.12e-06	1.89e-05	2.82e-05	4.74e-05
149.832					7.88e-06	0.00010032	5.68e-06	0.00030429		149.832					8.12e-06	1.86e-05	2.82e-05	4.62e-05
149.999					8.11e-06	0.00010032	5.83e-06	0.00030429		149.999					8.88e-06	1.86e-05	2.92e-05	4.4e-05
150.166					8.11e-06	0.00010332	5.83e-06	0.00031054		150.166					8.88e-06	1.86e-05	2.98e-05	3.92e-05
150.332					8.11e-06	0.00010471	5.83e-06	0.00031054		150.332					9.59e-06	1.89e-05	2.98e-05	3.54e-05
150.499					7.88e-06	0.00010471	5.68e-06	0.00032349		150.499					9.59e-06	1.89e-05	3.04e-05	3.54e-05
150.666					7.88e-06	0.00010471	5.57e-06	0.00032349		150.666					9.59e-06	1.97e-05	2.98e-05	3.34e-05
150.832					7.88e-06	0.00010471	5.48e-06	0.00033167		150.832					9.32e-06	1.97e-05	2.98e-05	3.11e-05
150.999					7.78e-06	0.00010836	5.48e-06	0.00032349		150.999					9.59e-06	1.89e-05	2.98e-05	2.87e-05
151.166					7.78e-06	0.00010416	5.48e-06	0.00032349		151.166					9.59e-06	1.97e-05	2.98e-05	2.87e-05
151.332					7.78e-06	0.00010416	5.57e-06	0.00031054		151.332					9.59e-06	1.97e-05	3.04e-05	3.11e-05
151.499					7.88e-06	0.00010416	5.68e-06	0.00032349		151.499					9.59e-06	1.89e-05	3.04e-05	3.11e-05
151.666					7.78e-06	0.00010032	5.64e-06	0.00031054		151.666					9.77e-06	1.89e-05	3.07e-05	2.87e-05
151.832					7.78e-06	0.00010416	5.64e-06	0.00032349		151.832					1.06e-05	1.89e-05	3.07e-05	2.87e-05
151.999					8.07e-06	0.00010836	5.64e-06	0.00032349		151.999					9.69e-06	1.97e-05	3.18e-05	2.79e-05
152.166					7.94e-06	0.00010836	5.64e-06	0.00033167		152.166					9.32e-06	2.04e-05	3.18e-05	2.79e-05
152.332					7.78e-06	0.00010836	5.48e-06	0.00034088		152.332					9.32e-06	2.04e-05	3.36e-05	2.63e-05
152.499					7.7e-06	0.00010836	5.48e-06	0.00034088		152.499					9.69e-06	2.04e-05	3.44e-05	2.38e-05
152.666					7.68e-06	0.00010836	5.41e-06	0.00035567		152.666					1.06e-05	2.21e-05	3.44e-05	2.38e-05
152.832					7.68e-06	0.00010836	5.27e-06	0.0003758		152.832					1.06e-05	2.21e-05	3.44e-05	2.38e-05
152.999					7.7e-06	0.00010836	5.2e-06	0.00039163		152.999					1.06e-05	2.37e-05	3.36e-05	2.23e-05
153.166					7.7e-06	0.00010836	5.2e-06	0.00039516		153.166					9.51e-06	2.48e-05	3.18e-05	2.23e-05
153.332					7.78e-06	0.00011379	5.27e-06	0.00039516		153.332					9.51e-06	2.56e-05	3.07e-05	2.23e-05
153.499					7.78e-06	0.00011379	5.2e-06	0.00039516		153.499					9.51e-06	2.64e-05	3.01e-05	2.23e-05
153.666					7.94e-06	0.00011379	5.27e-06	0.00040017		153.666					9.86e-06	2.64e-05	2.92e-05	2.13e-05
153.832					8.17e-06	0.00011714	5.17e-06	0.00039516		153.832					9.49e-06	2.71e-05	2.82e-05	2.03e-05
153.999					8.43e-06	0.00011714	5.17e-06	0.00040017		153.999					9.86e-06	2.75e-05	2.82e-05	2.13e-05
154.166					8.43e-06	0.00011714	5.17e-06	0.00040536		154.166					9.86e-06	2.75e-05	2.92e-05	2.01e-05
154.332					8.43e-06	0.00011833	5.17e-06	0.00040017		154.332					1.06e-05	2.75e-05	2.96e-05	2.01e-05
154.499					8.43e-06	0.00011919	5.17e-06	0.00040536		154.499					1.06e-05	2.75e-05	2.96e-05	2.01e-05
154.666					8.43e-06	0.00011921	5.25e-06	0.00040536		154.666					1.06e-05	2.75e-05	2.92e-05	2.01e-05
154.832					8.59e-06	0.00011921	5.17e-06	0.00042254		154.832					1.06e-05	2.75e-05	2.92e-05	1.93e-05
154.999					8.69e-06	0.00012021	5.08e-06	0.00044604		154.999					1.06e-05	2.78e-05	2.92e-05	1.93e-05
155.166					8.69e-06	0.00012021	5.04e-06	0.00042254		155.166					1.06e-05	2.71e-05	2.96e-05	1.79e-05
155.332					8.69e-06	0.00012021	5e-06	0.00044604		155.332					1.06e-05	2.63e-05	3.02e-05	1.64e-05
155.499					8.69e-06	0.00011921	5.04e-06	0.00044604		155.499					1.06e-05	2.63e-05	3.02e-05	1.48e-05
155.666					9.14e-06	0.00012021	5.04e-06	0.0004577		155.666					1.06e-05	2.63e-05	3.02e-05	1.39e-05
155.832					9.14e-06	0.00012021	5.04e-06	0.00046178		155.832					1.06e-05	2.46e-05	3.02e-05	1.39e-05
155.999					9.14e-06	0.00012185	5e-06	0.00046178		155.999					1.06e-05	2.37e-05	3.15e-05	1.35e-05
156.166					8.69e-06	0.00012021	5e-06	0.00046178		156.166					9.86e-06	2.29e-05	3.02e-05	1.35e-05
156.332					8.59e-06	0.00012021	5e-06	0.00046178		156.332					9.86e-06	2.29e-05	3.15e-05	1.35e-05
156.499					8.69e-06	0.00012021	4.93e-06	0.00046178		156.499					9.86e-06	2.29e-05	3.15e-05	1.46e-05
156.666					8.69e-06	0.00011921	4.93e-06	0.00046178		156.666					1.06e-05	2.19e-05	3.15e-05	1.33e-05
156.832					8.69e-06	0.00011921	4.93e-06	0.00046937		156.832					1.06e-05	2.19e-05	3.15e-05	1.26e-05
156.999					8.69e-06	0.00011833	4.88e-06	0.00047938		156.999					1.06e-05	2.19e-05	3.02e-05	1.26e-05
157.166					8.69e-06	0.00011714	4.87e-06	0.00047938		157.166					1.13e-05	2.19e-05	3.02e-05	1.22e-05
157.332					8.69e-06	0.00011379	4.88e-06	0.00047938		157.332					1.13e-05	2.12e-05	2.96e-05	1.26e-05
157.499					8.69e-06	0.00011714	4.88e-06	0.00047938		157.499					1.13e-05	2.12e-05	2.96e-05	1.33e-05
157.666					8.69e-06	0.00011647	4.88e-06	0.00048937		157.666					1.06e-05	2.07e-05	2.94e-05	1.33e-05
157.832					9.14e-06	0.00011647	4.88e-06	0.00049828		157.832					1.01e-05	2.07e-05	2.96e-05	1.33e-05
157.999					9.85e-06	0.0001172	4.88e-06	0.00048937		157.999					1.06e-05	2.19e-05	2.96e-05	1.26e-05
158.166					9.14e-06	0.0001172	4.88e-06	0.00048937		158.166					1.06e-05	2.29e-05	2.96e-05	1.22e-05
158.332					8.69e-06	0.00011833	4.88e-06	0.00048937		158.332					1.09e-05	2.29e-05	2.96e-05	1.19e-05
158.499					8.69e-06	0.00011833	4.88e-06	0.00048937		158.499					1.06e-05	2.19e-05	2.94e-05	1.19e-05
158.666					8.69e-06	0.00011921	4.87e-06	0.00048937		158.666					1.01e-05	2.19e-05	2.91e-05	1.14e-05
158.832					8.69e-06	0.00011921	4.83e-06	0.00049828		158.832					1.01e-05	2.19e-05	2.94e-05	1.14e-05
158.999					8.69e-06	0.00012086	4.83e-06	0.00048937		158.999					1.01e-05	2.29e-05	2.94e-05	1.14e-05
159.166					9.14e-06	0.00011833	4.75e-06	0.00048937		159.166					1.01e-05	2.19e-05	2.94e-05	1.19e-05
159.332					8.69e-06	0.0001172	4.57e-06	0.00047938		159.332					1.06e-05	2.19e-05	2.85e-05	1.19e-05
159.499					8.59e-06	0.0001172	4.44e-06	0.00047938		159.499					1.09e-05	2.19e-05	2.85e-05	1.19e-05
159.666					8.69e-06	0.0001172	4.33e-06	0.00048937		159.666					1.06e-05	2.19e-05	2.85e-05	1.22e-05
159.832					9.22e-06	0.0001172	4.07e-06	0.00047938		159.832					1.06e-05	2.19e-05	2.95e-05	1.26e-05
159.999					9.22e-06	0.0001204	4.07e-06	0.00047938		159.999					1.06e-05	2.07e-05	2.95e-05	1.22e-05
160.166					9.15e-06	0.0001172	4.07e-06	0.00046937		160.166					1.06e-05	2.07e-05	2.95e-05	1.29e-05
160.332					9.15e-06	0.0001172	4.07e-06	0.00046937		160.332					1.06e-05	1.96e-05	2.85e-05	1.29e-05
160.499					9.76e-06	0.00011647	3.78e-06	0.00045776		160.499					1.06e-05	1.9e-05	2.85e-05	1.29e-05
160.666					9.76e-06	0.00011647	3.62e-06	0.00044604		160.666					1.09e-05	1.9e-05	2.95e-05	1.29e-05
160.832					1.14e-05	0.0001172	3.62e-06	0.00044604		160.832					1.09e-05	1.9e-05	2.97e-05	1.19e-05
160.999					1.25e-05	0.0001172	3.62e-06	0.00044604		160.999					1.06e-05	1.96e-05	2.99e-05	1.14e-05
161.166					1.25e-05	0.0001204	3.62e-06	0.00046528		161.166					1.06e-05	1.96e-05	2.97e-05	1.14e-05
161.332					1.25e-05	0.00012373	3.57e-06	0.00047938		161.332					1.09e-05	1.96e-05	2.95e-05	1.14e-05
161.499					1.23e-05	0.00012373	3.57e-06	0.00047938		161.499					1.06e-05	2.07e-05	2.95e-05	1.11e-05
161.666					1.23e-05	0.00012539	3.57e-06	0.00047938		161.666					1.01e-05	2.07e-05	2.95e-05	1.11e-05
161.832					1.26e-05	0.00012373	3.62e-06	0.00049079		161.832					9.86e-06	1.96e-05	2.95e-05	1.14e-05
161.999					1.26e-05	0.00012373	3.62e-06	0.00049079		161.999					9.86e-06	1.96e-05	2.95e-05	1.14e-05
162.166					1.3e-05	0.00012373	3.57e-06	0.00046778		162.166					1.01e-05	1.96e-05	2.95e-05	1.11e-05
162.332					1.36e-05	0.00012373	3.55e-06	0.00046778		162.332					9.86e-06	1.96e-05	2.95e-05	1.11e-05
162.499					1.36e-05	0.00012373	3.57e-06	0.00046778		162.499					9.86e-06	2.07e-05	2.85e-05	1.08e-05
162.666					1.47e-05	0.00012373	3.62e-06	0.00046778		162.666					9.86e-06	2.07e-05	2.85e-05	1.03e-05
162.832					1.47e-05	0.0001204	3.57e-06	0.00046778		162.832					1.01e-05	2.19e-05	2.95e-05	1.08e-05
162.999					1.36e-05	0.0001172	3.57e-06	0.00044604		162.999					1.03e-05	2.19e-05	2.97e-05	1.08e-05
163.166					1.36e-05	0.0001172	3.57e-06	0.00044604		163.166					1.03e-05	2.07e-05	2.99e-05	1.08e-05
163.332					1.36e-05	0.00011199	3.55e-06	0.00044604		163.332					1.06e-05	1.96e-05	3e-05	1.08e-05
163.499					1.31e-05	0.0001172	3.49e-06	0.00043839		163.499					1.06e-05	1.9e-05	3.12e-05	1.08e-05
163.666					1.31e-05	0.00011972	3.49e-06	0.00041932		163.666					1.09e-05	1.9e-05	3.31e-05	1.08e-05
163.832					1.3e-05	0.00011972	3.49e-06	0.00043839		163.832					1.09e-05	1.71e-05	3.45e-05	1.08e-05
163.999					1.28e-05	0.00011972	3.49e-06	0.00041932		163.999					1.09e-05	1.53e-05	3.56e-05	1.08e-05
164.166					1.28e-05	0.00011199	3.44e-06	0.00041932		164.166					1.09e-05	1.48e-05	3.56e-05	1.08e-05
164.332					1.25e-05	0.00010544	3.44e-06	0.0004525		164.332					1.06e-05	1.53e-05	3.65e-05	1.06e-05
164.499					1.25e-05	0.00010544	3.44e-06	0.00041932		164.499					1.09e-05	1.71e-05	3.72e-05	1.03e-05
164.666					1.25e-05	0.00010335	3.44e-06	0.00043246		164.666					1.09e-05	1.9e-05	3.83e-05	1.03e-05
164.832					1.23e-05	0.00010335	3.44e-06	0.00041932		164.832					1.09e-05	1.9e-05	3.83e-05	1.03e-05
164.999					1.18e-05	0.00010335	3.49e-06	0.00041442		164.999					1.09e-05	1.9e-05	3.96e-05	1.03e-05
165.166					1.18e-05	0.00010335	3.49e-06	0.00041442		165.166					1.12e-05	1.9e-05	3.83e-05	1.04e-05
165.332					1.14e-05	0.00010335	3.57e-06	0.00041442		165.332					1.16e-05	2.06e-05	3.72e-05	1.04e-05
165.499					1.06e-05	0.00010544	3.57e-06	0.00041442		165.499					1.12e-05	2.06e-05	3.72e-05	1.04e-05
165.666					9.77e-06	0.00010544	3.62e-06	0.00041442		165.666					1.12e-05	2.19e-05	3.72e-05	1.04e-05
165.832					9.77e-06	0.00010544	3.62e-06	0.00041181		165.832					1.16e-05	2.29e-05	3.83e-05	1.04e-05
165.999					1.06e-05	9.72e-05	3.62e-06	0.0004078		165.999					1.16e-05	2.29e-05	3.72e-05	1.06e-05
166.166					1.06e-05	0.00010544	3.72e-06	0.00040671		166.166					1.19e-05	2.29e-05	3.83e-05	1.06e-05
166.332					1.14e-05	0.00010544	3.72e-06	0.00040017		166.332					1.16e-05	2.29e-05	3.83e-05	1.04e-05
166.499					1.06e-05	0.00011079	3.96e-06	0.00040671		166.499					1.12e-05	2.29e-05	3.83e-05	1.04e-05
166.666					1.06e-05	0.00011316	3.96e-06	0.00041181		166.666					1.09e-05	2.29e-05	3.96e-05	1.04e-05
166.832					1.06e-05	0.00011316	4.15e-06	0.00041181		166.832					1.09e-05	2.1e-05	4.03e-05	1.06e-05
166.999					1.06e-05	0.00011316	4.15e-06	0.00041181		166.999					1.09e-05	2.1e-05	4.03e-05	1.06e-05
167.166					1.06e-05	0.00011532	4.15e-06	0.00041181		167.166					1.09e-05	2.1e-05	4.21e-05	1.06e-05
167.332					1.1e-05	0.00011619	4.15e-06	0.00041181		167.332					1.15e-05	2.1e-05	4.46e-05	1.04e-05
167.499					1.1e-05	0.00011499	4.23e-06	0.00041181		167.499					1.21e-05	2.1e-05	4.52e-05	1.01e-05
167.666					1.03e-05	0.00011316	4.15e-06	0.00041181		167.666					1.21e-05	2.1e-05	4.6e-05	1.04e-05
167.832					9.77e-06	0.00010983	4.23e-06	0.00041181		167.832					1.28e-05	2.26e-05	4.6e-05	1.01e-05
167.999					9.77e-06	0.00010544	4.25e-06	0.00041181		167.999					1.38e-05	2.26e-05	4.52e-05	9.83e-06
168.166					9.77e-06	9.83e-05	4.25e-06	0.00041181		168.166					1.38e-05	2.1e-05	4.52e-05	9.83e-06
168.332					9.77e-06	9.82e-05	4.37e-06	0.00040821		168.332					1.38e-05	2.26e-05	4.6e-05	9.83e-06
[truncated: 553 more rows]

## Sheet: 3a
MIC (Ref) in µg/ml	no. of strains
[truncated: 16 more rows]

[truncated: 33 more sheets: 3b, 3c, 3d, 4a left, 4a right, 4b left, 4b right, 4c left, 4c right, 4d left, 4d right, 4e, 5a, 5b, 5c, 5d, 6a left, 6a right, 6b left, 6b right …]
